# Supplementary material for: Long Noncoding Ribonucleic Acid MSTRG.59589 Promotes Porcine Skeletal Muscle Satellite Cells Differentiation by Enhancing the Function of PALLD
Source: Front Genet. 2019 Nov 26;10:1220. doi: 10.3389/fgene.2019.01220 (PMC6887656; doi:10.3389/fgene.2019.01220)
Supplement: Supplementary file 1 [file Table_1.xlsx]

## Sheet: Sheet1
The specific primers sequences for QRT-PCR
gene names	primer sequences
MSTRG 59589	F: TGCTTTGACCCCTACTCTGC
	G: CGTCTTTTCTTGGCTCCTTTC
MYOD	F: GGCTGCCCAAGGTGGAAATC
	R: TGCGTCTGAGTCACCGCTGTAG
MYOG	F: ATGAGACATCCCCCTACTTCTACCA
	R: GTCCCCAGCCCCTTATCTTCC
MYHC	F: GTTCAGAGAAAGGCATCCCAAA
	R: GAGAGTGACCGACACCACAAGTG
MYL2	F: GTCACCTAAGAAAGCCAAGAAG
	R: GTCTATGAAGCCATCCCTGTT
MYL6	F: GTTTGACCGAACAGGGGATGG
	R: TGGGCAGGAAGTGCTCGAAGT
MYL6B	F: ACCGAGTAGGGGATGGCAAGA
	R: CTGGAGCATGGGCAGGAAAGT
SGCA	F: AAGGTCGAAAGGAAGGCGTAT
	R: TGCACCAGTCAACTCGGAAGT
TNNC1	F: AGGTGGATGAAGACGGGAGTG
	R: ATGCGGAAGAGGTCAGAAAGC
TNNT1	F: GCGTGGACTTCGATGACATTC
	R: CTTCTCCTCCGCCAGTTTAGC
TNNI1	F: GCCTGCACAACACCAGGGAGA
	R: GGACTTGGCGGCATCAAACAT
MYL1	F: TGTTGAGGGTCTGCGTGTCTT
	R: CATCAGGGCTTCCACTTCTTC
TCAP	F: CCTGGCTGGTGATGCGAATGG
	R: ACGAGACAGGGAGCGACGAAGG
MYOF	F: AAAGTGGAGATGACATTGGAAG
	R: TCGGTAAGGAGTAGAGGAGCA
MEF2C	F: GTGTCCAGCCACAACAGTTTG
	R: TTACCAGGTGAGACCAGCAGA
MYH4	F: GTCACCGTCAACCCCTACAAG
	R: ATTCTCCCGATCAGTCAGCAT
EGR3	F: CTGACAATCTGTACCCCGAGGAG
	R: GCTGGAAGGAGCCCGAATAAG
FGF12	F: GAAAACAGCGACTACACCCTC
	R: GTTGCCCTTCATAATTTGACC
ACTN2	F: ACTTTGACAGGAGGAAGAACG
	R: CGATGAAGGACTGGAAGGTGA
MYH8	F: TGGCACTGAAGGGTGGGAAGA
	R: CATGCTGGAGTTTGCGGAATT
MYH13	F: AATGCCTACGAGGAGGTGGTG
	R: CAGCCTGGAGGTCCGACTTTT
SMYD1	F: TTCTCAGGAGGTGGTAAAGGA
	R: CAGCGTGTAGATGTTGGTGTC
18S	F: TCCCGACGTGACTGCTC
	R: GGTGACAGCGGGGTGG
