# Supplementary material for: Long Noncoding Ribonucleic Acid MSTRG.59589 Promotes Porcine Skeletal Muscle Satellite Cells Differentiation by Enhancing the Function of PALLD
Source: Front Genet. 2019 Nov 26;10:1220. doi: 10.3389/fgene.2019.01220 (PMC6887656; doi:10.3389/fgene.2019.01220)
Supplement: Supplementary file 2 [file Table_2.xlsx]

## Sheet: Sheet1
The ASO and siRNA oligo sequences
primer names	sequences
ASO-1	GGGTGTGTGGGTTTTTCTTC
ASO-2	GGGATTTCAGGAACCAGCAG
ASO-3	CTGACTAATAACAACCGTGA
si-1	Sense：GCUCUGCCAGCAAUGACUATT
	Antisense UAGUCAUUGCUGGCAGAGCTT
si-2	Sense GGAAUCCAAAGCCGAAGAUTT
	Antisense AUCUUCGGCUUUGGAUUCCTT
si-3	Sense GCUGGCAGUUGGAUGGAAATT
	Antisense UUUCCAUCCAACUGCCAGCTT
NC	Sense UUCUCCGAACGUGUCACGUTT
	Antisense ACGUGACACGUUCGGAGAATT
MSTRG 59589-F	CCGGAATTCCGGGCTCACAATCATAGGAAAAGGG
MSTRG 59589-R	CGGGGTACCCCGGCATCATAGCAGGAACTCGC
