# Supplementary material for: Long Noncoding Ribonucleic Acid MSTRG.59589 Promotes Porcine Skeletal Muscle Satellite Cells Differentiation by Enhancing the Function of PALLD
Source: Front Genet. 2019 Nov 26;10:1220. doi: 10.3389/fgene.2019.01220 (PMC6887656; doi:10.3389/fgene.2019.01220)
Supplement: Supplementary file 3 [file Table_3.xlsx]

## Sheet: Sheet1
Summary of data from RNA-seq
Accession number	subjects	Raw reads	Clean reads	Total mapped	Uniquely mapped
SRR10257656	30_LL_1	127073653	126004769	121569401(96.48%)	92165071 (73.14%)
SRR10257650	30_LL_2	38197994	37905449	36552224(96.43%)	27841323 (73.45%)
SRR10257647	30_LL_3	35268259	34943126	33702645(96.45%)	25969058 (74.32%)
SRR10257646	30_NC_1	40440484	40032553	38603390(96.43%)	29396372 (73.43%)
SRR10257645	30_NC_2	54040518	53379847	51431482(96.35%)	39264664 (73.56%)
SRR10257655	30_NC_3	50476331	49825092	47832088(96%)	36237211 (72.73%)
SRR10257654	40_LL_1	47386339	47013374	45330295(96.42%)	33739336 (71.77%)
SRR10257653	40_LL_2	41336570	40995702	39564952(96.51%)	29968403 (73.10%)
SRR10257652	40_LL_3	39834876	39511173	38211255(96.71%)	28738239 (72.73%)
SRR10257651	40_NC_1	42273131	41833659	40361114(96.48%)	30813983 (73.66%)
SRR10257649	40_NC_2	46564797	46082779	44400757(96.35%)	32861771 (71.31%)
SRR10257648	40_NC_3	43424722	42954258	41352064(96.27%)	31319977 (72.91%)
