# Supplementary material for: Long Noncoding Ribonucleic Acid MSTRG.59589 Promotes Porcine Skeletal Muscle Satellite Cells Differentiation by Enhancing the Function of PALLD
Source: Front Genet. 2019 Nov 26;10:1220. doi: 10.3389/fgene.2019.01220 (PMC6887656; doi:10.3389/fgene.2019.01220)
Supplement: Supplementary file 4 [file Table_4.xlsx]

## Sheet: Sheet1
Count value of all protein coding genes
transcript_id	30H-ASO-1	30H-ASO-2	30H-ASO-3	30H-NC-1	30H-NC-2	30H-NC-3	40H-ASO-1	40H-ASO-2	40H-ASO-3	40H-NC-1	40H-NC-2	40H-NC-3
ENSSSCG00000000010	56	11	10	18	18	41	10	15	14	15	14	15
ENSSSCG00000000020	134	54	52	34	57	53	40	42	32	30	39	20
ENSSSCG00000000021	38	26	12	7	10	20	14	10	11	20	21	17
ENSSSCG00000000025	21	9	4	9	3	4	6	6	2	0	4	1
ENSSSCG00000000026	9	0	0	6	0	1	4	0	1	2	0	3
ENSSSCG00000000028	2	0	0	0	0	2	4	0	3	1	1	1
ENSSSCG00000000029	41	1	10	4	4	14	8	0	5	3	13	11
ENSSSCG00000000046	11	10	2	0	3	3	10	6	9	7	7	1
ENSSSCG00000000057	0	0	0	0	0	0	0	0	0	0	0	0
ENSSSCG00000000067	44	4	15	1	10	16	25	5	12	18	20	3
ENSSSCG00000000073	16	1	5	1	2	1	2	4	7	1	0	2
ENSSSCG00000000074	93	16	14	14	23	14	17	16	24	24	27	27
ENSSSCG00000000079	20	1	6	2	1	1	5	14	4	7	3	4
ENSSSCG00000000080	43	8	11	30	28	13	15	10	15	16	25	11
ENSSSCG00000000081	18	0	9	9	20	13	6	15	16	7	9	14
ENSSSCG00000000082	13	2	1	0	7	2	0	0	0	1	2	1
ENSSSCG00000000090	64	6	13	16	10	13	32	11	18	9	14	22
ENSSSCG00000000091	976	228	270	333	438	383	306	312	232	283	269	284
ENSSSCG00000000092	654	197	219	229	304	278	163	175	171	171	160	147
ENSSSCG00000000106	48	11	7	10	19	13	7	18	4	7	15	9
ENSSSCG00000000111	138	35	34	47	58	38	33	63	30	25	47	20
ENSSSCG00000000121	23	1	3	0	2	4	3	6	2	1	3	5
ENSSSCG00000000130	4	0	0	1	4	0	0	1	0	0	0	0
ENSSSCG00000000131	0	0	0	0	0	0	0	0	1	1	0	4
ENSSSCG00000000132	0	0	0	0	0	0	0	0	0	0	0	0
ENSSSCG00000000135	100	21	22	15	29	24	5	22	14	12	24	23
ENSSSCG00000000136	0	0	0	1	2	2	1	0	0	0	2	0
ENSSSCG00000000151	19	4	5	5	2	9	6	4	4	2	3	2
ENSSSCG00000000159	0	0	0	0	0	0	0	0	0	0	0	0
ENSSSCG00000000182	16	8	10	9	3	1	6	6	10	0	6	8
ENSSSCG00000000183	0	0	0	0	0	0	0	1	0	0	0	0
ENSSSCG00000000186	81	25	20	21	39	29	45	37	40	31	37	31
ENSSSCG00000000195	214	46	53	83	119	111	81	61	54	51	61	57
ENSSSCG00000000198	51	16	8	11	27	23	17	10	19	18	25	14
ENSSSCG00000000206	43	7	10	13	15	17	7	14	10	12	8	7
ENSSSCG00000000211	8	0	2	6	11	0	8	2	2	11	1	8
ENSSSCG00000000212	0	0	0	0	0	0	0	0	0	0	0	0
ENSSSCG00000000216	26	4	14	2	6	2	4	7	3	2	17	6
ENSSSCG00000000223	0	1	1	0	3	0	1	1	2	1	4	0
ENSSSCG00000000231	5	0	0	0	0	0	0	4	0	6	2	0
ENSSSCG00000000232	157	64	57	71	52	86	48	43	30	45	74	54
ENSSSCG00000000235	0	0	1	0	0	0	0	0	0	0	0	0
ENSSSCG00000000236	0	0	0	0	0	0	0	0	0	0	0	0
ENSSSCG00000000238	0	0	0	0	0	0	0	0	0	1	0	0
ENSSSCG00000000239	1	0	0	0	0	0	1	0	0	0	1	0
ENSSSCG00000000240	0	0	0	0	0	0	0	0	0	0	0	0
ENSSSCG00000000241	0	0	0	0	0	0	0	0	0	0	0	0
ENSSSCG00000000245	0	0	0	0	0	0	0	0	0	0	0	0
ENSSSCG00000000247	0	0	0	0	0	0	0	0	0	0	0	0
ENSSSCG00000000248	0	1	0	0	1	0	0	0	0	0	0	0
ENSSSCG00000000249	0	0	0	0	0	0	0	0	0	0	0	0
ENSSSCG00000000250	0	0	0	0	0	0	0	0	0	0	0	0
ENSSSCG00000000251	0	0	1	0	0	0	0	0	0	0	0	0
ENSSSCG00000000252	7	0	2	0	2	1	5	0	0	0	0	0
ENSSSCG00000000253	37	9	13	14	14	9	19	11	3	2	11	12
ENSSSCG00000000260	121	38	36	40	53	41	63	36	60	53	63	53
ENSSSCG00000000265	1026	392	304	263	354	323	461	447	492	374	400	334
ENSSSCG00000000271	116	55	31	8	10	8	32	43	51	17	11	21
ENSSSCG00000000279	38	3	1	1	9	9	18	12	19	5	10	13
ENSSSCG00000000281	0	0	0	0	0	0	0	0	0	0	0	0
ENSSSCG00000000291	10	1	0	0	0	1	0	0	2	0	0	0
ENSSSCG00000000295	2	0	0	0	2	1	0	0	1	0	1	2
ENSSSCG00000000296	0	0	0	0	0	0	0	0	0	0	0	0
ENSSSCG00000000297	218	64	52	65	65	59	78	110	111	56	57	48
ENSSSCG00000000299	9	0	0	0	1	0	5	1	0	4	0	1
ENSSSCG00000000312	0	0	0	0	0	0	0	0	0	0	0	0
ENSSSCG00000000318	0	0	0	0	0	0	0	0	0	0	0	0
ENSSSCG00000000327	0	0	0	0	0	0	0	0	0	0	0	0
ENSSSCG00000000332	0	0	0	0	0	0	0	0	0	0	0	0
ENSSSCG00000000333	0	0	0	0	0	0	0	0	0	0	0	0
ENSSSCG00000000352	0	0	0	0	0	0	0	0	0	0	0	0
ENSSSCG00000000353	0	0	0	0	0	0	0	0	0	0	0	0
ENSSSCG00000000398	10	6	2	2	9	4	17	5	13	14	7	9
ENSSSCG00000000399	281	108	119	105	133	143	314	237	241	247	305	251
ENSSSCG00000000413	154	56	20	7	13	15	34	40	31	15	19	27
ENSSSCG00000000415	10	0	1	0	1	0	0	0	0	0	0	6
ENSSSCG00000000418	12	13	1	0	1	0	0	0	0	4	0	0
ENSSSCG00000000419	262	111	96	93	99	84	110	90	117	80	100	90
ENSSSCG00000000433	291	97	65	67	86	113	99	60	50	55	60	72
ENSSSCG00000000435	390	89	100	141	103	100	108	106	113	95	90	106
ENSSSCG00000000436	8	3	3	3	2	11	1	10	1	2	2	4
ENSSSCG00000000439	103	12	11	32	42	53	32	24	26	46	43	38
ENSSSCG00000000449	404	98	87	135	118	145	118	108	139	146	121	108
ENSSSCG00000000456	57	17	11	22	22	13	21	48	19	11	0	35
ENSSSCG00000000461	0	0	0	0	0	0	0	0	0	0	0	0
ENSSSCG00000000482	43	19	17	13	44	16	19	12	15	23	12	14
ENSSSCG00000000484	1	0	0	2	0	3	1	0	1	1	3	0
ENSSSCG00000000492	31	8	1	1	3	1	3	3	2	3	4	3
ENSSSCG00000000515	0	0	1	1	1	1	0	0	1	0	0	0
ENSSSCG00000000516	0	0	0	0	1	0	0	0	0	0	2	6
ENSSSCG00000000517	27	3	15	2	8	7	8	9	6	2	1	9
ENSSSCG00000000527	0	0	0	0	0	0	0	0	0	0	0	0
ENSSSCG00000000528	406	150	134	59	57	69	192	213	196	108	127	75
ENSSSCG00000000531	1518	492	486	477	609	508	691	541	515	546	626	592
ENSSSCG00000000540	14	3	1	1	1	0	4	5	0	0	5	0
ENSSSCG00000000550	0	0	0	0	0	0	0	0	0	0	0	0
ENSSSCG00000000555	1009	309	282	253	274	350	651	556	435	489	601	587
ENSSSCG00000000567	23	4	9	8	5	1	10	12	6	5	10	5
ENSSSCG00000000573	56	12	18	9	25	6	28	21	9	13	21	11
ENSSSCG00000000577	114	23	23	33	58	32	39	38	42	40	43	29
ENSSSCG00000000585	0	0	0	1	0	1	0	0	0	0	0	1
ENSSSCG00000000589	0	0	0	0	0	0	0	0	0	0	0	0
ENSSSCG00000000590	0	0	0	0	0	0	0	0	1	0	0	0
ENSSSCG00000000591	0	0	0	0	0	0	0	0	0	0	0	0
ENSSSCG00000000593	0	0	1	0	0	1	0	0	0	0	1	1
ENSSSCG00000000598	0	0	0	0	0	0	0	0	0	0	0	0
ENSSSCG00000000601	2	0	2	0	2	0	0	4	0	0	0	0
ENSSSCG00000000605	205	70	74	58	59	71	121	94	90	89	92	74
ENSSSCG00000000607	0	0	0	0	0	0	0	0	0	0	1	0
ENSSSCG00000000608	2	0	0	0	0	0	1	0	0	0	0	0
ENSSSCG00000000610	0	0	0	0	0	0	0	0	0	0	0	0
ENSSSCG00000000614	55	19	24	6	17	3	45	20	25	45	45	24
ENSSSCG00000000615	0	0	0	0	0	0	0	0	0	0	0	0
ENSSSCG00000000623	66	8	16	17	18	11	13	22	10	21	12	15
ENSSSCG00000000628	0	1	0	0	0	0	0	0	0	0	0	0
ENSSSCG00000000629	0	0	0	0	0	0	0	0	0	0	0	0
ENSSSCG00000000631	0	0	0	0	0	0	0	0	0	0	0	0
ENSSSCG00000000634	19	6	6	1	0	2	7	2	5	2	1	5
ENSSSCG00000000636	26	2	5	1	1	4	5	4	10	1	2	0
ENSSSCG00000000638	9	2	0	0	0	0	0	0	1	1	4	1
ENSSSCG00000000639	0	0	0	0	0	0	0	0	0	0	0	0
ENSSSCG00000000640	0	0	0	0	0	0	0	0	0	0	0	0
ENSSSCG00000000642	2	0	0	0	0	0	0	0	0	0	0	0
ENSSSCG00000000647	11	2	8	2	8	8	7	0	15	17	8	16
ENSSSCG00000000648	1	0	0	0	0	0	0	0	0	0	0	0
ENSSSCG00000000649	0	0	0	0	1	0	1	0	0	1	0	0
ENSSSCG00000000650	0	0	0	0	0	0	0	0	0	0	0	0
ENSSSCG00000000651	0	0	0	0	0	0	0	0	0	0	0	0
ENSSSCG00000000653	0	0	0	0	0	0	0	0	0	0	0	0
ENSSSCG00000000655	1	0	0	0	0	0	0	0	0	0	0	0
ENSSSCG00000000656	0	0	0	0	0	0	0	0	0	0	0	0
ENSSSCG00000000657	32	8	12	4	3	11	1	3	0	0	7	4
ENSSSCG00000000659	0	0	0	0	0	4	0	0	0	0	0	0
ENSSSCG00000000660	2	3	0	1	2	2	0	2	2	4	0	0
ENSSSCG00000000663	0	0	0	1	0	0	0	0	0	0	0	0
ENSSSCG00000000667	0	0	0	0	0	0	0	0	0	0	0	0
ENSSSCG00000000668	0	0	0	0	0	0	0	0	0	0	0	0
ENSSSCG00000000669	0	0	0	0	0	0	0	0	0	0	0	0
ENSSSCG00000000670	4	0	2	1	1	3	2	1	0	1	1	0
ENSSSCG00000000672	201	50	40	76	124	72	83	85	70	84	91	72
ENSSSCG00000000680	280	89	51	96	130	91	94	62	64	42	52	63
ENSSSCG00000000682	225	68	46	26	64	27	72	46	45	48	26	34
ENSSSCG00000000687	75	13	16	21	26	21	22	16	25	21	27	26
ENSSSCG00000000688	59	10	18	5	1	1	1	7	12	4	4	5
ENSSSCG00000000692	0	0	9	0	0	1	1	1	0	1	1	1
ENSSSCG00000000703	19	2	3	0	7	5	20	5	3	4	16	12
ENSSSCG00000000707	705	216	179	177	272	236	399	301	269	389	337	352
ENSSSCG00000000713	53	14	7	22	16	20	6	17	1	14	17	10
ENSSSCG00000000716	6	2	2	0	5	9	2	3	11	0	5	1
ENSSSCG00000000717	146	62	21	40	57	35	39	28	31	50	41	16
ENSSSCG00000000718	1	0	0	0	0	0	0	0	0	0	1	1
ENSSSCG00000000730	31	3	11	0	5	10	13	5	16	13	19	2
ENSSSCG00000000732	61	18	15	6	10	11	51	46	36	32	31	36
ENSSSCG00000000744	30	13	6	12	9	10	13	9	3	6	8	6
ENSSSCG00000000748	8	2	0	0	0	0	0	0	2	0	1	1
ENSSSCG00000000749	29	18	17	0	6	1	30	18	9	16	6	21
ENSSSCG00000000751	448	141	117	176	165	186	127	142	136	131	109	119
ENSSSCG00000000760	2	0	7	0	0	1	4	3	8	1	0	0
ENSSSCG00000000774	230	64	97	43	64	41	61	93	75	79	44	49
ENSSSCG00000000777	0	0	0	0	0	0	0	0	0	0	0	0
ENSSSCG00000000781	1	2	0	2	0	2	12	5	9	6	11	8
ENSSSCG00000000782	0	0	0	0	0	0	0	0	0	0	0	0
ENSSSCG00000000789	31	17	4	6	11	8	3	3	5	2	2	6
ENSSSCG00000000791	15	4	3	7	6	2	13	12	12	20	15	13
ENSSSCG00000000801	328	86	91	135	158	146	104	69	76	116	98	106
ENSSSCG00000000802	91	18	17	18	34	22	40	26	23	20	32	52
ENSSSCG00000000820	0	0	2	0	0	0	0	0	0	0	0	0
ENSSSCG00000000854	22	4	7	1	2	0	2	2	6	4	11	7
ENSSSCG00000000856	7	0	0	0	0	1	1	1	1	2	0	5
ENSSSCG00000000857	13	3	0	1	5	5	14	7	6	2	11	12
ENSSSCG00000000866	68	34	14	27	49	15	46	53	24	39	54	66
ENSSSCG00000000871	1	1	0	1	4	1	2	0	0	0	2	1
ENSSSCG00000000873	14	3	4	3	8	10	14	4	7	6	3	5
ENSSSCG00000000875	0	0	0	0	1	1	0	0	0	0	0	0
ENSSSCG00000000882	0	1	1	0	0	0	0	1	0	0	1	4
ENSSSCG00000000883	134	38	41	57	45	53	51	32	60	71	79	78
ENSSSCG00000000892	8	4	3	0	1	4	6	1	2	12	12	1
ENSSSCG00000000897	0	0	0	0	0	0	0	0	0	0	2	1
ENSSSCG00000000917	1	1	8	1	1	4	0	1	1	3	4	1
ENSSSCG00000000918	1	0	0	0	0	0	0	0	0	0	0	0
ENSSSCG00000000934	63	16	4	9	12	3	19	8	6	10	4	19
ENSSSCG00000000936	208	45	55	42	89	48	106	80	57	82	71	89
ENSSSCG00000000939	974	339	234	343	391	477	377	282	235	334	339	325
ENSSSCG00000000940	18	2	3	8	5	5	6	12	9	16	17	4
ENSSSCG00000000943	7	4	0	4	0	0	5	0	0	0	0	0
ENSSSCG00000000948	16	0	1	5	4	2	1	0	3	3	0	1
ENSSSCG00000000950	430	158	121	83	183	131	373	317	273	299	383	316
ENSSSCG00000000960	1	0	0	0	0	0	1	0	0	0	0	0
ENSSSCG00000000963	0	0	0	0	0	0	0	0	3	0	0	0
ENSSSCG00000000967	1	2	0	1	0	0	0	0	4	1	5	0
ENSSSCG00000000975	738	169	142	201	269	238	194	166	165	163	154	138
ENSSSCG00000000976	11	5	2	0	1	5	1	2	0	4	0	0
ENSSSCG00000000978	0	0	0	1	1	0	0	0	0	0	0	0
ENSSSCG00000000982	258	64	48	85	127	121	26	29	62	26	55	19
ENSSSCG00000000983	26	6	8	30	25	9	5	22	2	5	5	13
ENSSSCG00000000991	12	4	1	0	1	3	0	2	1	1	0	2
ENSSSCG00000001005	0	0	0	0	0	0	0	0	0	0	0	0
ENSSSCG00000001035	0	0	0	0	0	0	0	0	0	0	0	0
ENSSSCG00000001036	115	17	24	20	43	32	47	33	37	31	55	47
ENSSSCG00000001040	0	0	0	0	0	0	0	0	0	0	0	0
ENSSSCG00000001042	17	19	7	5	13	20	6	10	5	8	6	4
ENSSSCG00000001048	1	1	1	0	1	0	0	0	0	0	4	0
ENSSSCG00000001052	307	99	74	78	98	76	107	89	102	81	70	62
ENSSSCG00000001060	0	0	0	0	0	0	0	0	0	0	0	0
ENSSSCG00000001067	1	0	1	1	0	0	0	0	0	0	0	0
ENSSSCG00000001076	259	89	91	74	119	81	172	114	117	92	128	112
ENSSSCG00000001078	552	155	192	166	201	200	172	153	180	182	185	211
ENSSSCG00000001083	0	0	0	0	1	0	1	0	0	0	0	0
ENSSSCG00000001085	16	2	7	1	4	6	4	7	6	5	0	2
ENSSSCG00000001091	54	7	12	8	5	15	8	31	12	7	9	7
ENSSSCG00000001099	58	19	22	24	23	34	12	15	6	33	7	10
ENSSSCG00000001101	0	0	0	0	0	0	0	0	0	0	0	0
ENSSSCG00000001105	0	0	0	0	0	0	0	0	0	0	0	0
ENSSSCG00000001107	0	0	0	0	0	0	0	0	0	0	0	1
ENSSSCG00000001131	156	27	59	66	71	72	43	58	52	53	67	55
ENSSSCG00000001132	2	5	1	0	0	0	1	0	1	0	0	0
ENSSSCG00000001196	0	0	0	0	0	1	0	0	0	0	0	0
ENSSSCG00000001203	47	21	24	20	29	24	29	24	9	13	30	23
ENSSSCG00000001204	341	79	96	104	164	106	127	65	102	72	81	76
ENSSSCG00000001205	113	32	29	43	60	16	70	39	57	53	42	40
ENSSSCG00000001211	0	0	0	0	0	0	0	0	0	0	0	0
ENSSSCG00000001213	0	0	0	0	0	0	1	0	0	1	0	0
ENSSSCG00000001214	0	0	0	0	0	0	0	0	0	0	0	0
ENSSSCG00000001216	59	15	18	21	28	15	39	26	30	30	33	34
ENSSSCG00000001232	4	2	3	1	7	0	1	0	1	1	0	2
ENSSSCG00000001234	12	0	0	0	0	0	0	0	0	1	0	0
ENSSSCG00000001235	0	0	1	0	0	0	0	1	1	1	1	0
ENSSSCG00000001236	41	2	6	11	18	10	7	18	23	9	7	24
ENSSSCG00000001252	6	0	1	6	0	1	5	1	2	3	0	0
ENSSSCG00000001253	0	0	0	0	0	0	0	0	0	0	0	0
ENSSSCG00000001254	0	0	0	0	0	0	0	0	0	0	0	0
ENSSSCG00000001255	0	0	0	0	0	0	0	0	0	0	0	0
ENSSSCG00000001256	0	0	0	0	0	0	0	0	0	0	0	0
ENSSSCG00000001258	0	0	0	0	0	0	0	0	0	0	0	0
ENSSSCG00000001297	0	0	0	0	0	0	0	0	0	0	0	0
ENSSSCG00000001304	0	0	0	0	0	0	0	0	0	0	0	0
ENSSSCG00000001393	0	0	1	0	0	0	0	0	0	1	0	0
ENSSSCG00000001403	33	7	6	0	1	1	2	12	5	1	0	4
ENSSSCG00000001404	9	9	0	0	3	6	0	3	6	1	4	7
ENSSSCG00000001405	177	50	43	44	72	73	58	73	79	77	59	53
ENSSSCG00000001407	1	1	0	0	0	0	4	0	1	0	1	1
ENSSSCG00000001427	720	229	244	65	113	112	174	191	252	77	90	123
ENSSSCG00000001428	25	1	6	0	2	0	8	7	3	0	0	0
ENSSSCG00000001439	27	12	3	8	16	3	6	7	6	8	5	12
ENSSSCG00000001440	121	30	48	37	62	55	60	69	67	43	65	47
ENSSSCG00000001441	0	1	0	0	0	1	0	0	0	0	0	0
ENSSSCG00000001444	0	0	0	0	0	0	0	0	0	0	0	0
ENSSSCG00000001447	0	0	0	0	0	0	0	0	0	0	0	0
ENSSSCG00000001453	0	0	0	1	0	0	0	0	0	0	1	0
ENSSSCG00000001455	0	0	0	0	0	0	0	1	0	0	0	0
ENSSSCG00000001456	36	2	8	14	16	9	7	17	13	8	16	9
ENSSSCG00000001457	34	7	8	9	10	1	12	17	27	6	16	12
ENSSSCG00000001458	0	0	0	0	0	0	0	0	0	0	0	0
ENSSSCG00000001459	66	11	18	7	13	15	15	6	7	12	14	7
ENSSSCG00000001469	34	12	0	13	9	5	12	8	10	5	5	3
ENSSSCG00000001470	4	1	1	0	0	1	0	2	2	1	0	2
ENSSSCG00000001472	9	2	21	0	0	0	0	0	2	0	1	0
ENSSSCG00000001473	24	3	6	3	4	0	2	7	2	2	0	0
ENSSSCG00000001478	2	1	0	0	0	0	3	0	0	1	1	10
ENSSSCG00000001479	2	0	0	0	0	0	0	0	1	1	0	0
ENSSSCG00000001480	0	0	0	0	0	0	0	0	0	0	0	0
ENSSSCG00000001481	0	0	0	0	0	0	0	0	0	0	0	0
ENSSSCG00000001483	88	20	7	27	13	18	6	9	13	17	8	14
ENSSSCG00000001484	5	1	1	0	0	0	1	0	0	0	0	0
ENSSSCG00000001486	681	199	181	194	273	219	196	187	156	205	232	174
ENSSSCG00000001490	13	2	5	0	6	4	7	2	11	1	3	5
ENSSSCG00000001521	2	0	0	0	0	0	0	0	0	0	0	0
ENSSSCG00000001535	9	7	13	0	7	5	2	9	4	1	2	1
ENSSSCG00000001541	0	0	0	0	0	0	0	0	0	0	0	0
ENSSSCG00000001550	14	5	2	1	9	6	2	3	3	3	1	0
ENSSSCG00000001551	0	0	0	0	0	0	0	0	0	0	0	0
ENSSSCG00000001552	9	1	1	1	1	0	0	0	1	0	1	0
ENSSSCG00000001553	14	2	8	6	5	4	7	3	6	4	0	0
ENSSSCG00000001559	3	5	4	0	0	0	0	0	3	0	0	0
ENSSSCG00000001560	0	4	0	0	0	0	0	0	0	0	0	0
ENSSSCG00000001561	26	17	13	7	5	11	9	18	12	12	6	7
ENSSSCG00000001566	130	47	52	0	4	0	40	24	22	1	3	4
ENSSSCG00000001567	312	70	66	79	111	133	206	139	186	129	102	102
ENSSSCG00000001572	8	8	1	1	6	4	1	14	4	5	5	1
ENSSSCG00000001574	0	0	0	0	0	0	0	0	0	0	0	0
ENSSSCG00000001576	3	0	0	0	1	0	0	1	0	0	0	0
ENSSSCG00000001582	655	177	175	205	282	287	338	270	222	359	356	383
ENSSSCG00000001588	3	6	2	1	0	2	7	5	5	1	7	4
ENSSSCG00000001589	24	8	3	2	5	7	0	1	1	0	5	3
ENSSSCG00000001592	0	0	0	0	0	0	0	0	0	0	0	0
ENSSSCG00000001594	7	1	0	0	1	1	8	2	4	3	1	1
ENSSSCG00000001612	211	67	71	36	38	56	100	92	54	69	60	42
ENSSSCG00000001613	0	0	0	0	0	0	0	0	0	0	0	0
ENSSSCG00000001616	7	0	2	0	3	1	0	1	4	1	0	2
ENSSSCG00000001618	0	0	0	0	0	0	0	0	0	0	0	0
ENSSSCG00000001625	2	0	0	0	1	0	0	1	0	2	2	0
ENSSSCG00000001633	1	0	0	8	0	0	0	0	0	2	0	0
ENSSSCG00000001636	145	24	31	32	60	32	46	49	57	31	23	41
ENSSSCG00000001639	656	170	211	216	276	290	269	263	247	250	257	315
ENSSSCG00000001650	4	0	0	0	1	4	3	1	0	2	0	0
ENSSSCG00000001664	4	0	0	1	0	2	8	4	0	0	3	1
ENSSSCG00000001672	11	3	2	3	2	2	3	2	1	0	0	1
ENSSSCG00000001705	3	0	1	0	1	0	1	0	0	0	0	0
ENSSSCG00000001724	0	0	0	0	0	0	0	0	0	0	0	0
ENSSSCG00000001725	28	9	10	9	5	21	12	9	4	7	6	16
ENSSSCG00000001726	1	0	0	0	0	0	0	0	0	0	0	0
ENSSSCG00000001729	0	0	0	0	4	0	0	0	0	0	0	0
ENSSSCG00000001738	0	0	0	0	1	0	0	0	0	0	0	0
ENSSSCG00000001739	0	0	0	0	0	0	0	0	0	0	0	0
ENSSSCG00000001741	0	0	0	0	0	0	0	0	0	0	0	0
ENSSSCG00000001743	0	0	0	0	0	0	0	0	0	0	0	0
ENSSSCG00000001744	0	0	0	0	0	0	0	0	0	0	0	0
ENSSSCG00000001748	54	26	10	3	19	18	21	11	5	6	2	11
ENSSSCG00000001749	0	0	0	0	0	0	0	0	0	0	0	0
ENSSSCG00000001753	89	21	19	36	22	28	55	25	35	25	28	30
ENSSSCG00000001771	36	14	13	3	17	2	19	14	18	18	20	21
ENSSSCG00000001775	0	1	0	1	0	0	0	2	0	0	0	1
ENSSSCG00000001776	2	0	2	4	0	0	0	0	0	1	0	0
ENSSSCG00000001787	18	12	5	6	15	21	4	8	5	4	13	16
ENSSSCG00000001789	0	0	0	0	0	1	0	0	0	0	0	0
ENSSSCG00000001790	0	0	0	0	0	0	0	0	0	0	0	0
ENSSSCG00000001793	386	112	136	107	130	110	150	111	112	74	95	111
ENSSSCG00000001798	6	4	0	3	1	3	0	1	4	0	1	0
ENSSSCG00000001806	104	35	32	50	44	47	72	71	96	71	67	49
ENSSSCG00000001807	7	9	8	1	2	1	5	0	1	0	4	1
ENSSSCG00000001808	36	5	3	6	5	19	19	13	16	36	25	34
ENSSSCG00000001823	19	5	13	4	2	7	31	7	11	26	25	13
ENSSSCG00000001826	165	45	50	39	39	53	69	57	93	63	68	41
ENSSSCG00000001827	0	0	0	1	0	1	0	0	0	0	1	0
ENSSSCG00000001829	0	0	0	0	0	0	0	0	0	0	0	0
ENSSSCG00000001830	0	0	0	0	0	0	0	0	0	0	1	0
ENSSSCG00000001832	7	1	6	6	4	4	0	0	1	0	2	7
ENSSSCG00000001844	14	5	1	0	2	1	5	1	3	1	0	0
ENSSSCG00000001847	151	28	23	41	43	66	42	30	36	71	29	45
ENSSSCG00000001848	61	16	6	10	25	20	16	11	20	15	8	13
ENSSSCG00000001849	783	224	212	178	243	274	255	253	244	240	216	277
ENSSSCG00000001855	0	0	0	0	0	1	0	0	0	0	0	0
ENSSSCG00000001872	251	76	40	64	67	70	30	25	23	40	13	17
ENSSSCG00000001879	0	0	0	0	0	0	0	0	0	1	1	0
ENSSSCG00000001888	152	43	20	46	38	41	41	35	30	32	27	28
ENSSSCG00000001895	11	0	5	0	0	0	0	4	3	0	1	1
ENSSSCG00000001899	30	6	10	0	0	0	5	10	11	2	7	2
ENSSSCG00000001901	12	2	3	1	1	4	1	2	2	3	2	2
ENSSSCG00000001905	308	76	92	126	119	121	68	53	53	69	87	51
ENSSSCG00000001908	7	0	1	1	1	5	1	2	1	0	0	0
ENSSSCG00000001915	0	0	2	0	0	2	1	1	0	0	0	0
ENSSSCG00000001920	2	5	3	4	9	3	6	7	1	3	3	1
ENSSSCG00000001928	1	0	0	0	0	0	0	0	0	0	1	0
ENSSSCG00000001932	2	0	2	1	0	0	0	1	0	1	1	1
ENSSSCG00000001938	17	0	1	6	4	15	0	1	3	5	6	0
ENSSSCG00000001939	0	0	0	0	0	0	0	0	0	0	0	0
ENSSSCG00000001944	1	0	0	0	0	0	0	0	0	0	0	0
ENSSSCG00000001945	0	1	0	0	0	0	0	0	0	1	0	0
ENSSSCG00000001964	61	25	10	23	13	17	20	8	22	32	43	43
ENSSSCG00000001975	196	93	50	94	80	106	68	90	47	72	109	75
ENSSSCG00000001977	328	139	107	174	177	160	150	136	136	118	179	150
ENSSSCG00000001978	1	0	0	0	0	0	0	0	0	0	0	1
ENSSSCG00000001979	0	0	0	0	0	0	0	0	0	0	0	0
ENSSSCG00000001982	4	0	1	0	0	0	0	0	1	0	0	0
ENSSSCG00000001986	232	72	70	78	122	144	101	117	76	120	144	113
ENSSSCG00000001987	208	79	48	70	93	53	61	45	53	48	60	66
ENSSSCG00000001988	38	7	8	4	4	9	13	11	5	4	11	17
ENSSSCG00000002010	13	3	2	0	9	1	0	0	1	0	3	10
ENSSSCG00000002011	10	2	3	4	15	3	9	6	5	3	7	4
ENSSSCG00000002033	2	0	1	5	0	1	1	0	2	1	0	0
ENSSSCG00000002038	4	0	0	1	0	0	0	0	0	0	0	0
ENSSSCG00000002052	1	0	6	0	1	0	0	0	0	0	0	0
ENSSSCG00000002078	0	0	0	0	0	0	0	0	0	0	0	0
ENSSSCG00000002084	0	0	0	0	0	1	0	0	0	0	0	0
ENSSSCG00000002095	0	0	0	0	0	0	0	0	0	0	0	0
ENSSSCG00000002097	0	0	0	0	0	0	0	0	0	0	0	0
ENSSSCG00000002099	0	0	0	0	0	0	0	0	0	0	0	0
ENSSSCG00000002100	0	0	0	0	0	0	0	0	0	0	0	0
ENSSSCG00000002105	0	0	0	0	0	0	0	0	0	0	0	0
ENSSSCG00000002106	1	0	0	0	0	0	0	0	0	0	0	0
ENSSSCG00000002130	0	0	0	0	0	0	0	0	0	0	0	0
ENSSSCG00000002131	0	0	0	0	0	0	0	0	0	0	0	0
ENSSSCG00000002134	0	0	0	1	1	1	1	0	0	0	0	0
ENSSSCG00000002140	49	15	22	4	3	6	14	15	29	6	7	7
ENSSSCG00000002148	0	1	0	0	0	0	0	0	0	0	0	0
ENSSSCG00000002170	0	0	0	0	0	0	0	0	0	0	0	0
ENSSSCG00000002175	0	0	0	0	0	0	0	0	0	0	0	0
ENSSSCG00000002187	0	0	0	0	0	0	0	0	0	0	0	0
ENSSSCG00000002188	0	0	0	0	0	0	0	0	0	0	0	0
ENSSSCG00000002190	0	0	0	0	0	0	0	0	0	0	0	0
ENSSSCG00000002191	0	0	0	0	0	0	0	0	0	0	0	0
ENSSSCG00000002202	0	0	0	0	0	0	0	0	0	0	0	0
ENSSSCG00000002218	0	0	0	0	0	0	0	0	0	0	0	0
ENSSSCG00000002251	0	0	0	0	0	0	0	0	0	0	0	0
ENSSSCG00000002257	55	14	7	17	14	25	19	12	15	12	22	20
ENSSSCG00000002262	8	0	1	0	2	3	0	0	0	7	4	7
ENSSSCG00000002270	10	1	0	0	0	0	1	0	0	0	0	0
ENSSSCG00000002275	133	52	29	33	48	28	45	50	49	30	34	17
ENSSSCG00000002279	13	5	1	4	2	10	5	4	9	5	7	6
ENSSSCG00000002280	89	37	22	22	49	37	18	27	9	21	28	24
ENSSSCG00000002284	0	0	0	0	0	0	0	4	0	0	0	0
ENSSSCG00000002297	0	3	1	0	0	0	0	0	0	0	0	1
ENSSSCG00000002306	445	108	122	110	141	109	133	142	118	168	143	97
ENSSSCG00000002309	93	13	9	6	11	15	17	25	14	11	6	8
ENSSSCG00000002310	4	0	0	0	0	0	0	0	0	0	0	8
ENSSSCG00000002314	422	154	111	49	88	110	159	131	116	138	125	128
ENSSSCG00000002317	54	17	20	8	25	5	28	13	39	11	15	14
ENSSSCG00000002321	0	0	0	0	0	0	0	0	0	0	0	0
ENSSSCG00000002322	0	0	1	0	0	0	0	0	0	0	0	0
ENSSSCG00000002326	0	0	0	0	0	0	0	0	0	0	0	0
ENSSSCG00000002329	399	123	71	89	125	147	154	135	163	107	78	79
ENSSSCG00000002361	0	0	0	0	0	0	0	0	0	0	0	0
ENSSSCG00000002388	66	16	11	27	26	18	23	19	6	14	13	35
ENSSSCG00000002391	1	0	2	0	0	1	0	0	0	0	0	0
ENSSSCG00000002405	4	0	0	0	0	0	1	0	0	0	0	0
ENSSSCG00000002408	341	97	110	119	136	154	66	60	94	48	91	110
ENSSSCG00000002409	0	0	0	0	0	0	0	0	0	0	0	0
ENSSSCG00000002410	325	101	90	97	138	115	161	131	122	153	170	154
ENSSSCG00000002423	0	0	1	0	0	0	0	1	1	0	0	0
ENSSSCG00000002432	38	14	6	16	16	10	5	2	17	12	7	6
ENSSSCG00000002438	6	3	0	0	0	1	7	1	2	1	4	3
ENSSSCG00000002442	0	0	0	0	0	0	0	0	0	0	0	0
ENSSSCG00000002443	41	4	7	0	0	8	4	4	6	0	4	0
ENSSSCG00000002450	24	0	4	7	11	8	4	5	7	12	6	4
ENSSSCG00000002462	0	0	0	0	0	0	0	0	0	0	0	0
ENSSSCG00000002464	349	84	82	125	101	154	122	74	91	122	109	107
ENSSSCG00000002474	301	91	88	71	148	124	211	185	99	186	215	229
ENSSSCG00000002475	22	1	1	7	1	5	5	1	1	2	5	1
ENSSSCG00000002476	1	1	1	0	0	0	5	0	0	0	0	0
ENSSSCG00000002478	1	0	5	0	0	0	0	0	1	1	0	0
ENSSSCG00000002479	8	0	4	4	5	2	1	2	9	5	3	3
ENSSSCG00000002481	0	0	0	0	0	0	0	0	0	0	0	0
ENSSSCG00000002483	0	0	0	0	0	0	0	0	0	0	0	0
ENSSSCG00000002486	0	0	0	0	0	0	0	0	0	0	0	0
ENSSSCG00000002487	0	0	0	0	0	0	0	0	0	0	0	0
ENSSSCG00000002490	10	3	5	4	8	8	2	1	0	2	3	8
ENSSSCG00000002494	76	21	37	24	16	14	12	13	5	12	16	12
ENSSSCG00000002497	0	0	0	0	0	0	0	0	0	0	0	0
ENSSSCG00000002498	0	0	0	0	0	0	0	0	0	0	0	0
ENSSSCG00000002507	55	23	13	11	24	23	33	14	27	20	7	20
ENSSSCG00000002510	82	27	14	12	30	28	9	19	15	17	22	4
ENSSSCG00000002524	15	5	1	0	1	0	0	2	7	2	0	0
ENSSSCG00000002552	4	0	0	6	0	1	6	1	0	0	3	0
ENSSSCG00000002554	85	11	25	14	30	22	29	7	16	28	22	24
ENSSSCG00000002573	67	12	12	5	15	13	8	7	1	2	6	2
ENSSSCG00000002579	0	0	0	0	0	0	0	0	0	0	0	0
ENSSSCG00000002581	0	0	0	0	0	0	0	0	0	0	0	0
ENSSSCG00000002585	0	0	0	0	0	0	0	0	0	0	0	0
ENSSSCG00000002589	0	0	0	0	0	0	0	0	0	0	0	0
ENSSSCG00000002594	0	0	0	0	0	0	0	0	0	0	0	0
ENSSSCG00000002600	0	0	0	0	0	0	0	0	0	0	0	0
ENSSSCG00000002601	0	0	0	0	0	0	0	0	0	0	0	0
ENSSSCG00000002607	0	0	0	0	0	0	0	0	0	0	0	0
ENSSSCG00000002608	0	0	0	0	0	0	0	0	0	0	0	0
ENSSSCG00000002610	0	0	2	0	0	0	0	0	0	0	0	0
ENSSSCG00000002613	0	0	0	0	0	0	0	0	0	0	0	0
ENSSSCG00000002618	0	0	0	0	0	0	0	0	0	0	0	0
ENSSSCG00000002623	7	3	8	7	2	1	1	1	8	0	0	1
ENSSSCG00000002625	0	0	0	0	0	0	0	0	0	0	0	0
ENSSSCG00000002657	4	0	0	2	3	2	4	2	8	3	1	0
ENSSSCG00000002658	14	7	6	3	12	2	2	1	3	2	0	6
ENSSSCG00000002671	21	4	3	0	0	0	9	2	5	0	0	1
ENSSSCG00000002688	144	50	49	18	26	35	50	31	22	11	38	23
ENSSSCG00000002696	4	5	0	0	3	1	6	0	2	0	1	0
ENSSSCG00000002730	51	4	8	12	29	18	18	22	13	37	36	18
ENSSSCG00000002734	47	15	21	1	0	1	9	10	11	2	0	0
ENSSSCG00000002736	0	0	0	0	0	0	0	0	1	0	0	0
ENSSSCG00000002737	0	0	0	0	0	0	0	0	0	0	0	0
ENSSSCG00000002739	593	259	169	157	210	241	189	133	152	176	181	156
ENSSSCG00000002747	4	0	1	0	0	0	2	1	3	0	6	0
ENSSSCG00000002779	1	3	0	1	0	1	1	0	0	4	1	0
ENSSSCG00000002781	0	1	1	0	0	0	0	1	0	0	0	0
ENSSSCG00000002782	40	13	28	3	13	10	22	10	21	10	18	12
ENSSSCG00000002783	396	135	102	83	156	127	142	125	108	111	117	107
ENSSSCG00000002802	507	124	147	166	176	181	161	180	178	181	240	162
ENSSSCG00000002803	54	22	13	24	16	9	36	23	19	13	39	31
ENSSSCG00000002809	1	1	0	0	0	0	0	0	1	0	0	0
ENSSSCG00000002810	0	0	0	0	0	0	1	0	1	2	0	0
ENSSSCG00000002811	13	0	2	0	0	1	0	2	2	1	0	4
ENSSSCG00000002814	345	115	88	2	4	1	53	65	94	6	13	6
ENSSSCG00000002827	0	0	2	0	0	2	4	0	2	2	1	10
ENSSSCG00000002828	43	3	9	3	6	4	11	8	14	5	4	5
ENSSSCG00000002830	3	0	0	0	0	0	0	1	4	2	0	3
ENSSSCG00000002834	2	0	0	1	0	0	1	0	0	1	0	0
ENSSSCG00000002835	81	34	15	16	26	20	26	34	29	40	36	40
ENSSSCG00000002836	5	1	2	0	3	1	1	0	0	2	0	6
ENSSSCG00000002839	0	0	0	0	0	0	0	0	0	0	0	0
ENSSSCG00000002850	30	7	9	13	9	9	6	8	7	19	10	3
ENSSSCG00000002866	104	33	26	35	53	19	30	17	24	17	42	17
ENSSSCG00000002880	0	0	0	0	0	0	0	0	0	0	0	0
ENSSSCG00000002882	0	0	0	0	0	0	0	0	0	0	0	0
ENSSSCG00000002883	29	10	10	10	5	11	4	3	16	1	2	0
ENSSSCG00000002887	183	46	53	38	74	53	60	45	58	64	63	70
ENSSSCG00000002891	0	0	0	0	0	0	0	0	0	0	0	0
ENSSSCG00000002893	0	0	0	0	0	0	0	0	0	0	0	0
ENSSSCG00000002901	47	11	15	8	22	11	18	15	14	5	5	9
ENSSSCG00000002902	47	5	7	20	11	15	34	10	43	32	30	16
ENSSSCG00000002903	4	2	0	7	0	1	6	10	2	3	2	0
ENSSSCG00000002904	1206	380	386	422	636	435	523	472	497	557	636	533
ENSSSCG00000002913	0	0	0	0	0	0	0	0	0	0	0	0
ENSSSCG00000002915	19	12	1	2	7	7	1	7	1	6	5	4
ENSSSCG00000002927	98	23	6	21	21	14	25	17	9	6	2	9
ENSSSCG00000002941	0	3	1	1	1	2	3	1	3	0	0	0
ENSSSCG00000002944	0	1	0	0	0	0	1	0	0	0	1	1
ENSSSCG00000002955	281	87	59	48	87	110	89	64	80	99	86	48
ENSSSCG00000002968	1	0	0	0	0	1	0	0	0	0	8	0
ENSSSCG00000002969	1	1	0	0	2	0	0	0	0	1	0	0
ENSSSCG00000002971	0	0	0	0	0	0	0	0	0	0	0	0
ENSSSCG00000002977	7	4	3	3	5	4	2	1	0	1	2	3
ENSSSCG00000002978	27	9	5	0	0	5	5	5	3	2	0	1
ENSSSCG00000002983	0	0	0	0	0	4	0	0	0	0	0	1
ENSSSCG00000002986	4	0	1	0	0	0	0	0	3	1	0	0
ENSSSCG00000002987	14	3	0	0	0	0	1	0	2	0	1	0
ENSSSCG00000002990	28	5	3	1	3	0	1	2	6	2	5	0
ENSSSCG00000003006	4	1	0	0	0	4	0	0	0	0	0	1
ENSSSCG00000003011	0	0	0	0	0	0	0	0	0	0	0	0
ENSSSCG00000003038	293	86	111	95	132	85	60	116	79	70	67	81
ENSSSCG00000003043	3	5	1	0	1	0	1	0	0	0	1	0
ENSSSCG00000003044	57	3	20	6	20	20	13	5	27	6	14	8
ENSSSCG00000003045	24	14	12	2	4	5	3	3	0	2	3	5
ENSSSCG00000003047	32	9	11	7	1	0	23	20	15	19	16	14
ENSSSCG00000003048	0	0	0	0	0	0	0	0	0	0	0	0
ENSSSCG00000003049	29	1	3	3	3	1	2	3	4	4	4	1
ENSSSCG00000003051	2	0	0	0	0	0	0	0	0	0	0	0
ENSSSCG00000003052	0	1	0	0	0	0	0	0	0	0	0	0
ENSSSCG00000003053	0	0	0	0	0	0	0	0	0	0	0	0
ENSSSCG00000003062	3	0	8	0	0	2	1	5	1	2	0	0
ENSSSCG00000003083	8	1	1	0	3	0	2	0	0	0	0	0
ENSSSCG00000003096	0	0	0	0	0	0	0	0	0	0	0	0
ENSSSCG00000003101	5	0	4	4	1	19	1	4	4	3	4	7
ENSSSCG00000003102	12	3	4	5	7	6	2	5	2	5	2	3
ENSSSCG00000003113	10	1	2	1	7	9	1	0	0	0	1	2
ENSSSCG00000003119	4	0	1	1	1	0	1	2	0	0	0	4
ENSSSCG00000003123	0	0	0	0	0	0	0	0	0	0	0	0
ENSSSCG00000003124	1	0	0	0	0	0	0	0	0	0	0	0
ENSSSCG00000003125	0	0	0	0	0	0	0	0	0	0	0	0
ENSSSCG00000003126	0	0	0	0	0	0	0	0	0	0	0	0
ENSSSCG00000003131	3	3	5	4	5	3	3	6	1	2	0	10
ENSSSCG00000003133	114	44	31	51	40	71	68	57	43	80	83	105
ENSSSCG00000003140	11	0	1	5	4	1	6	0	3	2	1	0
ENSSSCG00000003161	28	16	11	3	9	5	10	11	27	10	1	3
ENSSSCG00000003166	1	0	0	0	0	1	0	1	0	0	0	0
ENSSSCG00000003170	22	1	2	10	4	3	7	4	3	10	11	2
ENSSSCG00000003171	2	0	0	0	0	0	0	1	0	0	0	0
ENSSSCG00000003172	5	5	1	9	4	11	9	5	0	2	5	0
ENSSSCG00000003191	9	3	3	3	0	4	1	3	3	2	0	0
ENSSSCG00000003207	22	13	3	1	6	1	4	3	6	9	3	9
ENSSSCG00000003222	45	8	10	8	14	4	11	8	19	18	13	12
ENSSSCG00000003227	33	5	4	4	11	16	13	15	12	31	12	25
ENSSSCG00000003228	97	26	24	13	20	21	18	46	38	29	29	33
ENSSSCG00000003232	4	1	0	3	0	6	1	1	1	0	2	3
ENSSSCG00000003243	51	22	15	19	41	12	22	27	14	37	18	29
ENSSSCG00000003247	0	0	0	0	0	0	0	0	0	0	0	0
ENSSSCG00000003248	0	0	0	0	0	0	0	0	0	0	0	0
ENSSSCG00000003251	0	0	0	0	0	0	0	0	0	0	0	0
ENSSSCG00000003256	88	33	31	25	24	26	34	24	25	30	34	27
ENSSSCG00000003259	2	1	0	0	1	0	0	0	0	0	0	0
ENSSSCG00000003266	47	4	7	11	9	0	10	13	13	5	4	8
ENSSSCG00000003271	109	37	37	36	56	38	42	36	38	30	14	39
ENSSSCG00000003272	0	0	0	0	1	0	0	0	0	0	0	0
ENSSSCG00000003275	0	0	0	0	0	0	0	1	0	0	0	0
ENSSSCG00000003277	0	0	0	0	0	0	0	0	1	0	0	0
ENSSSCG00000003278	1	0	0	0	1	0	0	0	0	0	0	0
ENSSSCG00000003282	31	21	6	2	8	11	13	14	14	9	20	7
ENSSSCG00000003284	0	0	0	0	0	0	0	0	0	0	0	0
ENSSSCG00000003286	0	0	0	0	0	0	0	0	0	0	0	0
ENSSSCG00000003303	0	0	0	0	0	1	0	2	0	0	0	0
ENSSSCG00000003306	6	5	0	0	2	1	0	0	0	0	0	1
ENSSSCG00000003307	0	0	0	0	0	0	0	0	0	0	0	0
ENSSSCG00000003311	0	0	0	0	0	0	0	0	0	0	0	0
ENSSSCG00000003314	0	0	0	0	0	0	0	0	0	0	0	0
ENSSSCG00000003315	4	0	0	0	0	0	0	0	0	0	0	0
ENSSSCG00000003324	454	178	164	142	209	175	195	136	156	120	124	144
ENSSSCG00000003325	1	0	1	0	0	0	1	0	0	0	0	0
ENSSSCG00000003336	2	0	1	1	1	0	0	0	0	1	0	0
ENSSSCG00000003357	12	1	1	6	9	4	5	3	4	3	5	3
ENSSSCG00000003374	18	2	2	5	17	2	0	2	2	6	13	5
ENSSSCG00000003386	4	0	0	0	0	5	1	0	0	0	0	0
ENSSSCG00000003388	23	9	5	0	2	1	3	1	3	0	0	0
ENSSSCG00000003390	4	0	0	0	0	1	0	2	0	0	1	0
ENSSSCG00000003391	0	0	0	0	1	0	0	0	0	0	0	0
ENSSSCG00000003417	11	3	9	2	5	2	4	5	9	11	3	3
ENSSSCG00000003423	17	2	5	6	0	0	10	15	12	7	0	1
ENSSSCG00000003430	2	0	0	0	0	0	0	0	0	1	0	0
ENSSSCG00000003431	14	0	0	0	1	0	0	8	0	2	2	0
ENSSSCG00000003437	146	58	50	49	58	71	82	61	86	52	86	97
ENSSSCG00000003439	265	48	58	48	47	64	94	124	85	53	65	63
ENSSSCG00000003440	0	0	1	0	0	0	0	0	0	0	1	0
ENSSSCG00000003441	0	0	0	0	0	0	1	0	1	0	0	0
ENSSSCG00000003442	0	0	0	0	0	0	0	0	0	0	0	0
ENSSSCG00000003444	1	2	0	2	1	1	1	0	0	0	1	0
ENSSSCG00000003448	2	0	0	0	0	0	0	0	0	0	0	0
ENSSSCG00000003449	0	0	0	0	0	0	2	0	0	0	0	0
ENSSSCG00000003463	55	1	8	13	17	16	12	26	10	28	17	26
ENSSSCG00000003473	253	56	64	79	130	150	119	97	90	101	134	88
ENSSSCG00000003476	23	3	10	7	5	9	1	4	1	2	2	5
ENSSSCG00000003481	67	17	20	5	5	1	23	16	7	0	7	4
ENSSSCG00000003482	14	8	6	5	1	0	1	1	0	0	1	1
ENSSSCG00000003483	0	1	0	0	1	0	0	0	1	0	0	0
ENSSSCG00000003484	68	15	19	19	37	22	19	0	10	20	11	11
ENSSSCG00000003494	0	0	0	0	0	0	0	0	0	0	0	0
ENSSSCG00000003495	1	1	0	0	1	0	0	0	0	0	0	1
ENSSSCG00000003498	19	6	5	3	4	0	5	5	16	1	1	4
ENSSSCG00000003499	0	0	0	0	0	0	1	0	0	0	0	0
ENSSSCG00000003509	415	131	99	73	118	97	83	83	62	45	57	44
ENSSSCG00000003523	0	1	1	0	0	1	0	0	0	0	0	0
ENSSSCG00000003524	0	0	0	0	0	0	2	0	0	0	0	0
ENSSSCG00000003529	1	4	0	0	0	0	0	0	0	0	0	0
ENSSSCG00000003530	6	0	0	6	0	0	1	1	4	1	0	1
ENSSSCG00000003539	12	1	4	1	4	0	0	0	2	3	2	1
ENSSSCG00000003547	2	0	1	0	1	2	0	0	0	0	0	0
ENSSSCG00000003557	0	0	0	0	0	0	0	0	0	0	1	0
ENSSSCG00000003565	25	2	7	4	13	4	13	5	4	1	12	2
ENSSSCG00000003572	9	2	3	1	4	1	1	1	0	0	1	0
ENSSSCG00000003573	165	54	74	58	57	56	58	36	56	49	67	65
ENSSSCG00000003575	19	3	0	7	4	0	1	4	0	2	1	0
ENSSSCG00000003578	402	115	119	69	103	108	56	69	61	53	61	39
ENSSSCG00000003584	61	10	1	10	8	17	11	7	11	7	6	16
ENSSSCG00000003585	1	0	0	0	0	0	0	0	0	0	0	0
ENSSSCG00000003590	1132	308	244	298	414	393	720	454	531	520	506	487
ENSSSCG00000003599	0	0	0	0	0	0	0	0	0	0	0	0
ENSSSCG00000003600	418	113	94	98	174	170	146	96	119	111	147	119
ENSSSCG00000003604	604	173	158	150	245	234	153	165	176	178	228	185
ENSSSCG00000003606	0	0	0	2	0	0	0	3	0	0	2	1
ENSSSCG00000003616	15	1	2	3	5	1	6	7	0	6	2	0
ENSSSCG00000003619	88	29	30	17	33	35	39	42	43	36	36	42
ENSSSCG00000003622	18	5	6	0	8	5	9	4	2	6	7	7
ENSSSCG00000003623	0	0	0	0	1	0	0	0	0	0	0	0
ENSSSCG00000003628	706	207	217	200	346	244	409	344	357	321	371	335
ENSSSCG00000003632	1	0	1	0	0	1	0	1	1	0	0	0
ENSSSCG00000003633	17	9	12	1	2	1	17	14	4	0	1	1
ENSSSCG00000003639	5	0	0	0	0	0	1	0	1	0	0	0
ENSSSCG00000003640	15	0	1	9	1	8	5	11	0	0	2	2
ENSSSCG00000003646	9	0	2	0	0	4	0	0	1	0	0	1
ENSSSCG00000003662	18	11	3	1	8	2	1	4	11	1	1	7
ENSSSCG00000003699	812	314	256	257	306	338	345	331	358	345	341	376
ENSSSCG00000003702	80	22	37	27	35	29	24	32	20	15	28	31
ENSSSCG00000003703	0	0	0	0	0	0	0	0	0	0	0	0
ENSSSCG00000003704	0	0	0	0	0	0	0	0	0	0	0	0
ENSSSCG00000003705	340	125	97	107	146	113	207	166	179	162	173	192
ENSSSCG00000003709	59	20	29	20	23	4	13	8	11	21	12	9
ENSSSCG00000003711	157	55	43	49	74	51	53	51	42	37	43	37
ENSSSCG00000003714	63	12	8	9	12	9	5	3	1	5	1	21
ENSSSCG00000003717	0	0	0	0	0	0	0	0	0	0	1	0
ENSSSCG00000003721	8	7	0	0	4	8	2	1	2	1	2	0
ENSSSCG00000003723	2	0	0	0	0	0	0	0	0	0	1	0
ENSSSCG00000003726	0	0	0	0	0	0	0	0	1	0	0	0
ENSSSCG00000003729	436	120	110	104	166	126	172	136	128	104	173	189
ENSSSCG00000003732	56	24	10	0	0	1	15	13	14	0	2	0
ENSSSCG00000003733	0	0	1	4	0	4	1	0	0	0	1	0
ENSSSCG00000003736	800	324	253	289	293	374	407	346	303	344	354	378
ENSSSCG00000003737	8	0	4	1	1	1	1	3	1	0	0	0
ENSSSCG00000003744	382	84	106	108	127	134	175	127	205	156	168	189
ENSSSCG00000003748	20	9	0	12	13	13	0	3	0	0	9	1
ENSSSCG00000003753	15	1	0	1	1	10	7	0	5	6	5	7
ENSSSCG00000003754	0	0	0	0	0	0	0	0	0	0	0	0
ENSSSCG00000003755	4	0	5	0	2	0	2	0	0	0	0	0
ENSSSCG00000003756	6	2	1	1	2	1	8	5	1	3	2	7
ENSSSCG00000003774	4	1	2	0	1	4	1	1	0	0	2	0
ENSSSCG00000003778	0	0	0	0	1	0	0	1	0	0	1	0
ENSSSCG00000003781	0	0	1	0	0	0	1	0	0	0	4	0
ENSSSCG00000003788	103	35	15	38	18	49	29	36	27	39	34	45
ENSSSCG00000003793	1	0	0	1	0	1	0	0	1	0	0	0
ENSSSCG00000003799	39	11	8	1	3	8	8	8	8	5	2	5
ENSSSCG00000003801	0	0	0	0	0	0	0	0	0	0	0	0
ENSSSCG00000003803	1	0	0	0	0	0	0	0	0	0	0	0
ENSSSCG00000003805	133	16	16	35	16	22	18	12	16	30	17	42
ENSSSCG00000003807	161	37	56	35	62	60	76	58	59	53	67	50
ENSSSCG00000003810	4	0	0	4	0	1	0	1	1	6	0	0
ENSSSCG00000003821	2	1	1	1	1	0	0	1	3	0	0	0
ENSSSCG00000003823	0	0	0	1	1	0	0	0	0	0	0	4
ENSSSCG00000003825	56	15	19	12	30	20	16	26	15	22	19	19
ENSSSCG00000003826	8	13	2	8	16	17	16	13	22	21	16	16
ENSSSCG00000003833	201	35	55	51	32	46	5	30	12	10	13	15
ENSSSCG00000003834	0	0	0	0	0	0	0	0	0	0	0	0
ENSSSCG00000003835	0	0	0	0	0	0	0	0	0	0	0	0
ENSSSCG00000003845	6	7	5	0	0	0	0	0	3	0	0	1
ENSSSCG00000003846	240	87	46	58	83	51	31	47	65	70	47	35
ENSSSCG00000003852	16	13	2	2	5	10	0	5	17	6	2	2
ENSSSCG00000003882	1	1	3	3	14	0	2	5	0	0	3	6
ENSSSCG00000003884	0	0	0	1	0	1	0	0	0	0	0	0
ENSSSCG00000003889	0	0	0	0	0	0	0	0	0	0	0	0
ENSSSCG00000003891	1	0	0	0	0	1	0	0	0	0	0	0
ENSSSCG00000003892	0	0	0	0	0	0	0	0	0	0	0	0
ENSSSCG00000003893	0	0	0	0	0	0	0	0	0	0	0	0
ENSSSCG00000003894	0	0	0	0	0	0	0	0	0	0	0	0
ENSSSCG00000003900	1	0	0	0	0	0	0	0	0	0	0	0
ENSSSCG00000003929	123	45	61	31	34	59	36	24	19	33	20	25
ENSSSCG00000003935	5	2	1	1	4	3	0	2	0	0	0	0
ENSSSCG00000003950	21	5	0	4	3	8	3	10	3	1	1	4
ENSSSCG00000003951	0	0	0	0	0	0	0	0	0	0	0	0
ENSSSCG00000003954	0	0	0	0	0	0	0	0	0	0	0	0
ENSSSCG00000003955	1	0	0	0	0	0	0	0	0	0	0	0
ENSSSCG00000003956	0	0	0	0	0	0	0	0	0	0	0	0
ENSSSCG00000003957	0	0	0	0	0	0	0	0	0	0	0	0
ENSSSCG00000003958	1	0	0	0	0	0	0	0	0	0	0	0
ENSSSCG00000003959	0	0	0	0	0	0	0	0	0	0	0	0
ENSSSCG00000003960	0	0	0	0	0	0	0	0	0	0	0	0
ENSSSCG00000003963	22	12	6	4	10	3	6	10	8	8	6	7
ENSSSCG00000003968	18	0	5	7	6	3	2	5	8	6	2	3
ENSSSCG00000003969	24	6	4	0	0	0	0	2	0	2	0	0
ENSSSCG00000003970	1	0	0	0	0	0	0	0	0	0	0	0
ENSSSCG00000003988	73	22	19	16	25	18	43	39	28	31	32	31
ENSSSCG00000003993	0	0	0	0	0	0	0	0	0	0	0	0
ENSSSCG00000004013	103	27	44	36	56	33	24	20	6	12	28	15
ENSSSCG00000004027	137	31	32	48	49	97	56	34	43	25	41	49
ENSSSCG00000004028	1	0	0	0	0	0	0	1	0	0	0	1
ENSSSCG00000004038	0	0	0	0	0	0	0	0	0	0	0	0
ENSSSCG00000004039	44	11	8	5	9	9	10	8	3	2	11	6
ENSSSCG00000004040	6	0	1	0	0	1	0	0	0	0	1	0
ENSSSCG00000004041	244	93	71	2	0	0	62	36	61	4	0	0
ENSSSCG00000004052	223	104	88	82	71	100	122	130	85	133	134	133
ENSSSCG00000004053	23	2	1	6	3	1	7	2	2	3	14	4
ENSSSCG00000004068	0	0	0	0	0	0	0	0	1	4	1	0
ENSSSCG00000004069	0	0	0	0	0	0	0	0	0	0	0	0
ENSSSCG00000004072	4	3	1	1	0	0	2	0	4	0	0	0
ENSSSCG00000004074	0	0	0	0	0	0	2	1	0	0	0	0
ENSSSCG00000004077	350	133	76	114	148	149	159	147	178	110	147	142
ENSSSCG00000004078	0	0	0	0	0	0	0	0	0	0	0	0
ENSSSCG00000004087	729	242	213	253	274	287	247	200	206	200	219	223
ENSSSCG00000004093	7	6	2	1	5	1	2	1	10	1	3	0
ENSSSCG00000004096	12	3	1	2	6	9	3	2	6	1	4	4
ENSSSCG00000004098	0	0	2	2	0	0	0	0	0	0	0	2
ENSSSCG00000004109	37	3	9	3	17	6	5	8	9	7	12	5
ENSSSCG00000004112	1	1	1	5	1	5	4	2	4	2	1	2
ENSSSCG00000004119	51	15	12	12	6	31	12	16	13	13	17	23
ENSSSCG00000004128	22	9	6	0	2	0	1	5	1	0	1	0
ENSSSCG00000004151	8	0	1	1	4	3	0	0	3	1	0	1
ENSSSCG00000004155	0	0	0	0	0	0	0	0	0	0	0	0
ENSSSCG00000004157	11	6	4	0	1	1	1	1	4	1	1	0
ENSSSCG00000004158	2	1	0	0	0	0	0	0	0	0	0	0
ENSSSCG00000004159	31	5	7	1	1	4	3	17	2	1	1	3
ENSSSCG00000004167	43	19	6	4	12	29	27	13	23	25	36	26
ENSSSCG00000004170	187	61	54	60	86	83	66	43	53	52	46	69
ENSSSCG00000004179	20	1	4	1	0	2	2	1	1	1	0	7
ENSSSCG00000004180	0	1	0	0	0	0	6	3	0	0	0	0
ENSSSCG00000004181	1	0	0	0	0	0	0	1	0	0	1	0
ENSSSCG00000004183	0	0	0	0	0	0	0	0	0	0	0	0
ENSSSCG00000004184	0	0	0	0	0	0	0	0	0	0	0	0
ENSSSCG00000004185	0	0	0	0	0	0	0	0	0	0	0	0
ENSSSCG00000004186	0	0	0	0	0	0	0	0	0	0	0	0
ENSSSCG00000004187	0	0	0	0	0	0	0	0	0	0	0	0
ENSSSCG00000004189	0	0	0	0	0	0	0	0	0	0	0	0
ENSSSCG00000004191	92	40	13	18	14	27	27	9	21	17	17	8
ENSSSCG00000004193	528	153	114	119	220	182	184	135	124	134	229	147
ENSSSCG00000004195	7	1	9	2	2	1	1	0	0	0	4	0
ENSSSCG00000004202	2	0	0	0	1	0	0	0	0	0	0	0
ENSSSCG00000004203	2025	643	521	659	835	862	601	494	499	451	576	577
ENSSSCG00000004204	17	5	16	9	11	10	4	3	4	9	7	4
ENSSSCG00000004212	0	0	0	0	0	0	0	0	0	0	0	0
ENSSSCG00000004213	0	0	0	0	0	0	0	0	0	0	0	0
ENSSSCG00000004218	4	4	0	0	2	4	1	0	2	0	0	0
ENSSSCG00000004223	155	35	20	48	46	43	49	50	67	45	67	67
ENSSSCG00000004225	212	49	52	69	148	70	51	66	51	66	55	76
ENSSSCG00000004232	1	5	5	0	2	0	4	1	1	1	1	2
ENSSSCG00000004233	1508	411	366	490	577	547	595	465	411	640	632	536
ENSSSCG00000004234	1	0	0	0	0	0	0	2	0	2	1	1
ENSSSCG00000004235	0	0	0	3	0	0	1	0	2	2	0	0
ENSSSCG00000004236	407	123	155	144	137	103	134	67	73	72	113	79
ENSSSCG00000004243	0	0	0	0	0	1	0	0	0	0	0	0
ENSSSCG00000004244	744	207	165	204	269	272	215	210	195	211	242	231
ENSSSCG00000004245	30	9	6	1	11	7	15	2	14	9	9	5
ENSSSCG00000004252	0	0	0	0	1	0	0	0	0	0	1	0
ENSSSCG00000004269	0	0	0	0	0	0	0	0	0	0	0	0
ENSSSCG00000004270	19	2	3	8	3	0	6	0	1	1	4	2
ENSSSCG00000004274	44	0	1	1	9	2	7	0	2	7	0	5
ENSSSCG00000004278	0	0	0	0	0	0	0	1	0	0	0	0
ENSSSCG00000004280	33	16	13	8	8	20	10	2	20	8	7	0
ENSSSCG00000004281	847	279	215	292	328	334	241	163	175	216	254	233
ENSSSCG00000004283	0	0	0	0	0	0	0	0	0	0	0	0
ENSSSCG00000004284	0	0	0	0	0	0	0	0	0	0	0	0
ENSSSCG00000004285	0	0	0	0	0	0	0	0	0	0	0	0
ENSSSCG00000004287	0	0	0	0	0	0	0	0	0	0	0	0
ENSSSCG00000004289	2100	666	628	697	871	840	954	858	595	822	901	850
ENSSSCG00000004290	810	204	193	293	368	370	348	290	226	288	353	262
ENSSSCG00000004302	13	2	3	9	1	7	6	1	15	3	10	6
ENSSSCG00000004308	75	11	7	8	17	17	9	7	10	8	13	1
ENSSSCG00000004309	113	94	50	37	30	54	56	30	8	37	28	23
ENSSSCG00000004330	14	10	16	3	0	1	9	11	5	7	26	9
ENSSSCG00000004336	56	33	15	25	32	51	56	21	20	48	39	29
ENSSSCG00000004338	0	0	0	0	0	0	0	6	0	0	0	0
ENSSSCG00000004340	45	5	19	5	16	6	11	11	10	7	13	11
ENSSSCG00000004344	466	125	99	135	155	144	340	226	188	211	248	275
ENSSSCG00000004346	3	1	0	6	11	0	2	6	1	4	6	0
ENSSSCG00000004354	0	0	0	0	0	0	0	0	0	0	0	0
ENSSSCG00000004355	87	17	9	22	24	33	27	20	26	22	22	25
ENSSSCG00000004356	0	0	0	0	0	0	0	0	0	0	0	0
ENSSSCG00000004357	351	132	95	130	146	230	166	176	147	121	150	169
ENSSSCG00000004361	14	5	2	3	2	4	5	5	0	1	8	6
ENSSSCG00000004369	74	10	7	9	18	5	13	16	9	10	9	5
ENSSSCG00000004384	58	11	6	2	12	23	28	16	4	36	19	17
ENSSSCG00000004391	213	67	57	59	106	88	92	80	49	63	73	63
ENSSSCG00000004399	3	0	1	0	1	1	0	1	1	0	4	0
ENSSSCG00000004401	25	3	13	5	14	2	5	10	6	11	9	18
ENSSSCG00000004406	0	0	0	0	0	0	0	0	0	0	0	0
ENSSSCG00000004410	2	0	1	0	0	0	0	0	0	0	0	0
ENSSSCG00000004422	74	11	25	16	6	26	47	43	26	39	65	42
ENSSSCG00000004423	448	175	114	203	185	167	173	167	125	142	151	138
ENSSSCG00000004427	4	0	1	2	3	0	0	5	7	1	2	2
ENSSSCG00000004433	2	0	0	0	0	0	1	0	0	1	2	1
ENSSSCG00000004434	223	74	42	84	44	51	127	102	117	113	113	126
ENSSSCG00000004445	32	11	12	10	17	10	30	17	21	54	25	12
ENSSSCG00000004450	0	0	0	0	0	0	0	0	0	0	0	0
ENSSSCG00000004451	0	0	0	0	0	0	0	0	0	0	0	0
ENSSSCG00000004452	425	132	139	133	162	139	125	97	68	78	72	98
ENSSSCG00000004466	396	131	75	147	160	129	249	227	166	192	269	162
ENSSSCG00000004469	405	93	88	55	81	106	275	226	186	199	205	211
ENSSSCG00000004475	131	31	24	15	31	43	37	38	47	26	22	38
ENSSSCG00000004477	1	8	0	0	1	0	2	0	1	0	0	0
ENSSSCG00000004490	481	182	158	183	137	259	234	165	140	244	252	231
ENSSSCG00000004491	27	1	1	0	5	0	0	2	1	2	4	4
ENSSSCG00000004492	0	0	0	0	0	0	0	0	0	0	0	0
ENSSSCG00000004503	8	4	2	0	0	2	3	0	2	0	0	0
ENSSSCG00000004511	71	6	20	15	10	13	20	24	29	15	17	18
ENSSSCG00000004518	127	42	41	50	73	59	71	67	76	89	88	69
ENSSSCG00000004521	3	2	6	0	4	5	7	3	2	0	0	5
ENSSSCG00000004530	107	34	27	25	50	41	41	44	22	30	24	33
ENSSSCG00000004531	2316	804	669	727	986	978	844	806	668	710	863	692
ENSSSCG00000004534	52	8	10	17	12	24	38	30	40	31	30	15
ENSSSCG00000004540	38	12	11	7	7	4	7	5	4	7	6	6
ENSSSCG00000004565	380	117	118	112	104	119	58	58	45	71	56	60
ENSSSCG00000004573	94	13	31	27	58	40	34	19	33	32	48	34
ENSSSCG00000004576	576	242	221	210	193	253	213	201	157	229	284	247
ENSSSCG00000004584	10	2	5	0	4	6	1	3	7	4	0	1
ENSSSCG00000004596	672	179	179	215	235	267	143	102	100	117	169	165
ENSSSCG00000004597	1	0	0	0	0	0	0	0	1	0	0	0
ENSSSCG00000004608	202	79	72	52	53	87	83	86	120	70	114	70
ENSSSCG00000004614	1	0	0	1	1	0	0	0	0	1	0	0
ENSSSCG00000004615	0	0	0	1	0	0	0	0	0	0	0	0
ENSSSCG00000004616	0	0	0	0	0	0	0	1	0	0	0	0
ENSSSCG00000004621	173	36	35	25	56	46	52	24	31	12	14	16
ENSSSCG00000004623	4	0	9	1	0	0	0	1	3	0	0	1
ENSSSCG00000004632	37	7	11	12	3	10	8	4	2	25	4	9
ENSSSCG00000004643	0	0	0	0	0	0	0	0	0	0	0	0
ENSSSCG00000004644	1	1	0	0	1	0	0	1	6	0	0	0
ENSSSCG00000004646	8	1	1	1	1	1	4	1	4	3	7	0
ENSSSCG00000004663	716	261	166	255	302	369	498	360	361	438	407	407
ENSSSCG00000004673	10	1	0	1	1	3	1	1	1	0	0	3
ENSSSCG00000004674	1006	243	223	291	478	386	328	263	238	235	297	261
ENSSSCG00000004675	100	26	27	26	30	24	19	35	28	14	14	8
ENSSSCG00000004676	0	0	0	0	0	0	0	0	0	0	0	0
ENSSSCG00000004677	17	4	4	2	0	12	3	1	1	0	1	1
ENSSSCG00000004678	19	6	6	7	8	4	2	10	0	7	4	2
ENSSSCG00000004679	904	231	242	244	347	298	278	210	229	232	219	233
ENSSSCG00000004680	0	0	0	1	0	0	0	0	0	0	8	0
ENSSSCG00000004681	0	0	0	0	0	0	0	0	0	0	0	0
ENSSSCG00000004694	16	3	6	2	2	3	11	9	13	15	11	18
ENSSSCG00000004712	1	4	1	0	1	0	1	0	0	0	2	0
ENSSSCG00000004733	1	0	1	0	1	3	1	2	0	0	0	0
ENSSSCG00000004746	40	2	8	8	8	8	11	19	10	17	11	18
ENSSSCG00000004755	22	5	0	3	2	2	0	3	2	5	4	1
ENSSSCG00000004758	7	1	4	0	2	1	0	1	4	2	0	0
ENSSSCG00000004770	4	1	1	0	0	1	0	0	0	0	0	0
ENSSSCG00000004779	0	1	2	0	0	1	0	1	0	1	0	0
ENSSSCG00000004781	13	4	2	3	7	7	7	11	6	1	3	9
ENSSSCG00000004782	968	368	269	405	428	395	449	377	340	407	432	348
ENSSSCG00000004794	0	0	0	0	0	0	0	0	0	0	0	0
ENSSSCG00000004795	130	63	57	28	67	77	67	58	58	97	70	57
ENSSSCG00000004807	59	8	8	19	27	9	3	26	11	17	16	7
ENSSSCG00000004819	2	0	1	0	4	1	1	1	4	1	0	0
ENSSSCG00000004827	0	0	0	0	0	0	0	0	0	0	0	0
ENSSSCG00000004829	554	189	138	217	231	232	173	157	123	226	205	196
ENSSSCG00000004836	54	55	40	17	39	20	41	17	17	21	31	16
ENSSSCG00000004839	723	230	242	147	181	210	235	238	204	97	143	142
ENSSSCG00000004840	205	37	41	40	51	42	50	41	35	54	42	38
ENSSSCG00000004843	0	0	0	0	0	0	0	0	1	0	0	0
ENSSSCG00000004849	5	1	2	0	0	4	1	1	4	0	1	2
ENSSSCG00000004858	1	0	0	1	0	0	0	0	0	0	1	1
ENSSSCG00000004874	0	1	0	0	0	0	0	0	0	0	0	0
ENSSSCG00000004885	5	1	1	0	5	2	0	0	0	6	0	2
ENSSSCG00000004886	34	6	4	14	17	14	20	28	11	27	20	21
ENSSSCG00000004889	160	36	33	40	37	28	70	96	60	69	84	87
ENSSSCG00000004890	23	3	4	7	5	4	8	1	1	4	7	5
ENSSSCG00000004891	6	1	0	2	8	1	0	0	7	0	1	0
ENSSSCG00000004894	2	6	7	5	0	0	0	0	8	0	1	1
ENSSSCG00000004898	17	0	0	2	6	2	3	5	0	0	4	0
ENSSSCG00000004902	64	25	17	6	21	45	51	51	56	24	27	22
ENSSSCG00000004903	32	7	0	9	21	8	3	1	3	1	5	11
ENSSSCG00000004904	0	0	0	0	0	0	0	0	0	0	0	0
ENSSSCG00000004909	6	0	1	0	2	0	0	1	0	0	0	0
ENSSSCG00000004910	0	0	0	0	0	0	0	0	0	0	0	0
ENSSSCG00000004911	0	4	0	0	0	0	0	0	1	0	0	0
ENSSSCG00000004921	1180	410	332	283	411	362	336	247	243	215	292	236
ENSSSCG00000004923	8	2	0	2	0	0	0	0	0	0	1	5
ENSSSCG00000004932	115	33	30	26	37	28	17	33	12	24	16	14
ENSSSCG00000004937	119	27	40	15	44	17	63	72	72	61	42	59
ENSSSCG00000004949	2	2	0	0	1	0	0	3	0	3	1	2
ENSSSCG00000004956	30	14	6	2	18	4	4	6	1	11	0	3
ENSSSCG00000004966	125	33	37	34	68	41	42	49	66	49	47	36
ENSSSCG00000004968	3	1	1	0	4	0	1	1	2	2	0	0
ENSSSCG00000004974	1341	447	324	367	487	483	364	375	335	460	415	446
ENSSSCG00000004976	307	67	62	82	81	102	83	84	63	106	113	94
ENSSSCG00000004978	0	0	0	0	0	0	1	0	2	0	0	0
ENSSSCG00000004990	46	9	12	15	40	25	29	10	19	22	14	42
ENSSSCG00000004992	0	0	0	0	0	0	0	0	0	0	0	0
ENSSSCG00000005001	0	0	0	0	0	0	0	1	0	0	1	0
ENSSSCG00000005002	5	0	0	1	0	3	0	0	6	2	0	1
ENSSSCG00000005059	0	0	0	0	0	0	0	0	0	0	0	0
ENSSSCG00000005063	0	0	0	0	0	0	0	0	0	0	0	0
ENSSSCG00000005067	0	0	0	0	0	0	0	0	0	0	0	3
ENSSSCG00000005068	0	0	0	0	0	0	0	0	1	0	0	0
ENSSSCG00000005077	4	1	0	2	0	0	1	0	0	0	1	1
ENSSSCG00000005081	131	34	25	36	55	49	80	32	32	51	59	44
ENSSSCG00000005101	0	0	0	0	0	1	0	0	0	0	0	0
ENSSSCG00000005106	17	5	5	1	11	3	5	8	2	0	5	11
ENSSSCG00000005116	4	0	5	1	0	0	4	5	1	2	0	0
ENSSSCG00000005121	0	0	0	0	0	0	0	0	0	0	0	0
ENSSSCG00000005122	13	2	1	0	0	1	0	1	10	4	0	0
ENSSSCG00000005129	0	0	0	0	0	0	0	0	0	0	0	0
ENSSSCG00000005130	48	12	15	16	28	22	11	10	15	7	6	19
ENSSSCG00000005131	14	0	6	9	15	1	8	0	2	11	8	5
ENSSSCG00000005134	12	5	4	16	14	8	6	5	12	10	18	12
ENSSSCG00000005136	0	0	0	0	0	0	0	0	0	0	0	0
ENSSSCG00000005149	4	0	3	2	0	1	0	0	0	0	1	3
ENSSSCG00000005152	6	6	3	7	0	4	8	12	6	5	17	10
ENSSSCG00000005163	0	0	0	0	0	0	0	0	0	0	0	0
ENSSSCG00000005167	20	13	11	3	14	3	6	9	1	2	6	4
ENSSSCG00000005172	5	1	2	0	4	2	4	2	0	1	1	1
ENSSSCG00000005177	290	100	80	88	121	104	61	46	51	40	56	68
ENSSSCG00000005182	44	21	45	12	19	16	42	22	30	18	37	27
ENSSSCG00000005186	1022	359	357	280	318	351	289	215	211	222	277	238
ENSSSCG00000005193	10	1	0	0	0	0	0	0	0	1	3	2
ENSSSCG00000005199	289	66	95	106	99	90	93	104	59	66	70	65
ENSSSCG00000005203	752	179	216	173	200	140	139	120	150	124	118	82
ENSSSCG00000005206	11	8	13	0	0	4	7	4	0	2	3	6
ENSSSCG00000005209	1	0	1	1	0	0	0	2	1	0	0	0
ENSSSCG00000005211	141	25	25	56	46	40	59	53	29	18	39	27
ENSSSCG00000005225	465	140	120	131	152	235	197	128	127	166	219	224
ENSSSCG00000005228	0	0	0	0	0	0	0	0	0	0	0	0
ENSSSCG00000005236	5	0	2	0	1	0	1	2	2	0	2	2
ENSSSCG00000005250	168	53	37	47	61	61	67	33	49	50	57	46
ENSSSCG00000005257	27	19	4	4	12	17	16	12	12	23	28	18
ENSSSCG00000005266	607	126	142	182	196	206	189	151	103	149	176	220
ENSSSCG00000005268	2	2	0	0	0	6	1	1	4	0	0	1
ENSSSCG00000005269	125	52	62	27	17	36	75	53	34	54	45	52
ENSSSCG00000005274	0	0	0	0	0	0	0	0	0	0	0	0
ENSSSCG00000005277	410	135	158	100	153	148	121	104	118	91	128	92
ENSSSCG00000005279	2	1	1	0	0	0	3	0	1	2	3	1
ENSSSCG00000005284	189	55	50	62	74	73	80	71	70	48	83	61
ENSSSCG00000005286	542	126	178	165	228	193	200	168	159	180	151	134
ENSSSCG00000005305	1076	354	303	332	471	420	741	571	548	576	625	569
ENSSSCG00000005307	161	65	64	39	39	85	155	84	79	136	153	122
ENSSSCG00000005312	0	1	1	2	2	2	2	3	1	3	7	2
ENSSSCG00000005326	0	0	0	0	1	0	0	0	0	1	0	3
ENSSSCG00000005335	0	0	0	0	0	0	0	0	0	0	0	0
ENSSSCG00000005340	34	9	1	4	2	9	15	9	7	0	6	8
ENSSSCG00000005344	462	150	105	141	139	141	165	164	143	135	151	136
ENSSSCG00000005360	103	26	49	39	67	49	42	38	52	53	59	33
ENSSSCG00000005369	4	0	0	0	0	0	0	1	0	0	0	2
ENSSSCG00000005379	16	5	9	19	17	17	1	7	10	15	9	14
ENSSSCG00000005385	258	93	75	47	65	70	64	88	95	194	129	161
ENSSSCG00000005393	328	76	71	78	108	92	133	116	93	78	59	63
ENSSSCG00000005398	1	1	0	0	1	0	0	4	0	0	0	0
ENSSSCG00000005400	100	28	30	35	48	49	29	43	36	33	56	31
ENSSSCG00000005401	0	0	0	0	0	0	0	0	0	0	0	0
ENSSSCG00000005413	0	0	0	0	0	0	0	0	0	0	0	0
ENSSSCG00000005419	0	0	0	0	0	0	4	0	0	0	0	0
ENSSSCG00000005420	0	1	1	0	0	0	4	2	1	0	0	1
ENSSSCG00000005423	720	325	225	102	152	155	583	435	483	372	397	371
ENSSSCG00000005430	16	10	2	11	13	6	4	7	1	6	3	4
ENSSSCG00000005432	27	8	2	3	3	0	6	1	0	6	5	5
ENSSSCG00000005438	0	0	0	0	0	0	0	0	1	0	0	0
ENSSSCG00000005439	0	0	0	4	0	1	0	0	0	0	0	0
ENSSSCG00000005446	604	175	123	158	181	228	168	171	156	159	135	127
ENSSSCG00000005452	7	5	4	1	1	3	1	0	2	2	1	5
ENSSSCG00000005454	0	1	3	0	3	0	1	0	0	1	1	0
ENSSSCG00000005458	6	2	0	0	0	0	1	1	0	0	0	0
ENSSSCG00000005463	55	14	12	10	2	4	13	10	10	3	5	3
ENSSSCG00000005472	173	54	53	55	90	81	95	47	49	60	75	69
ENSSSCG00000005473	3	0	3	0	8	1	0	1	0	0	0	1
ENSSSCG00000005474	63	8	16	7	19	11	29	35	17	12	5	23
ENSSSCG00000005475	192	65	73	61	68	59	82	29	63	60	69	59
ENSSSCG00000005479	3	0	0	0	0	0	0	1	0	0	3	0
ENSSSCG00000005485	54	6	2	0	0	1	2	13	3	0	1	2
ENSSSCG00000005488	2	1	4	0	0	0	3	1	5	5	4	0
ENSSSCG00000005490	24	18	15	5	16	3	8	5	10	5	10	2
ENSSSCG00000005498	684	320	244	180	232	315	198	136	162	164	214	191
ENSSSCG00000005503	33	9	6	1	7	9	26	18	8	19	6	5
ENSSSCG00000005504	0	0	0	0	0	0	0	0	0	0	0	0
ENSSSCG00000005511	312	79	96	98	120	148	150	130	129	106	108	119
ENSSSCG00000005530	100	37	42	11	44	21	43	35	49	41	28	35
ENSSSCG00000005534	0	0	0	0	0	0	0	0	0	1	0	0
ENSSSCG00000005555	0	0	0	0	0	0	0	0	0	0	0	0
ENSSSCG00000005558	0	0	0	0	0	0	0	0	0	0	0	0
ENSSSCG00000005562	0	0	0	0	0	0	0	0	0	0	0	0
ENSSSCG00000005568	0	0	1	0	0	0	0	0	0	0	0	0
ENSSSCG00000005578	0	0	0	0	0	0	1	0	0	0	0	0
ENSSSCG00000005582	826	284	273	317	338	375	413	375	287	386	405	379
ENSSSCG00000005586	4	1	0	0	0	1	5	0	1	0	2	1
ENSSSCG00000005588	139	48	30	7	6	5	77	47	45	22	17	23
ENSSSCG00000005591	25	3	0	0	0	0	6	5	3	3	1	1
ENSSSCG00000005604	1120	328	391	432	507	470	415	397	352	316	477	430
ENSSSCG00000005609	12	4	1	15	10	0	1	6	4	4	1	16
ENSSSCG00000005699	385	101	80	73	76	78	110	95	70	115	87	82
ENSSSCG00000005701	104	19	27	30	42	32	31	28	32	51	41	56
ENSSSCG00000005703	0	0	0	0	0	0	1	0	0	1	0	0
ENSSSCG00000005705	0	0	0	0	0	1	0	0	0	0	0	0
ENSSSCG00000005707	20	0	7	1	1	0	1	2	2	1	0	1
ENSSSCG00000005723	256	63	47	75	132	102	120	91	98	54	90	64
ENSSSCG00000005727	8	2	1	0	1	0	0	0	0	2	1	4
ENSSSCG00000005730	0	0	1	0	1	0	0	1	0	0	0	0
ENSSSCG00000005737	4	0	0	0	6	4	1	0	0	0	3	4
ENSSSCG00000005740	82	28	16	25	28	27	32	37	40	52	43	33
ENSSSCG00000005742	12	13	3	1	1	5	6	4	0	1	3	0
ENSSSCG00000005756	0	0	0	0	0	0	0	0	0	0	0	0
ENSSSCG00000005767	5	0	0	1	0	0	3	1	0	0	0	0
ENSSSCG00000005781	65	11	8	8	7	22	18	27	13	30	32	24
ENSSSCG00000005790	0	0	0	0	0	0	0	0	0	0	0	0
ENSSSCG00000005795	0	0	0	0	0	0	0	0	0	0	0	0
ENSSSCG00000005796	0	0	0	0	0	0	0	0	0	0	0	0
ENSSSCG00000005801	0	0	0	0	0	0	0	0	0	0	0	0
ENSSSCG00000005803	0	0	0	0	0	0	0	0	0	0	0	0
ENSSSCG00000005808	0	0	0	0	0	0	0	0	0	0	0	0
ENSSSCG00000005810	0	0	0	0	0	0	0	0	0	0	0	0
ENSSSCG00000005812	0	0	0	0	0	0	0	0	0	0	0	0
ENSSSCG00000005813	0	0	0	0	0	0	0	0	0	0	0	0
ENSSSCG00000005830	27	4	5	3	13	6	9	10	10	10	2	9
ENSSSCG00000005834	1	0	0	1	2	1	1	2	2	6	4	4
ENSSSCG00000005835	0	0	2	0	0	0	0	1	3	1	0	0
ENSSSCG00000005836	1	0	0	0	0	0	1	1	0	0	0	0
ENSSSCG00000005847	2	0	1	0	0	0	0	0	0	0	0	0
ENSSSCG00000005861	0	0	0	0	0	0	0	0	0	0	0	0
ENSSSCG00000005868	0	0	0	0	0	0	0	0	0	0	0	0
ENSSSCG00000005869	0	0	0	0	0	0	0	0	0	0	0	0
ENSSSCG00000005872	0	0	0	0	0	0	0	0	0	0	0	0
ENSSSCG00000005873	0	0	0	0	0	0	0	0	0	0	0	0
ENSSSCG00000005874	0	0	0	0	0	0	0	0	0	0	0	0
ENSSSCG00000005876	0	0	0	0	0	0	0	0	0	0	0	0
ENSSSCG00000005905	186	50	55	62	73	71	71	89	89	78	77	62
ENSSSCG00000005923	11	0	0	0	0	0	0	3	0	0	0	0
ENSSSCG00000005928	1	0	0	0	0	0	0	0	0	0	1	0
ENSSSCG00000005938	36	7	1	2	5	1	0	0	5	3	4	1
ENSSSCG00000005939	0	0	0	0	0	0	0	0	0	0	0	0
ENSSSCG00000005948	74	24	15	14	26	28	19	21	19	18	19	9
ENSSSCG00000005949	347	82	71	90	116	121	65	44	47	52	53	59
ENSSSCG00000005951	162	86	39	77	82	100	122	117	100	116	106	133
ENSSSCG00000005952	21	5	6	8	17	12	1	8	4	7	1	7
ENSSSCG00000005953	19	4	4	1	10	4	0	0	1	0	1	1
ENSSSCG00000005954	0	0	0	0	0	0	1	0	0	0	0	0
ENSSSCG00000005961	93	26	46	26	27	40	47	26	16	20	34	40
ENSSSCG00000005962	63	24	31	19	9	14	27	29	23	16	14	28
ENSSSCG00000005967	87	11	28	22	44	25	38	11	18	24	19	21
ENSSSCG00000005986	57	13	11	12	6	5	21	5	7	17	18	18
ENSSSCG00000006001	310	82	91	65	121	115	190	188	150	194	157	161
ENSSSCG00000006002	44	14	12	15	21	21	30	17	23	19	12	10
ENSSSCG00000006003	0	0	0	0	0	0	0	0	0	0	0	0
ENSSSCG00000006011	1	0	0	0	0	0	0	0	0	1	4	0
ENSSSCG00000006021	4	1	0	1	0	0	0	0	2	4	0	0
ENSSSCG00000006023	117	39	34	43	51	78	41	20	46	58	54	33
ENSSSCG00000006025	75	20	10	12	16	37	28	13	14	15	18	15
ENSSSCG00000006031	395	138	110	109	146	138	160	112	96	119	112	122
ENSSSCG00000006034	6	0	1	1	0	0	1	1	0	1	0	0
ENSSSCG00000006035	106	20	34	24	38	26	37	25	8	22	41	18
ENSSSCG00000006043	4	0	1	0	0	0	0	0	0	0	0	0
ENSSSCG00000006056	0	0	0	0	0	0	0	0	0	0	0	0
ENSSSCG00000006060	0	0	11	2	0	0	2	1	1	0	2	4
ENSSSCG00000006064	2	1	0	0	0	2	0	1	0	1	4	5
ENSSSCG00000006068	0	0	0	0	0	0	0	0	1	4	0	0
ENSSSCG00000006069	3	0	0	1	1	0	2	2	0	4	6	2
ENSSSCG00000006073	437	119	143	156	180	152	137	142	129	141	161	180
ENSSSCG00000006099	44	5	7	7	25	16	20	6	15	11	29	11
ENSSSCG00000006101	135	37	63	36	46	47	76	64	81	65	44	58
ENSSSCG00000006106	0	0	0	0	0	0	0	1	0	0	0	0
ENSSSCG00000006115	455	105	118	129	125	188	254	187	179	257	241	260
ENSSSCG00000006116	193	79	49	63	85	86	152	92	74	84	122	119
ENSSSCG00000006121	182	47	41	51	51	59	84	79	84	60	99	68
ENSSSCG00000006125	10	9	9	7	0	4	0	6	0	4	2	3
ENSSSCG00000006134	0	0	0	0	0	0	0	0	0	0	0	0
ENSSSCG00000006138	0	0	0	0	0	0	0	0	0	0	0	0
ENSSSCG00000006140	1	0	0	0	0	1	1	0	2	0	2	1
ENSSSCG00000006147	0	0	0	0	0	0	0	0	0	0	0	0
ENSSSCG00000006148	0	0	0	0	0	0	0	0	0	0	0	0
ENSSSCG00000006149	0	0	1	0	0	0	0	0	0	1	0	0
ENSSSCG00000006160	256	57	25	40	62	57	73	96	68	42	62	63
ENSSSCG00000006161	14	4	8	1	0	3	5	1	0	0	3	9
ENSSSCG00000006171	71	26	41	24	37	26	16	21	46	21	28	30
ENSSSCG00000006173	570	159	170	160	192	174	204	190	164	213	174	181
ENSSSCG00000006183	18	2	4	11	7	7	0	10	6	11	9	4
ENSSSCG00000006185	8	0	0	1	0	0	0	0	0	0	0	0
ENSSSCG00000006188	1	0	0	0	0	0	0	0	0	1	0	0
ENSSSCG00000006195	12	1	2	2	0	0	1	1	7	0	0	0
ENSSSCG00000006196	246	70	85	51	97	134	82	73	69	89	101	70
ENSSSCG00000006199	7	2	4	1	0	1	7	0	4	2	1	1
ENSSSCG00000006200	1	0	0	0	0	1	0	0	0	0	0	0
ENSSSCG00000006205	3	1	0	0	0	2	1	1	4	0	5	0
ENSSSCG00000006217	0	0	1	2	0	0	0	0	0	0	0	0
ENSSSCG00000006218	350	102	108	123	164	182	148	125	151	163	184	136
ENSSSCG00000006233	3	1	0	0	1	0	6	1	0	6	0	0
ENSSSCG00000006238	2	2	1	2	2	1	1	1	0	0	4	2
ENSSSCG00000006243	12	5	5	6	21	6	5	5	17	29	1	15
ENSSSCG00000006245	0	0	0	0	0	1	0	0	0	0	0	3
ENSSSCG00000006250	1471	393	375	431	557	613	567	440	422	443	536	442
ENSSSCG00000006254	8	0	0	0	0	0	0	0	0	1	0	0
ENSSSCG00000006256	0	1	0	0	0	0	0	6	0	0	0	0
ENSSSCG00000006264	0	0	0	0	0	0	0	0	0	0	0	0
ENSSSCG00000006266	0	0	0	0	6	0	0	0	0	0	0	0
ENSSSCG00000006286	0	0	2	0	0	0	0	0	0	0	0	0
ENSSSCG00000006287	0	0	0	0	0	0	2	4	0	0	0	0
ENSSSCG00000006288	0	1	0	0	0	0	1	0	0	0	0	0
ENSSSCG00000006289	9	0	3	1	2	1	1	2	0	1	6	1
ENSSSCG00000006298	4	4	0	2	0	0	4	0	8	1	4	1
ENSSSCG00000006299	25	3	21	6	4	11	9	19	8	14	12	6
ENSSSCG00000006305	21	5	3	0	0	1	9	6	5	2	0	2
ENSSSCG00000006307	210	56	61	88	118	87	67	87	63	73	66	54
ENSSSCG00000006312	76	20	29	37	67	33	83	39	48	87	74	96
ENSSSCG00000006316	0	0	0	0	0	0	0	0	0	0	0	0
ENSSSCG00000006317	1	0	0	0	0	2	0	0	0	1	0	0
ENSSSCG00000006320	2	1	0	0	0	0	0	0	0	0	0	0
ENSSSCG00000006328	829	207	160	181	324	245	461	397	422	421	459	430
ENSSSCG00000006329	1	1	0	1	1	6	0	1	2	6	0	1
ENSSSCG00000006335	193	40	49	35	49	74	52	20	28	64	47	35
ENSSSCG00000006336	0	0	0	0	0	0	0	0	0	0	0	0
ENSSSCG00000006343	8	0	0	4	1	5	5	1	1	3	0	3
ENSSSCG00000006344	507	132	169	135	205	193	119	82	83	96	86	102
ENSSSCG00000006348	0	0	0	0	0	0	6	0	0	0	0	0
ENSSSCG00000006350	0	0	0	0	0	0	1	0	0	0	0	0
ENSSSCG00000006352	15	5	9	10	21	10	6	6	4	1	8	9
ENSSSCG00000006355	0	0	2	0	0	0	0	0	0	0	0	0
ENSSSCG00000006357	48	16	20	14	12	8	3	19	23	2	7	8
ENSSSCG00000006374	0	0	0	0	0	0	0	0	0	0	0	0
ENSSSCG00000006375	0	0	0	0	0	0	0	0	0	0	0	0
ENSSSCG00000006376	0	0	0	0	0	0	0	0	0	0	0	0
ENSSSCG00000006378	0	0	0	0	0	0	0	0	0	0	0	0
ENSSSCG00000006379	0	0	0	0	0	0	0	0	0	0	1	0
ENSSSCG00000006380	1	1	0	0	0	1	0	0	0	0	0	0
ENSSSCG00000006381	0	0	0	0	0	0	0	0	0	1	0	0
ENSSSCG00000006382	0	0	0	0	0	0	0	4	0	0	0	0
ENSSSCG00000006394	25	0	4	7	1	3	2	0	2	3	7	3
ENSSSCG00000006397	0	0	0	0	0	0	0	0	1	0	0	0
ENSSSCG00000006398	7	0	1	0	0	0	0	0	0	1	0	0
ENSSSCG00000006399	4	3	0	2	3	1	0	1	4	0	6	3
ENSSSCG00000006400	1	0	1	0	1	0	0	0	0	0	0	0
ENSSSCG00000006403	18	2	2	2	17	5	8	6	3	5	4	5
ENSSSCG00000006409	0	0	0	0	0	0	0	0	0	0	0	0
ENSSSCG00000006411	0	0	0	0	0	0	0	0	0	0	0	0
ENSSSCG00000006413	2	0	0	0	0	0	0	0	0	0	0	0
ENSSSCG00000006415	333	93	73	124	133	123	68	78	79	48	87	81
ENSSSCG00000006418	0	0	0	0	0	0	4	0	0	0	0	0
ENSSSCG00000006423	0	0	0	0	0	0	0	0	0	0	0	0
ENSSSCG00000006424	0	0	0	0	0	0	0	0	0	0	1	0
ENSSSCG00000006425	0	0	0	0	0	0	0	0	0	0	0	0
ENSSSCG00000006426	0	0	0	0	0	0	0	0	0	0	0	0
ENSSSCG00000006430	0	0	0	0	0	0	0	0	0	0	0	0
ENSSSCG00000006431	0	0	0	0	0	0	0	0	0	0	0	0
ENSSSCG00000006438	0	0	0	0	0	0	0	0	0	0	0	0
ENSSSCG00000006445	0	0	0	0	0	0	0	0	0	0	0	0
ENSSSCG00000006447	1	0	0	0	0	0	0	0	0	0	0	0
ENSSSCG00000006450	33	5	4	2	3	3	3	3	9	1	4	0
ENSSSCG00000006452	128	37	46	25	40	41	25	14	22	26	17	17
ENSSSCG00000006455	0	0	0	1	0	0	0	0	0	0	0	1
ENSSSCG00000006456	0	0	0	1	0	0	1	0	0	0	1	1
ENSSSCG00000006457	1	0	0	0	0	0	0	0	0	0	0	0
ENSSSCG00000006458	0	0	0	1	4	0	0	0	0	0	1	0
ENSSSCG00000006460	3	3	0	3	2	1	3	1	1	1	10	0
ENSSSCG00000006462	49	21	8	1	2	10	8	12	16	7	4	5
ENSSSCG00000006463	520	159	132	177	205	189	159	127	128	138	188	150
ENSSSCG00000006464	236	72	65	31	64	58	46	43	34	58	57	56
ENSSSCG00000006465	7	0	0	0	1	0	0	0	0	0	2	0
ENSSSCG00000006477	12	4	4	6	9	4	5	1	5	3	2	4
ENSSSCG00000006478	12	8	2	3	28	9	20	5	4	20	7	8
ENSSSCG00000006495	233	89	66	39	33	61	67	51	75	51	39	35
ENSSSCG00000006531	70	6	7	8	14	9	9	17	5	8	25	7
ENSSSCG00000006545	88	19	15	1	2	1	18	18	12	1	0	0
ENSSSCG00000006546	12	3	1	3	1	0	1	6	5	0	0	0
ENSSSCG00000006547	6	1	2	1	1	0	1	5	0	0	0	1
ENSSSCG00000006551	20	3	2	1	1	3	1	2	1	4	0	0
ENSSSCG00000006558	0	0	0	0	0	0	0	0	0	0	0	0
ENSSSCG00000006572	47	16	12	23	8	13	14	9	11	10	27	16
ENSSSCG00000006587	0	1	0	0	0	0	1	0	0	1	0	0
ENSSSCG00000006588	0	0	0	0	0	0	0	0	0	0	0	0
ENSSSCG00000006590	0	0	0	0	0	0	0	0	0	0	0	0
ENSSSCG00000006592	3	0	0	0	0	1	1	0	0	0	0	1
ENSSSCG00000006594	0	0	0	0	0	0	0	0	0	0	0	0
ENSSSCG00000006595	0	0	0	0	0	0	0	0	0	0	0	0
ENSSSCG00000006598	0	0	0	0	0	0	1	0	0	0	1	0
ENSSSCG00000006599	0	0	1	0	0	0	0	0	0	0	0	0
ENSSSCG00000006604	4	5	0	4	4	0	0	0	4	4	0	1
ENSSSCG00000006605	1	0	0	0	0	0	0	0	0	0	0	3
ENSSSCG00000006609	0	0	0	0	0	0	0	1	0	0	0	1
ENSSSCG00000006614	0	0	0	1	0	0	1	0	0	0	1	4
ENSSSCG00000006618	13	2	4	1	4	7	2	5	2	1	1	1
ENSSSCG00000006621	174	50	52	53	93	55	75	76	82	87	58	72
ENSSSCG00000006639	145	65	35	13	22	15	50	36	61	16	12	17
ENSSSCG00000006640	167	42	40	32	37	26	36	53	54	21	30	27
ENSSSCG00000006664	303	83	72	55	77	79	72	74	52	56	49	65
ENSSSCG00000006678	138	44	36	45	107	81	78	74	44	66	86	86
ENSSSCG00000006679	0	0	0	1	1	1	1	0	0	0	0	0
ENSSSCG00000006696	110	19	36	23	27	31	85	68	77	64	67	69
ENSSSCG00000006704	50	16	39	17	33	17	19	28	11	23	27	17
ENSSSCG00000006711	8	5	1	7	0	4	0	0	0	2	3	1
ENSSSCG00000006713	0	0	0	0	0	0	0	0	0	0	0	0
ENSSSCG00000006719	110	34	32	32	40	26	51	46	50	48	59	77
ENSSSCG00000006726	15	3	5	3	5	5	23	26	22	24	30	12
ENSSSCG00000006734	262	86	76	15	38	40	81	88	68	38	54	18
ENSSSCG00000006736	0	0	0	0	0	0	1	0	0	0	0	0
ENSSSCG00000006742	58	27	35	8	11	10	12	12	13	6	3	23
ENSSSCG00000006749	0	0	0	0	0	0	0	0	0	0	0	0
ENSSSCG00000006750	0	0	0	0	0	0	2	1	0	0	0	0
ENSSSCG00000006758	106	25	15	17	12	31	10	21	16	17	12	36
ENSSSCG00000006772	1	0	0	0	0	0	0	0	0	0	0	0
ENSSSCG00000006773	34	11	13	6	12	3	4	8	9	10	2	6
ENSSSCG00000006787	9	0	0	0	0	8	7	5	3	1	1	2
ENSSSCG00000006788	5	0	1	2	0	1	1	0	1	1	2	1
ENSSSCG00000006792	6	1	0	0	1	0	0	0	0	2	0	0
ENSSSCG00000006793	163	46	49	40	45	55	23	50	22	26	33	29
ENSSSCG00000006796	0	0	0	0	4	0	0	0	0	1	0	0
ENSSSCG00000006800	0	0	4	0	1	0	0	0	0	0	0	0
ENSSSCG00000006801	0	0	0	0	0	0	0	0	0	0	0	0
ENSSSCG00000006802	161	44	53	25	56	34	43	61	35	82	44	29
ENSSSCG00000006803	0	0	0	0	0	0	0	0	0	0	0	0
ENSSSCG00000006804	0	0	0	0	0	0	0	0	0	0	0	0
ENSSSCG00000006805	0	0	0	0	0	0	0	0	0	0	0	0
ENSSSCG00000006810	32	12	2	9	10	22	4	1	2	0	1	6
ENSSSCG00000006811	1151	366	305	231	323	368	306	301	285	320	376	301
ENSSSCG00000006812	6	1	2	0	0	0	1	2	1	0	0	0
ENSSSCG00000006836	1	1	3	6	10	3	9	8	2	7	6	2
ENSSSCG00000006846	24	0	0	0	0	0	1	0	0	1	0	0
ENSSSCG00000006852	40	9	5	11	7	9	4	2	5	2	2	6
ENSSSCG00000006858	4	4	0	0	0	0	0	0	1	0	1	2
ENSSSCG00000006875	10	2	3	6	10	9	11	6	6	15	6	4
ENSSSCG00000006881	3	2	2	2	0	1	0	0	2	0	0	1
ENSSSCG00000006890	98	14	28	34	24	30	19	21	17	27	7	17
ENSSSCG00000006902	249	48	46	38	47	40	40	35	30	33	15	15
ENSSSCG00000006909	0	0	0	0	0	0	0	0	0	0	0	0
ENSSSCG00000006912	806	224	308	263	297	377	349	345	268	299	304	333
ENSSSCG00000006914	1	0	0	0	0	0	0	0	0	0	0	0
ENSSSCG00000006950	19	10	2	4	3	4	1	6	11	2	17	2
ENSSSCG00000006957	1024	260	259	367	424	442	273	276	239	294	240	276
ENSSSCG00000006963	0	0	0	5	1	0	0	0	0	0	0	1
ENSSSCG00000006966	11	6	3	9	6	2	9	12	2	7	11	0
ENSSSCG00000006969	53	7	11	14	12	13	31	26	12	23	15	26
ENSSSCG00000006973	0	0	0	0	0	0	0	0	0	0	0	0
ENSSSCG00000006978	0	0	0	0	4	0	0	0	0	0	0	0
ENSSSCG00000006979	2	0	0	5	0	0	0	0	0	0	0	1
ENSSSCG00000006980	0	0	0	0	0	0	0	0	0	0	0	0
ENSSSCG00000006987	133	41	49	58	55	82	48	23	38	80	70	35
ENSSSCG00000006988	134	36	37	51	41	57	36	29	31	53	58	75
ENSSSCG00000006997	0	0	0	0	0	0	0	0	0	0	0	0
ENSSSCG00000007001	5	2	1	0	2	4	18	10	0	0	5	2
ENSSSCG00000007002	6	1	0	0	0	0	0	2	0	0	1	0
ENSSSCG00000007005	2	4	3	3	6	1	0	0	5	2	2	1
ENSSSCG00000007008	5	0	2	1	0	0	0	0	1	0	0	0
ENSSSCG00000007009	6	1	4	0	1	0	3	1	1	1	2	0
ENSSSCG00000007010	0	0	0	0	0	0	0	0	0	0	0	0
ENSSSCG00000007029	1	1	0	0	3	0	1	4	2	0	0	0
ENSSSCG00000007033	497	158	175	177	188	190	306	224	268	307	294	269
ENSSSCG00000007052	85	22	10	16	16	24	14	6	8	5	7	8
ENSSSCG00000007053	5	1	4	1	2	2	2	2	3	1	0	0
ENSSSCG00000007058	800	271	203	236	244	292	332	365	349	318	341	285
ENSSSCG00000007061	34	4	8	7	2	14	4	13	13	9	16	3
ENSSSCG00000007062	0	0	0	1	0	0	0	0	0	0	0	0
ENSSSCG00000007063	0	0	0	0	1	0	0	0	0	0	0	0
ENSSSCG00000007072	75	12	17	16	25	10	41	32	41	32	21	25
ENSSSCG00000007078	1	2	0	0	0	0	0	0	0	0	0	0
ENSSSCG00000007082	11	1	0	0	2	0	0	2	0	0	0	1
ENSSSCG00000007083	0	0	0	0	0	0	0	0	0	0	0	0
ENSSSCG00000007084	74	14	5	13	29	27	16	13	7	8	12	20
ENSSSCG00000007087	0	0	0	0	0	0	0	0	0	0	0	0
ENSSSCG00000007093	1098	291	300	319	370	377	255	265	235	207	261	284
ENSSSCG00000007099	1	1	0	0	0	0	2	1	0	0	0	2
ENSSSCG00000007106	0	1	1	1	0	0	0	0	0	0	0	0
ENSSSCG00000007112	1	1	2	0	10	5	8	0	0	0	7	1
ENSSSCG00000007114	12	0	0	0	1	2	1	0	0	0	0	0
ENSSSCG00000007115	317	98	93	42	69	47	69	82	73	56	54	41
ENSSSCG00000007116	25	4	5	0	6	6	5	0	0	7	0	1
ENSSSCG00000007121	0	0	0	0	0	0	0	0	0	0	0	0
ENSSSCG00000007122	0	0	0	0	0	0	0	0	0	0	1	0
ENSSSCG00000007123	0	0	0	0	0	0	0	0	0	0	0	0
ENSSSCG00000007124	0	0	0	0	0	0	0	0	0	0	0	0
ENSSSCG00000007125	0	0	0	0	0	0	0	0	0	0	0	0
ENSSSCG00000007130	22	25	15	6	1	10	27	26	24	7	14	5
ENSSSCG00000007169	0	0	0	0	0	0	0	0	0	0	0	0
ENSSSCG00000007170	434	129	94	127	116	122	114	90	78	88	107	99
ENSSSCG00000007172	32	18	8	10	13	8	1	9	6	6	7	7
ENSSSCG00000007181	8	1	5	5	1	3	0	0	1	2	4	3
ENSSSCG00000007185	1	0	0	0	0	0	0	0	0	0	0	0
ENSSSCG00000007186	0	0	0	0	0	0	0	0	0	0	0	0
ENSSSCG00000007191	0	0	0	0	0	0	0	0	0	0	0	0
ENSSSCG00000007192	0	0	0	0	0	0	0	0	0	0	0	0
ENSSSCG00000007197	39	1	0	1	1	1	2	3	0	0	4	1
ENSSSCG00000007198	95	30	20	8	36	11	18	22	12	30	21	17
ENSSSCG00000007199	10	2	2	5	3	0	9	2	7	4	5	8
ENSSSCG00000007212	8	9	12	1	11	4	5	9	16	11	9	19
ENSSSCG00000007215	0	0	0	0	0	0	0	0	0	0	0	0
ENSSSCG00000007216	0	0	0	0	0	0	0	0	0	0	0	0
ENSSSCG00000007217	0	0	0	0	0	0	0	0	0	0	0	0
ENSSSCG00000007218	0	0	0	0	0	0	0	0	0	0	0	0
ENSSSCG00000007219	0	0	0	0	0	0	0	0	0	0	0	0
ENSSSCG00000007221	0	0	0	0	0	0	0	0	0	0	0	0
ENSSSCG00000007224	0	1	0	0	0	0	0	0	0	0	0	0
ENSSSCG00000007231	320	62	79	110	176	147	56	28	31	57	47	60
ENSSSCG00000007232	274	81	57	94	121	110	57	76	80	105	113	80
ENSSSCG00000007238	1	0	0	1	0	0	0	0	0	0	0	0
ENSSSCG00000007239	312	80	87	86	159	151	110	83	74	107	94	103
ENSSSCG00000007256	0	0	0	0	0	0	1	0	0	0	0	0
ENSSSCG00000007259	0	0	0	0	0	0	0	0	4	0	0	0
ENSSSCG00000007260	0	0	0	0	0	0	0	0	0	0	0	0
ENSSSCG00000007305	82	22	40	37	25	16	24	35	41	28	27	18
ENSSSCG00000007338	0	1	0	0	0	2	1	0	0	0	2	1
ENSSSCG00000007344	59	22	11	6	17	29	27	29	21	22	38	23
ENSSSCG00000007346	0	0	0	0	0	0	1	0	0	0	0	0
ENSSSCG00000007348	0	0	1	0	1	0	0	0	1	0	0	0
ENSSSCG00000007350	229	57	70	56	79	77	7	15	22	11	18	34
ENSSSCG00000007351	295	79	64	82	123	90	119	153	108	95	115	112
ENSSSCG00000007367	2	0	0	0	1	0	0	0	0	0	0	0
ENSSSCG00000007371	808	243	190	230	330	352	190	119	186	177	168	173
ENSSSCG00000007373	191	39	57	41	54	49	29	24	35	25	30	22
ENSSSCG00000007377	0	0	0	0	0	0	0	0	0	0	0	0
ENSSSCG00000007384	33	4	4	2	6	28	14	9	5	12	5	8
ENSSSCG00000007385	16	3	5	3	2	0	10	2	2	3	0	2
ENSSSCG00000007398	11	6	6	3	9	4	4	3	7	7	4	4
ENSSSCG00000007407	0	0	0	0	0	0	0	0	0	0	0	0
ENSSSCG00000007408	0	0	0	0	0	0	0	0	0	0	0	0
ENSSSCG00000007410	0	0	0	0	0	0	0	0	0	0	0	0
ENSSSCG00000007453	1729	565	477	526	639	594	310	272	225	230	305	252
ENSSSCG00000007464	23	7	6	1	4	1	10	10	7	4	6	3
ENSSSCG00000007470	56	17	10	4	17	11	5	13	6	0	1	3
ENSSSCG00000007476	60	16	3	6	18	13	4	6	7	4	7	5
ENSSSCG00000007477	664	228	172	140	225	177	243	180	160	178	217	233
ENSSSCG00000007479	10	0	0	1	2	0	1	1	0	0	1	0
ENSSSCG00000007480	7	0	0	0	1	0	1	0	2	0	0	0
ENSSSCG00000007482	0	1	2	0	0	0	6	0	1	1	3	3
ENSSSCG00000007486	0	0	0	0	0	0	0	0	0	0	0	0
ENSSSCG00000007490	0	2	0	0	1	0	1	1	1	0	0	0
ENSSSCG00000007491	0	0	0	0	0	0	0	0	0	0	0	0
ENSSSCG00000007499	7	0	0	0	0	0	0	0	3	0	0	0
ENSSSCG00000007500	10	2	3	12	4	1	8	3	3	5	4	9
ENSSSCG00000007501	21	3	10	2	1	9	5	2	1	0	7	2
ENSSSCG00000007502	1	0	1	0	0	0	0	0	0	0	0	0
ENSSSCG00000007505	1	0	1	0	0	0	0	0	0	0	0	0
ENSSSCG00000007507	0	1	0	0	5	0	0	0	0	0	0	0
ENSSSCG00000007508	47	34	15	17	17	25	36	36	29	55	25	33
ENSSSCG00000007510	0	0	0	0	0	0	0	1	0	0	0	0
ENSSSCG00000007515	8	1	0	0	0	1	0	0	0	1	2	2
ENSSSCG00000007523	727	201	168	156	159	178	183	122	181	129	118	114
ENSSSCG00000007526	1	0	0	0	0	0	0	0	0	0	0	0
ENSSSCG00000007527	3	0	3	1	0	5	0	0	0	0	1	0
ENSSSCG00000007528	423	81	98	82	137	112	69	73	89	50	24	29
ENSSSCG00000007538	7	0	0	0	1	0	0	0	5	0	3	1
ENSSSCG00000007539	61	19	7	10	33	19	44	61	49	50	50	41
ENSSSCG00000007555	1	0	0	0	0	0	0	0	0	0	0	0
ENSSSCG00000007564	145	32	34	8	14	23	50	60	41	41	31	33
ENSSSCG00000007574	653	223	142	248	223	309	152	150	150	201	208	201
ENSSSCG00000007578	2	1	0	0	1	1	0	0	1	0	1	0
ENSSSCG00000007602	256	78	67	33	27	32	71	52	60	23	30	29
ENSSSCG00000007607	23	7	6	0	8	0	13	8	6	1	0	9
ENSSSCG00000007631	0	0	0	0	0	0	0	0	0	0	0	0
ENSSSCG00000007636	1	4	1	0	0	0	0	0	0	0	0	0
ENSSSCG00000007639	0	0	0	0	0	0	0	0	0	0	0	0
ENSSSCG00000007642	64	16	18	33	51	54	27	37	17	32	28	46
ENSSSCG00000007644	0	0	0	0	1	2	0	0	0	0	0	0
ENSSSCG00000007645	0	0	0	0	0	0	0	1	1	0	0	0
ENSSSCG00000007650	91	31	21	12	30	29	62	64	41	47	20	30
ENSSSCG00000007656	4	0	0	0	0	1	0	0	0	0	0	0
ENSSSCG00000007670	0	0	1	0	1	0	0	0	0	0	1	0
ENSSSCG00000007671	20	0	2	0	4	0	3	1	2	1	2	0
ENSSSCG00000007678	258	65	60	63	74	93	59	95	56	75	87	77
ENSSSCG00000007691	2	0	0	0	0	0	0	0	0	0	0	0
ENSSSCG00000007695	16	2	3	0	1	6	1	1	3	1	0	1
ENSSSCG00000007702	10	5	8	1	2	3	2	7	3	3	4	3
ENSSSCG00000007703	17	1	0	0	2	2	0	5	3	2	0	0
ENSSSCG00000007710	55	7	4	8	12	6	33	45	21	18	20	37
ENSSSCG00000007716	0	0	0	0	0	1	0	1	0	0	0	0
ENSSSCG00000007717	263	72	60	81	154	111	83	86	98	117	60	68
ENSSSCG00000007718	1	1	0	0	2	0	0	5	1	0	4	7
ENSSSCG00000007722	187	38	33	12	19	9	47	34	44	3	32	17
ENSSSCG00000007728	56	15	13	21	26	21	10	12	12	9	11	8
ENSSSCG00000007751	0	0	0	0	0	0	0	0	0	0	0	0
ENSSSCG00000007807	5	4	11	0	2	1	1	2	1	0	1	0
ENSSSCG00000007813	1	0	0	0	0	0	0	0	0	0	0	0
ENSSSCG00000007823	700	216	177	208	262	271	316	297	205	212	249	239
ENSSSCG00000007836	13	10	1	4	8	5	2	6	3	3	4	2
ENSSSCG00000007838	45	4	3	7	5	7	11	15	13	6	4	2
ENSSSCG00000007847	0	0	0	0	0	0	0	0	0	0	0	0
ENSSSCG00000007848	0	0	0	0	0	0	0	0	0	0	0	0
ENSSSCG00000007850	1	0	0	0	1	1	0	1	0	0	1	0
ENSSSCG00000007858	20	7	2	8	5	5	2	2	4	4	2	2
ENSSSCG00000007859	0	0	0	0	0	0	0	0	0	0	0	0
ENSSSCG00000007860	1	1	0	0	0	5	0	0	0	0	0	0
ENSSSCG00000007861	0	0	1	0	0	0	0	0	0	0	0	0
ENSSSCG00000007862	0	0	0	0	0	0	0	0	0	0	0	0
ENSSSCG00000007868	13	4	4	5	5	11	2	0	0	1	1	0
ENSSSCG00000007882	0	0	0	0	1	0	0	0	0	0	0	0
ENSSSCG00000007899	57	28	15	2	6	3	15	10	14	0	4	0
ENSSSCG00000007904	3	0	0	1	0	1	0	1	4	1	3	2
ENSSSCG00000007909	124	24	21	14	43	37	55	30	31	26	56	50
ENSSSCG00000007915	4	0	0	0	0	0	0	0	0	0	0	0
ENSSSCG00000007921	0	0	0	0	0	0	0	0	0	0	0	0
ENSSSCG00000007926	159	50	39	20	41	41	24	18	4	27	25	8
ENSSSCG00000007933	4	3	2	0	0	0	6	4	1	1	0	0
ENSSSCG00000007940	1051	334	312	308	380	493	495	412	352	484	486	486
ENSSSCG00000007957	22	2	3	7	2	1	2	11	4	2	3	5
ENSSSCG00000007961	1	0	1	0	0	0	0	0	0	0	0	0
ENSSSCG00000007975	1	1	0	2	0	1	0	0	0	0	2	1
ENSSSCG00000007977	10	2	2	2	0	4	5	0	1	2	1	0
ENSSSCG00000007978	12	8	1	5	1	8	4	2	3	7	6	3
ENSSSCG00000007986	26	6	8	13	16	16	0	4	5	8	5	16
ENSSSCG00000007989	32	16	4	0	0	1	14	5	6	0	0	2
ENSSSCG00000008001	99	15	34	22	30	37	45	41	50	24	25	19
ENSSSCG00000008032	13	0	0	0	1	0	0	0	1	1	1	0
ENSSSCG00000008055	1703	493	502	563	874	650	636	482	484	625	538	512
ENSSSCG00000008062	29	7	8	0	4	7	14	11	7	2	4	13
ENSSSCG00000008063	0	0	0	0	0	0	0	0	0	0	0	1
ENSSSCG00000008081	4	0	1	4	1	3	1	0	0	0	1	2
ENSSSCG00000008087	0	0	0	0	0	0	0	0	0	0	0	0
ENSSSCG00000008088	0	0	0	0	0	0	0	0	0	0	0	0
ENSSSCG00000008090	82	33	40	11	16	17	18	21	16	22	20	23
ENSSSCG00000008092	0	0	0	0	1	0	0	0	1	0	0	0
ENSSSCG00000008101	216	55	35	33	76	66	28	34	30	37	44	49
ENSSSCG00000008103	39	16	7	7	12	8	8	27	16	9	11	3
ENSSSCG00000008122	250	48	28	83	56	93	95	79	72	83	63	77
ENSSSCG00000008124	67	41	34	33	69	42	85	61	36	53	42	54
ENSSSCG00000008125	471	158	120	184	229	149	254	237	193	225	222	185
ENSSSCG00000008126	0	0	1	0	0	0	0	0	0	0	0	0
ENSSSCG00000008134	107	28	29	57	38	54	61	37	50	82	50	55
ENSSSCG00000008140	107	43	32	26	12	15	59	72	64	25	50	19
ENSSSCG00000008141	0	0	1	0	0	1	0	1	0	0	0	1
ENSSSCG00000008153	82	2	4	18	19	14	2	2	7	7	9	5
ENSSSCG00000008155	0	0	0	0	1	0	0	0	0	0	1	0
ENSSSCG00000008157	5	3	0	0	1	0	0	1	1	0	0	0
ENSSSCG00000008165	19	5	0	1	1	1	8	8	2	7	4	1
ENSSSCG00000008166	12	3	6	0	0	0	6	1	0	2	3	1
ENSSSCG00000008176	153	47	17	27	45	57	54	27	38	44	56	46
ENSSSCG00000008187	68	5	10	5	14	20	13	9	8	6	4	5
ENSSSCG00000008193	0	0	1	0	0	0	0	0	0	0	0	1
ENSSSCG00000008196	543	131	121	136	229	138	192	120	125	156	174	120
ENSSSCG00000008209	4	0	0	0	0	0	0	0	0	0	0	0
ENSSSCG00000008213	1	0	0	0	0	2	4	0	1	0	0	6
ENSSSCG00000008217	27	5	3	4	5	5	1	9	0	1	0	4
ENSSSCG00000008228	1	0	0	0	0	0	0	1	0	0	0	0
ENSSSCG00000008229	0	0	0	0	0	0	0	0	0	0	0	0
ENSSSCG00000008250	7	2	4	6	2	0	0	0	0	0	1	2
ENSSSCG00000008254	5	2	0	0	0	0	0	0	0	0	0	1
ENSSSCG00000008259	31	6	4	3	11	11	13	24	8	9	27	13
ENSSSCG00000008262	1948	513	504	594	806	768	531	408	442	527	489	427
ENSSSCG00000008308	0	0	0	0	0	0	0	0	1	0	0	0
ENSSSCG00000008314	52	7	10	2	6	1	11	10	3	6	2	1
ENSSSCG00000008319	11	0	6	0	15	1	1	12	5	7	7	2
ENSSSCG00000008321	0	0	0	0	0	0	0	0	0	0	0	0
ENSSSCG00000008326	13	0	1	1	0	2	0	0	0	4	1	1
ENSSSCG00000008344	11	7	1	2	0	2	2	1	5	1	0	0
ENSSSCG00000008348	71	13	10	1	13	11	47	32	19	36	12	34
ENSSSCG00000008375	1	0	0	4	2	0	0	1	1	1	0	0
ENSSSCG00000008384	8	1	1	0	4	0	0	0	4	1	0	0
ENSSSCG00000008396	133	45	17	26	68	31	54	64	54	46	40	41
ENSSSCG00000008410	12	1	3	0	6	1	1	4	0	0	10	1
ENSSSCG00000008413	286	85	83	36	54	25	76	81	54	40	51	31
ENSSSCG00000008419	11	2	0	0	0	2	0	0	0	0	0	0
ENSSSCG00000008421	20	14	12	3	7	7	5	6	10	4	15	13
ENSSSCG00000008427	169	37	34	41	34	65	51	19	21	20	37	36
ENSSSCG00000008429	4	5	0	0	0	0	0	0	1	0	0	0
ENSSSCG00000008441	60	15	6	18	24	11	35	12	4	4	6	39
ENSSSCG00000008442	15	0	8	9	6	1	1	3	3	7	8	9
ENSSSCG00000008444	935	331	245	282	374	454	518	407	301	448	501	368
ENSSSCG00000008456	569	174	156	141	215	232	259	227	169	207	282	247
ENSSSCG00000008465	4	0	0	0	0	0	1	0	0	0	1	0
ENSSSCG00000008473	1	0	0	0	0	0	0	1	0	0	1	0
ENSSSCG00000008483	0	0	0	1	1	0	0	0	0	0	0	0
ENSSSCG00000008485	0	0	0	0	0	0	0	0	0	0	0	0
ENSSSCG00000008491	56	6	3	11	23	17	21	26	14	19	27	13
ENSSSCG00000008501	17	6	0	6	1	2	5	4	1	4	0	0
ENSSSCG00000008506	2	0	1	1	1	0	0	1	0	1	1	0
ENSSSCG00000008509	222	72	85	39	49	83	212	136	148	143	204	142
ENSSSCG00000008514	1	0	0	0	0	0	0	0	0	0	0	0
ENSSSCG00000008521	23	7	3	9	8	14	12	19	14	8	13	10
ENSSSCG00000008522	0	0	0	0	0	0	0	0	0	0	0	0
ENSSSCG00000008524	2	3	7	2	1	1	0	0	1	3	11	0
ENSSSCG00000008534	104	40	34	4	24	6	36	42	29	10	11	7
ENSSSCG00000008544	4	1	4	0	0	1	0	0	0	0	0	0
ENSSSCG00000008552	1	0	0	0	0	0	0	0	0	0	0	0
ENSSSCG00000008563	10	1	1	0	0	2	5	8	2	1	0	0
ENSSSCG00000008564	0	0	0	0	0	0	0	0	0	0	0	0
ENSSSCG00000008565	0	0	0	0	1	0	0	0	0	0	0	0
ENSSSCG00000008568	52	15	7	10	15	10	14	29	10	17	12	26
ENSSSCG00000008577	927	246	201	286	400	340	416	398	317	401	473	369
ENSSSCG00000008595	4	0	0	0	0	0	0	0	0	0	5	0
ENSSSCG00000008599	29	3	2	3	5	5	2	5	3	7	10	8
ENSSSCG00000008603	51	8	3	7	47	7	15	11	7	9	16	12
ENSSSCG00000008618	437	90	115	96	178	174	131	132	120	173	157	146
ENSSSCG00000008647	155	50	45	29	53	42	38	70	57	42	31	30
ENSSSCG00000008648	52	32	34	5	21	6	25	68	3	29	9	8
ENSSSCG00000008650	3	0	0	0	0	0	1	0	3	0	0	1
ENSSSCG00000008651	2	1	0	0	0	0	0	0	0	0	0	0
ENSSSCG00000008661	0	0	0	0	0	1	0	0	0	0	0	0
ENSSSCG00000008664	58	20	32	17	16	17	27	30	28	15	27	18
ENSSSCG00000008665	0	0	0	0	1	0	0	0	0	0	0	0
ENSSSCG00000008671	0	0	0	0	0	0	0	0	0	0	0	0
ENSSSCG00000008689	169	42	57	56	72	96	85	56	55	61	75	62
ENSSSCG00000008709	0	0	0	0	0	0	0	0	0	0	0	0
ENSSSCG00000008710	0	0	1	0	1	0	1	4	0	1	0	0
ENSSSCG00000008712	74	22	12	28	12	25	42	30	29	34	28	23
ENSSSCG00000008714	0	0	0	0	0	0	0	0	0	0	0	0
ENSSSCG00000008720	14	1	1	0	1	0	0	0	1	0	0	0
ENSSSCG00000008725	0	1	0	0	0	0	1	1	0	0	0	0
ENSSSCG00000008727	117	25	24	43	43	29	24	4	15	16	12	34
ENSSSCG00000008730	0	0	0	0	0	0	0	0	0	0	0	1
ENSSSCG00000008731	10	4	2	0	1	4	1	2	0	1	1	1
ENSSSCG00000008737	446	132	113	121	183	146	109	121	96	79	86	90
ENSSSCG00000008741	4	0	0	1	0	0	0	0	0	0	0	0
ENSSSCG00000008742	62	4	10	15	24	18	51	60	30	43	51	32
ENSSSCG00000008745	606	165	131	193	271	199	158	161	134	193	237	163
ENSSSCG00000008758	4	4	3	1	0	1	8	4	0	0	0	1
ENSSSCG00000008763	0	0	1	0	0	0	0	0	0	1	0	0
ENSSSCG00000008768	194	61	33	26	51	34	49	34	20	36	41	27
ENSSSCG00000008769	0	0	0	0	0	1	0	0	0	0	0	0
ENSSSCG00000008770	6	2	4	3	0	0	8	8	3	4	4	6
ENSSSCG00000008771	63	40	7	9	23	32	36	11	33	46	33	25
ENSSSCG00000008794	3	1	0	0	0	0	0	0	0	0	0	0
ENSSSCG00000008796	26	14	4	2	5	4	1	8	1	5	6	5
ENSSSCG00000008802	4	0	0	0	1	0	0	0	0	0	0	0
ENSSSCG00000008809	0	1	0	0	0	0	0	0	0	0	0	0
ENSSSCG00000008819	0	0	0	0	0	0	0	0	0	0	0	0
ENSSSCG00000008820	152	57	52	51	83	63	78	45	38	96	67	57
ENSSSCG00000008823	129	27	24	46	50	37	45	45	49	37	18	49
ENSSSCG00000008824	1	0	0	0	0	3	0	0	1	0	0	0
ENSSSCG00000008830	28	5	2	3	7	2	19	13	16	10	13	25
ENSSSCG00000008840	0	1	0	0	0	0	0	0	0	0	0	0
ENSSSCG00000008841	203	77	99	136	125	145	35	49	94	120	154	152
ENSSSCG00000008844	38	4	1	6	2	7	6	0	1	2	8	2
ENSSSCG00000008848	0	0	0	0	0	0	0	0	0	0	0	0
ENSSSCG00000008849	0	0	0	0	0	0	0	0	0	0	0	0
ENSSSCG00000008851	1	0	0	0	0	0	0	0	0	0	0	0
ENSSSCG00000008853	48	15	36	6	21	13	36	17	23	19	16	6
ENSSSCG00000008867	786	263	207	223	392	324	348	369	271	256	357	327
ENSSSCG00000008868	0	0	0	0	0	0	0	0	0	0	0	0
ENSSSCG00000008869	0	1	0	0	0	0	0	0	0	0	0	0
ENSSSCG00000008882	11	1	1	4	0	4	2	4	2	0	0	1
ENSSSCG00000008883	0	0	0	0	0	0	0	0	0	0	0	0
ENSSSCG00000008888	249	65	79	79	105	131	118	116	118	151	138	99
ENSSSCG00000008889	0	0	0	0	0	0	0	0	0	0	0	1
ENSSSCG00000008908	2	2	0	0	0	2	0	1	0	0	0	0
ENSSSCG00000008919	51	5	11	17	27	24	48	22	19	36	50	45
ENSSSCG00000008926	0	0	0	0	0	0	0	0	0	0	0	0
ENSSSCG00000008927	0	0	0	0	0	0	0	0	0	0	0	0
ENSSSCG00000008928	12	4	2	6	16	19	5	3	5	7	2	7
ENSSSCG00000008929	0	1	0	0	0	0	0	0	0	0	0	0
ENSSSCG00000008930	453	162	143	99	127	114	180	165	134	131	173	105
ENSSSCG00000008932	0	0	0	0	0	0	0	0	1	0	0	0
ENSSSCG00000008935	0	0	0	0	0	0	0	0	0	0	0	0
ENSSSCG00000008936	0	0	0	0	0	0	0	0	0	0	0	0
ENSSSCG00000008944	0	4	0	0	0	2	0	4	1	0	0	1
ENSSSCG00000008950	0	0	0	0	0	0	0	0	0	0	0	0
ENSSSCG00000008952	0	0	0	0	0	0	1	0	0	2	0	1
ENSSSCG00000008954	25	9	6	10	15	22	14	10	7	14	13	19
ENSSSCG00000008957	152	46	44	89	102	72	6	23	12	49	49	42
ENSSSCG00000008959	188	45	60	66	84	60	66	33	30	62	53	78
ENSSSCG00000008963	100	13	19	4	6	5	10	24	7	4	4	5
ENSSSCG00000008965	118	38	32	18	36	39	19	9	13	12	21	6
ENSSSCG00000008972	4	3	1	0	0	1	1	1	0	0	0	1
ENSSSCG00000008985	42	7	4	8	8	8	3	8	3	10	3	1
ENSSSCG00000008993	66	36	14	39	26	35	9	10	12	8	9	18
ENSSSCG00000008994	13	8	0	9	1	2	1	2	0	5	3	3
ENSSSCG00000008995	10	0	0	0	1	0	0	0	1	4	2	1
ENSSSCG00000008998	0	0	0	0	0	0	0	0	0	0	0	0
ENSSSCG00000009000	68	8	17	6	23	8	5	21	7	19	3	8
ENSSSCG00000009001	3	1	0	0	0	2	0	0	0	0	0	0
ENSSSCG00000009002	12	7	1	5	1	3	6	1	0	1	5	1
ENSSSCG00000009009	99	34	31	32	44	40	81	59	54	44	53	69
ENSSSCG00000009011	319	98	98	76	81	90	98	45	69	63	97	67
ENSSSCG00000009012	130	20	32	32	46	19	38	30	27	23	32	49
ENSSSCG00000009031	316	113	94	117	135	123	144	127	88	161	103	114
ENSSSCG00000009035	780	276	220	236	324	321	312	205	231	260	255	327
ENSSSCG00000009045	101	29	58	32	62	35	79	50	25	52	39	42
ENSSSCG00000009046	0	0	0	0	0	0	0	0	0	0	0	0
ENSSSCG00000009051	4	2	0	1	0	2	12	6	2	3	3	3
ENSSSCG00000009067	110	38	35	52	62	25	26	47	40	43	54	36
ENSSSCG00000009078	8	3	1	0	0	0	3	1	0	0	0	0
ENSSSCG00000009087	0	0	0	0	0	0	0	0	0	0	0	0
ENSSSCG00000009089	1	0	0	0	0	0	0	0	0	1	0	0
ENSSSCG00000009092	15	11	7	9	16	4	2	6	3	13	12	5
ENSSSCG00000009098	2	2	0	0	0	0	1	1	0	0	0	2
ENSSSCG00000009100	32	11	4	9	8	12	2	3	4	2	4	5
ENSSSCG00000009102	1	0	0	0	0	0	1	0	0	0	1	0
ENSSSCG00000009103	2	0	0	0	1	0	0	1	0	0	0	1
ENSSSCG00000009105	0	0	0	0	0	0	0	0	0	0	0	0
ENSSSCG00000009115	12	1	1	2	1	0	1	0	0	3	9	1
ENSSSCG00000009116	0	0	0	0	0	0	0	0	0	0	0	0
ENSSSCG00000009129	129	43	32	39	44	67	56	58	46	34	43	26
ENSSSCG00000009134	117	23	24	20	25	28	56	36	28	14	24	6
ENSSSCG00000009135	26	3	20	7	0	6	14	9	7	7	6	4
ENSSSCG00000009144	7	0	0	1	0	0	4	2	3	4	6	1
ENSSSCG00000009148	186	54	78	26	62	42	71	94	67	89	79	71
ENSSSCG00000009160	0	1	2	3	1	3	0	0	1	0	2	2
ENSSSCG00000009162	31	10	11	14	14	7	11	7	0	9	15	7
ENSSSCG00000009169	74	29	15	27	43	27	30	36	7	8	12	12
ENSSSCG00000009184	0	0	0	1	0	0	0	0	0	0	0	0
ENSSSCG00000009188	51	21	32	12	38	13	31	25	13	25	22	28
ENSSSCG00000009194	4	0	0	0	0	0	0	0	0	0	0	0
ENSSSCG00000009196	0	0	0	0	1	0	0	0	0	0	0	0
ENSSSCG00000009200	0	1	0	0	0	1	0	2	1	0	1	0
ENSSSCG00000009202	0	0	0	0	0	0	0	0	0	0	0	0
ENSSSCG00000009203	1	1	0	1	0	0	0	0	0	0	1	1
ENSSSCG00000009219	0	0	0	0	0	0	0	0	0	0	0	0
ENSSSCG00000009228	29	10	3	0	2	0	15	8	10	11	10	6
ENSSSCG00000009232	1	0	0	0	0	1	0	0	0	0	0	1
ENSSSCG00000009239	28	11	2	8	16	27	13	2	14	5	22	17
ENSSSCG00000009245	363	94	99	74	146	125	71	75	71	53	44	65
ENSSSCG00000009250	135	42	24	25	17	31	27	29	20	28	23	36
ENSSSCG00000009257	0	0	0	0	0	0	1	1	0	0	0	0
ENSSSCG00000009258	25	18	12	11	17	14	9	10	2	10	16	10
ENSSSCG00000009261	0	0	0	0	0	0	0	0	0	0	0	0
ENSSSCG00000009262	0	0	0	0	0	0	0	0	0	0	0	0
ENSSSCG00000009263	0	0	0	0	0	0	0	0	0	0	0	0
ENSSSCG00000009266	0	0	0	0	0	0	0	0	0	0	0	0
ENSSSCG00000009267	0	0	0	0	0	0	0	0	0	0	0	1
ENSSSCG00000009285	3	1	0	0	0	0	1	0	0	1	0	0
ENSSSCG00000009301	1	0	0	4	0	1	0	0	0	0	0	0
ENSSSCG00000009313	0	0	0	0	0	0	0	0	0	0	0	0
ENSSSCG00000009314	0	0	0	0	4	0	0	1	0	1	0	0
ENSSSCG00000009316	0	0	0	0	0	0	0	0	1	0	0	0
ENSSSCG00000009320	550	154	125	131	158	142	115	86	121	90	112	108
ENSSSCG00000009322	739	154	186	198	250	237	447	320	339	329	386	321
ENSSSCG00000009330	131	44	36	41	36	29	46	40	63	64	61	43
ENSSSCG00000009332	3	2	0	1	1	2	5	6	3	1	3	1
ENSSSCG00000009333	0	0	0	0	0	0	1	0	0	1	0	0
ENSSSCG00000009336	0	0	0	0	0	1	1	0	0	0	0	0
ENSSSCG00000009354	5	0	3	0	5	1	3	3	0	0	2	2
ENSSSCG00000009383	0	0	0	0	0	0	0	0	0	0	0	0
ENSSSCG00000009387	2	0	0	0	0	0	0	0	0	0	0	0
ENSSSCG00000009399	0	1	3	0	4	1	0	10	0	0	0	0
ENSSSCG00000009411	0	0	0	0	0	0	0	0	0	0	0	0
ENSSSCG00000009412	13	1	12	14	2	6	5	1	1	4	14	1
ENSSSCG00000009413	1	0	0	0	0	0	1	0	0	0	0	0
ENSSSCG00000009417	0	0	1	1	0	0	4	1	0	0	0	0
ENSSSCG00000009428	0	0	0	0	0	0	0	0	0	0	0	0
ENSSSCG00000009429	1	0	1	0	1	0	0	0	0	0	0	0
ENSSSCG00000009442	31	7	11	0	5	6	2	9	0	3	5	1
ENSSSCG00000009444	0	0	0	0	0	0	0	0	0	1	0	0
ENSSSCG00000009445	16	7	10	7	1	4	5	1	1	2	3	6
ENSSSCG00000009447	1	0	0	0	0	1	1	0	0	0	0	0
ENSSSCG00000009448	573	196	181	164	254	171	245	194	239	190	253	181
ENSSSCG00000009456	0	0	0	0	0	0	0	0	0	0	0	0
ENSSSCG00000009457	25	3	7	2	7	4	12	10	11	5	7	7
ENSSSCG00000009458	1	0	0	0	1	0	0	0	0	0	0	0
ENSSSCG00000009468	105	16	25	14	28	57	20	26	22	14	44	34
ENSSSCG00000009469	0	1	0	0	0	0	0	0	0	0	0	0
ENSSSCG00000009474	4	0	1	0	0	0	0	0	1	0	0	0
ENSSSCG00000009475	310	82	84	48	121	86	121	105	118	57	83	108
ENSSSCG00000009477	48	19	13	6	12	26	81	38	57	38	56	32
ENSSSCG00000009485	54	20	7	9	26	21	59	46	43	60	44	67
ENSSSCG00000009486	15	5	1	4	15	7	12	1	1	9	17	9
ENSSSCG00000009488	25	10	15	19	8	13	5	19	6	18	28	23
ENSSSCG00000009489	144	40	38	39	62	46	100	99	62	142	160	168
ENSSSCG00000009490	54	14	5	8	17	15	7	4	6	8	3	4
ENSSSCG00000009494	0	0	0	0	0	0	0	0	0	0	0	0
ENSSSCG00000009495	55	19	21	18	25	29	14	18	18	13	36	26
ENSSSCG00000009496	0	0	0	2	3	4	3	2	1	1	1	0
ENSSSCG00000009497	55	31	22	26	27	29	16	19	13	22	9	9
ENSSSCG00000009498	35	4	6	10	14	13	3	7	5	3	4	11
ENSSSCG00000009499	62	17	16	24	23	20	18	16	17	8	14	24
ENSSSCG00000009500	240	51	53	87	102	86	60	52	47	29	36	61
ENSSSCG00000009503	0	0	0	0	0	0	0	0	0	0	0	0
ENSSSCG00000009504	1	0	0	0	2	1	0	0	0	0	0	0
ENSSSCG00000009508	0	0	0	0	0	1	1	0	0	0	1	0
ENSSSCG00000009513	2	2	1	0	0	0	1	1	2	0	0	2
ENSSSCG00000009519	960	298	301	407	441	398	366	326	337	367	392	418
ENSSSCG00000009520	0	0	0	1	1	0	0	0	0	0	2	0
ENSSSCG00000009521	2	0	5	0	0	0	0	0	2	0	0	1
ENSSSCG00000009527	87	7	28	23	28	19	19	29	20	8	15	14
ENSSSCG00000009530	194	75	61	16	20	33	50	40	55	8	12	11
ENSSSCG00000009535	771	193	198	219	256	299	214	165	163	219	187	171
ENSSSCG00000009537	0	0	0	0	0	1	0	0	0	0	0	0
ENSSSCG00000009542	136	24	31	30	57	42	56	61	37	22	19	26
ENSSSCG00000009562	6	0	5	0	0	0	0	0	5	0	0	0
ENSSSCG00000009564	9	5	3	1	1	0	2	2	0	0	0	0
ENSSSCG00000009566	144	31	26	0	0	1	39	37	32	0	0	2
ENSSSCG00000009589	662	222	199	106	151	78	276	228	240	103	158	126
ENSSSCG00000009595	41	3	22	14	13	25	21	15	17	19	21	42
ENSSSCG00000009599	5	1	3	1	1	2	1	0	2	1	2	1
ENSSSCG00000009605	684	249	193	179	264	195	152	111	115	146	150	177
ENSSSCG00000009609	1	0	0	0	0	0	6	0	0	0	0	0
ENSSSCG00000009610	18	9	3	2	2	2	6	0	3	0	4	4
ENSSSCG00000009613	178	42	30	28	73	76	33	19	47	47	51	58
ENSSSCG00000009621	45	4	6	11	34	18	16	10	6	19	9	14
ENSSSCG00000009630	290	108	76	54	120	118	69	45	31	124	157	114
ENSSSCG00000009631	1	0	4	5	0	0	0	0	2	0	6	4
ENSSSCG00000009642	9	8	7	5	7	7	5	3	1	5	3	3
ENSSSCG00000009644	5	1	6	2	1	0	2	2	1	3	1	0
ENSSSCG00000009645	928	235	243	287	323	309	335	330	273	147	214	211
ENSSSCG00000009646	0	1	0	0	0	0	1	1	0	0	1	0
ENSSSCG00000009648	737	201	213	177	199	193	156	135	125	104	138	107
ENSSSCG00000009650	527	176	126	178	151	244	208	180	135	150	214	165
ENSSSCG00000009651	10	1	6	1	1	0	1	1	0	0	0	1
ENSSSCG00000009655	192	37	38	47	70	85	28	28	26	54	34	37
ENSSSCG00000009661	0	0	0	0	3	0	0	0	0	0	1	1
ENSSSCG00000009662	13	1	1	0	0	0	0	1	5	0	0	0
ENSSSCG00000009664	242	48	50	59	79	81	93	66	81	89	73	74
ENSSSCG00000009665	0	0	0	0	0	0	0	0	0	0	0	0
ENSSSCG00000009667	66	24	25	2	10	18	23	14	22	14	11	25
ENSSSCG00000009671	556	217	151	237	298	238	186	211	174	127	151	134
ENSSSCG00000009672	18	2	5	8	8	3	17	2	1	3	8	0
ENSSSCG00000009678	64	13	13	8	14	23	30	39	27	35	31	26
ENSSSCG00000009679	1198	359	342	397	571	483	535	414	400	349	545	503
ENSSSCG00000009685	15	1	6	1	3	1	8	8	3	13	1	2
ENSSSCG00000009687	133	25	40	30	57	38	59	32	32	30	37	37
ENSSSCG00000009691	0	0	0	0	0	0	0	0	0	0	0	0
ENSSSCG00000009693	59	21	17	29	30	45	59	20	22	21	39	25
ENSSSCG00000009697	0	0	0	0	0	0	0	0	0	0	0	0
ENSSSCG00000009698	0	0	0	0	0	0	0	0	0	0	0	0
ENSSSCG00000009699	10	2	0	0	1	0	2	16	10	10	4	12
ENSSSCG00000009708	0	1	0	0	0	0	0	2	0	0	0	2
ENSSSCG00000009709	879	256	254	261	470	417	367	294	229	463	355	440
ENSSSCG00000009710	0	0	0	0	0	0	0	0	0	0	0	0
ENSSSCG00000009735	41	8	5	0	4	5	7	3	6	0	0	3
ENSSSCG00000009738	5	3	0	0	2	3	2	18	0	5	6	3
ENSSSCG00000009745	96	45	10	19	41	47	24	23	19	57	43	23
ENSSSCG00000009748	290	115	84	88	119	83	58	71	87	71	87	107
ENSSSCG00000009749	0	0	0	0	0	0	0	0	0	0	0	0
ENSSSCG00000009751	103	30	19	32	37	30	79	75	42	94	81	69
ENSSSCG00000009753	36	6	6	17	19	8	5	0	5	5	4	3
ENSSSCG00000009754	17	9	1	15	11	20	2	0	1	11	10	0
ENSSSCG00000009784	241	51	52	81	75	77	79	57	58	70	75	72
ENSSSCG00000009789	1	0	0	0	0	0	0	0	0	0	0	0
ENSSSCG00000009795	42	4	4	0	0	2	8	8	9	0	1	0
ENSSSCG00000009796	26	7	10	3	5	2	2	4	18	6	1	3
ENSSSCG00000009805	3	2	0	0	4	4	3	0	0	1	0	3
ENSSSCG00000009809	1	0	0	0	1	0	6	4	0	3	1	1
ENSSSCG00000009842	30	20	9	9	15	23	32	6	12	12	6	16
ENSSSCG00000009845	68	17	28	26	21	21	57	21	48	55	36	49
ENSSSCG00000009856	104	35	30	33	42	33	61	38	36	48	29	34
ENSSSCG00000009865	692	216	176	151	255	239	209	212	170	273	256	201
ENSSSCG00000009866	57	24	21	31	29	28	27	40	14	21	33	19
ENSSSCG00000009867	0	1	3	0	0	0	0	1	2	0	1	7
ENSSSCG00000009869	0	0	1	0	0	0	0	0	0	0	0	1
ENSSSCG00000009870	4	0	1	0	3	0	6	2	1	1	1	1
ENSSSCG00000009873	85	18	17	26	30	43	47	44	51	57	45	40
ENSSSCG00000009874	18	0	2	0	2	4	7	1	8	0	0	0
ENSSSCG00000009883	8	0	1	0	1	0	1	2	1	0	0	0
ENSSSCG00000009892	1	0	1	0	0	0	0	0	0	0	0	0
ENSSSCG00000009895	2	2	0	0	0	0	0	0	1	0	0	0
ENSSSCG00000009913	76	17	22	25	14	15	14	34	28	21	22	7
ENSSSCG00000009921	6	9	3	1	1	1	7	3	2	2	0	0
ENSSSCG00000009927	186	67	60	46	104	86	63	32	43	81	62	55
ENSSSCG00000009935	74	15	11	1	4	2	20	19	5	4	3	5
ENSSSCG00000009936	0	0	0	0	0	0	0	0	0	0	0	0
ENSSSCG00000009937	238	64	49	39	80	77	215	210	186	203	215	220
ENSSSCG00000009941	1	0	0	0	0	1	0	1	0	0	0	0
ENSSSCG00000009950	0	0	0	0	0	0	0	1	0	0	0	0
ENSSSCG00000009951	0	2	1	0	1	0	0	0	0	0	0	0
ENSSSCG00000009952	0	0	0	0	0	0	0	0	0	0	0	0
ENSSSCG00000009954	36	12	9	3	2	2	20	12	14	18	10	4
ENSSSCG00000009955	28	19	5	0	8	3	9	2	8	15	27	15
ENSSSCG00000009958	7	1	2	2	4	7	6	1	0	5	2	1
ENSSSCG00000009964	0	0	0	0	0	0	0	0	1	4	0	0
ENSSSCG00000009965	0	0	0	0	0	0	0	0	0	0	0	0
ENSSSCG00000009966	166	52	58	34	38	88	52	72	28	48	64	52
ENSSSCG00000009995	0	2	4	0	0	4	0	0	0	0	0	0
ENSSSCG00000009997	19	1	8	9	2	2	1	6	7	0	3	1
ENSSSCG00000010008	2	0	0	0	0	0	0	0	0	0	0	0
ENSSSCG00000010009	69	35	10	21	26	13	16	11	14	10	6	16
ENSSSCG00000010012	177	90	61	46	63	73	35	51	51	60	82	62
ENSSSCG00000010014	0	0	0	0	0	2	2	0	3	1	0	2
ENSSSCG00000010015	2	8	1	0	2	3	1	0	5	1	2	4
ENSSSCG00000010023	616	171	172	172	225	181	184	181	188	187	195	191
ENSSSCG00000010057	4	1	1	1	1	7	4	0	6	8	4	6
ENSSSCG00000010060	4	1	4	0	2	0	0	0	1	0	0	0
ENSSSCG00000010065	0	0	5	1	0	0	2	0	1	1	0	0
ENSSSCG00000010089	382	144	110	202	209	164	105	99	102	93	86	87
ENSSSCG00000010106	8	3	1	3	1	3	2	11	9	5	5	1
ENSSSCG00000010141	26	6	2	8	13	6	16	4	13	1	11	8
ENSSSCG00000010163	108	43	51	25	37	54	76	32	67	73	71	39
ENSSSCG00000010164	1074	385	344	280	458	417	373	307	315	350	367	304
ENSSSCG00000010165	273	81	83	68	96	74	175	115	103	173	149	156
ENSSSCG00000010177	0	0	0	0	0	1	0	0	0	0	0	0
ENSSSCG00000010182	9	5	1	1	0	6	4	5	9	5	1	2
ENSSSCG00000010194	10	2	2	4	1	2	0	3	1	1	7	0
ENSSSCG00000010201	159	18	61	42	52	45	66	46	77	37	70	52
ENSSSCG00000010204	2328	723	615	646	804	844	857	885	705	845	810	796
ENSSSCG00000010210	131	45	60	51	92	76	53	66	34	76	41	76
ENSSSCG00000010213	0	0	0	0	0	1	0	0	0	0	0	0
ENSSSCG00000010214	564	196	166	207	237	208	304	271	232	194	271	230
ENSSSCG00000010222	137	72	34	54	63	63	58	53	56	62	60	62
ENSSSCG00000010232	9	0	6	3	7	3	3	11	4	0	7	3
ENSSSCG00000010234	20	2	5	4	1	6	1	0	5	4	2	6
ENSSSCG00000010245	17	11	9	25	13	26	41	34	21	34	21	37
ENSSSCG00000010252	72	19	14	0	6	0	8	27	24	1	2	5
ENSSSCG00000010256	395	93	91	116	160	150	163	87	57	93	114	115
ENSSSCG00000010266	34	5	8	5	7	3	13	10	11	9	17	5
ENSSSCG00000010271	26	19	5	3	8	12	15	17	11	13	30	18
ENSSSCG00000010273	5	1	0	0	0	0	14	5	3	3	0	6
ENSSSCG00000010278	208	61	66	40	58	92	209	158	128	157	137	132
ENSSSCG00000010280	126	40	67	38	79	60	51	48	51	59	65	69
ENSSSCG00000010328	0	1	0	1	0	0	1	0	0	0	0	0
ENSSSCG00000010334	6	0	0	0	0	0	0	0	0	0	0	2
ENSSSCG00000010336	13	4	15	1	1	8	4	5	3	1	1	1
ENSSSCG00000010337	81	31	20	21	26	17	19	17	20	16	8	9
ENSSSCG00000010338	143	35	31	45	57	45	49	43	36	19	19	37
ENSSSCG00000010339	96	33	28	27	26	46	16	8	20	15	13	16
ENSSSCG00000010342	162	49	54	19	28	43	54	57	31	17	34	23
ENSSSCG00000010343	5	4	0	3	1	1	5	7	0	1	5	1
ENSSSCG00000010344	0	0	0	0	0	0	0	0	0	0	0	1
ENSSSCG00000010352	74	14	14	22	16	26	20	13	11	13	5	24
ENSSSCG00000010369	0	0	0	0	0	0	0	0	0	0	0	0
ENSSSCG00000010374	3	6	1	0	2	1	5	4	1	3	4	8
ENSSSCG00000010375	54	24	14	25	38	24	11	2	9	11	2	6
ENSSSCG00000010377	0	0	0	0	0	0	0	0	0	0	0	0
ENSSSCG00000010379	6	0	0	0	0	0	0	0	0	0	0	0
ENSSSCG00000010387	0	1	0	0	0	0	0	0	0	1	0	0
ENSSSCG00000010392	0	0	0	0	0	0	0	0	0	0	2	0
ENSSSCG00000010393	0	0	0	0	0	0	0	0	0	0	0	0
ENSSSCG00000010394	20	1	1	2	1	5	0	1	2	5	0	1
ENSSSCG00000010402	92	27	21	7	25	16	25	35	16	7	33	22
ENSSSCG00000010404	47	19	5	3	8	11	18	12	10	10	6	20
ENSSSCG00000010426	28	6	10	4	11	12	8	0	3	1	8	8
ENSSSCG00000010427	0	0	0	0	0	0	0	0	0	0	0	0
ENSSSCG00000010431	5	0	2	0	0	1	1	0	0	0	1	0
ENSSSCG00000010432	44	19	6	5	0	2	13	15	17	2	1	0
ENSSSCG00000010442	6	1	0	0	2	0	0	0	0	0	0	1
ENSSSCG00000010444	80	25	11	23	29	37	39	15	23	10	33	13
ENSSSCG00000010445	1	0	0	0	4	1	1	0	0	1	1	0
ENSSSCG00000010446	219	49	60	70	79	80	124	127	131	110	99	93
ENSSSCG00000010455	329	70	100	61	108	105	125	165	133	68	81	81
ENSSSCG00000010459	6	6	1	1	5	12	1	4	2	8	1	2
ENSSSCG00000010466	36	20	14	3	26	5	21	15	19	29	26	27
ENSSSCG00000010474	7	5	3	1	0	0	6	14	6	1	1	1
ENSSSCG00000010475	21	1	6	1	1	0	6	9	6	0	1	2
ENSSSCG00000010477	988	279	278	337	423	359	335	388	249	351	369	346
ENSSSCG00000010478	4	0	0	0	0	2	0	0	0	1	0	0
ENSSSCG00000010479	70	20	9	8	18	19	11	9	8	13	8	1
ENSSSCG00000010481	1	0	0	0	1	0	2	0	0	1	0	1
ENSSSCG00000010487	0	0	0	0	0	0	0	0	0	0	0	0
ENSSSCG00000010488	2	0	0	0	0	0	0	0	0	0	0	0
ENSSSCG00000010498	6	1	0	0	0	0	1	0	0	0	1	0
ENSSSCG00000010499	1	0	0	0	0	0	0	1	0	1	0	0
ENSSSCG00000010505	1	0	1	4	0	0	1	0	1	0	0	0
ENSSSCG00000010506	69	10	14	7	12	12	3	2	4	6	2	1
ENSSSCG00000010507	151	57	60	36	60	56	61	93	35	55	81	26
ENSSSCG00000010512	178	45	58	61	66	85	77	42	37	99	96	76
ENSSSCG00000010530	143	77	22	26	48	50	37	35	39	56	43	44
ENSSSCG00000010533	569	171	165	160	220	251	267	221	197	238	239	243
ENSSSCG00000010535	6	0	1	3	0	5	4	0	3	1	0	2
ENSSSCG00000010536	650	216	148	192	221	245	170	115	140	113	133	92
ENSSSCG00000010538	0	2	0	4	1	1	1	0	1	0	0	1
ENSSSCG00000010543	79	32	13	15	5	13	25	24	12	6	0	1
ENSSSCG00000010545	0	0	2	1	0	0	0	1	5	1	0	0
ENSSSCG00000010546	7	1	3	0	1	0	1	0	3	0	0	0
ENSSSCG00000010549	8	0	1	0	1	0	0	3	2	0	0	0
ENSSSCG00000010552	0	0	0	0	0	0	1	0	0	0	0	1
ENSSSCG00000010553	14	8	7	5	5	3	1	1	1	2	6	6
ENSSSCG00000010556	9	0	2	0	7	2	1	0	1	1	6	2
ENSSSCG00000010561	0	0	0	1	0	0	0	2	0	1	0	0
ENSSSCG00000010593	182	50	43	23	53	85	140	79	79	135	118	86
ENSSSCG00000010601	0	1	0	0	0	1	1	4	0	0	0	0
ENSSSCG00000010609	5	0	5	6	6	0	0	7	1	1	1	3
ENSSSCG00000010614	2	1	0	1	0	0	4	2	0	1	4	4
ENSSSCG00000010617	4	0	1	0	0	0	2	3	0	2	0	1
ENSSSCG00000010629	57	23	13	17	27	19	21	20	15	9	6	5
ENSSSCG00000010632	2	0	0	0	1	0	0	0	0	0	0	1
ENSSSCG00000010647	6	0	0	0	0	1	0	0	0	0	0	0
ENSSSCG00000010649	22	8	2	1	6	1	26	24	21	2	5	0
ENSSSCG00000010654	354	95	123	112	157	216	147	108	126	124	137	136
ENSSSCG00000010655	325	99	109	99	177	144	128	109	146	65	130	137
ENSSSCG00000010656	1	3	1	10	9	1	2	0	0	2	1	0
ENSSSCG00000010657	1	1	0	0	0	0	0	0	0	0	0	0
ENSSSCG00000010658	0	0	0	0	0	0	0	0	0	0	0	0
ENSSSCG00000010659	0	0	0	0	0	0	0	0	0	0	0	0
ENSSSCG00000010660	0	0	0	0	0	0	0	0	0	0	0	0
ENSSSCG00000010664	8	6	4	4	4	1	5	2	6	2	3	4
ENSSSCG00000010665	206	41	50	59	80	103	58	70	52	54	45	71
ENSSSCG00000010666	24	3	0	6	10	3	3	4	2	1	3	2
ENSSSCG00000010691	6	6	5	5	1	0	1	0	0	1	0	4
ENSSSCG00000010698	150	38	30	29	40	67	31	34	24	48	32	39
ENSSSCG00000010701	18	7	1	2	0	7	1	4	6	1	2	1
ENSSSCG00000010717	0	0	0	0	0	0	0	0	0	0	0	0
ENSSSCG00000010718	1	0	0	1	0	0	0	0	0	1	1	0
ENSSSCG00000010724	12	1	1	1	5	3	3	0	1	1	1	2
ENSSSCG00000010725	3	0	0	0	0	0	0	1	1	0	0	0
ENSSSCG00000010727	0	0	0	0	1	0	0	0	0	0	0	0
ENSSSCG00000010728	31	3	12	8	13	11	16	7	12	21	12	10
ENSSSCG00000010733	2	0	0	0	1	0	0	0	2	0	0	0
ENSSSCG00000010747	88	12	31	23	9	18	56	28	40	57	52	55
ENSSSCG00000010751	1	1	1	0	0	0	0	1	0	0	0	0
ENSSSCG00000010752	4	0	0	0	0	0	0	0	0	0	0	0
ENSSSCG00000010753	181	42	18	78	71	73	87	82	98	40	97	63
ENSSSCG00000010764	114	14	31	36	77	50	65	43	83	69	84	45
ENSSSCG00000010768	310	96	61	87	109	60	99	85	92	75	82	65
ENSSSCG00000010770	367	120	124	93	137	135	105	72	64	98	117	99
ENSSSCG00000010771	0	0	0	0	0	0	0	0	0	0	0	6
ENSSSCG00000010780	0	0	0	0	0	0	0	0	0	0	0	0
ENSSSCG00000010782	0	0	0	0	0	0	0	0	0	0	0	0
ENSSSCG00000010783	0	0	0	0	0	0	0	0	0	0	0	0
ENSSSCG00000010787	1	1	0	0	0	0	0	0	0	1	0	0
ENSSSCG00000010788	0	0	0	0	0	0	0	0	0	0	0	0
ENSSSCG00000010792	3	1	8	0	4	7	2	0	0	0	0	3
ENSSSCG00000010809	1	5	0	0	0	0	6	0	0	0	1	3
ENSSSCG00000010820	0	0	0	0	0	0	0	0	0	0	0	2
ENSSSCG00000010837	81	20	21	1	0	0	12	14	8	0	0	0
ENSSSCG00000010839	22	2	5	3	2	0	13	12	10	9	5	2
ENSSSCG00000010843	11	0	2	2	0	5	1	2	0	0	1	0
ENSSSCG00000010865	352	86	85	76	119	131	158	171	155	107	161	155
ENSSSCG00000010868	17	6	3	0	0	2	4	10	2	4	1	0
ENSSSCG00000010873	2	0	0	0	0	0	0	0	0	0	0	0
ENSSSCG00000010879	120	49	38	27	60	54	33	38	27	43	45	26
ENSSSCG00000010885	320	110	102	87	83	117	128	102	121	89	118	96
ENSSSCG00000010888	0	0	0	0	0	0	0	0	0	0	0	0
ENSSSCG00000010891	7	10	4	1	3	2	6	4	6	0	8	0
ENSSSCG00000010892	111	40	31	35	62	55	28	30	31	26	35	47
ENSSSCG00000010893	76	8	16	27	13	22	18	19	19	19	14	19
ENSSSCG00000010896	958	432	324	283	325	452	362	302	313	232	358	234
ENSSSCG00000010903	21	1	0	1	1	5	4	7	2	3	8	4
ENSSSCG00000010908	0	0	0	0	0	0	0	0	0	0	0	0
ENSSSCG00000010912	330	97	142	181	164	128	151	126	132	105	174	135
ENSSSCG00000010922	28	3	10	7	11	6	9	22	4	2	7	4
ENSSSCG00000010926	177	45	46	22	23	25	38	41	53	33	25	10
ENSSSCG00000010936	0	0	0	0	0	1	0	0	0	0	0	0
ENSSSCG00000010937	0	0	0	0	0	0	1	0	0	0	0	0
ENSSSCG00000010947	6	3	1	2	0	4	0	0	1	0	4	4
ENSSSCG00000010948	392	130	123	90	118	70	157	159	106	119	98	114
ENSSSCG00000010959	9	2	0	1	0	5	2	1	6	3	1	1
ENSSSCG00000010960	0	0	0	1	0	3	0	0	1	0	0	0
ENSSSCG00000010962	342	75	100	109	112	115	168	175	99	101	163	125
ENSSSCG00000010966	14	1	0	0	0	2	0	0	1	4	0	0
ENSSSCG00000010992	10	1	0	2	0	0	0	3	2	2	4	5
ENSSSCG00000010997	0	0	0	0	0	1	0	2	0	0	0	1
ENSSSCG00000011002	0	0	0	0	1	1	0	0	0	2	0	0
ENSSSCG00000011011	0	1	0	0	0	0	0	0	1	0	0	0
ENSSSCG00000011014	142	39	11	35	59	46	40	18	30	13	40	27
ENSSSCG00000011017	0	0	0	0	0	0	0	0	0	0	0	0
ENSSSCG00000011023	1165	374	288	395	545	488	429	316	352	311	440	390
ENSSSCG00000011030	863	283	254	198	267	363	491	334	421	403	483	314
ENSSSCG00000011034	0	2	4	0	0	0	0	1	0	0	0	0
ENSSSCG00000011037	549	140	118	24	48	44	161	248	159	50	86	56
ENSSSCG00000011038	144	28	17	1	1	1	68	41	45	6	9	11
ENSSSCG00000011039	146	43	36	15	61	20	55	29	43	12	18	10
ENSSSCG00000011059	5	4	0	1	0	0	0	0	0	0	0	0
ENSSSCG00000011060	0	0	1	0	0	0	0	0	0	0	0	0
ENSSSCG00000011069	10	1	0	0	1	1	0	0	0	0	0	0
ENSSSCG00000011070	752	221	200	197	293	254	296	305	290	218	259	226
ENSSSCG00000011078	8	10	1	1	1	4	1	1	2	3	4	1
ENSSSCG00000011080	1	0	0	0	0	0	1	0	0	0	0	0
ENSSSCG00000011087	66	11	9	10	11	19	30	9	26	22	27	19
ENSSSCG00000011090	147	55	19	30	63	51	14	14	13	15	12	20
ENSSSCG00000011125	15	6	2	2	3	4	6	6	4	4	0	12
ENSSSCG00000011128	5	0	0	0	0	4	3	3	0	1	0	0
ENSSSCG00000011131	2	2	0	4	5	3	1	0	4	2	0	0
ENSSSCG00000011168	340	86	103	105	117	139	109	73	91	86	87	133
ENSSSCG00000011176	83	17	30	4	2	6	43	40	30	4	20	16
ENSSSCG00000011178	27	0	7	4	8	7	10	1	8	2	8	0
ENSSSCG00000011185	0	0	0	0	0	0	0	0	0	0	0	0
ENSSSCG00000011186	32	7	9	1	2	7	15	16	15	12	11	5
ENSSSCG00000011195	681	154	190	150	123	155	115	118	115	86	106	90
ENSSSCG00000011201	208	80	62	48	83	79	102	109	89	108	128	91
ENSSSCG00000011204	0	0	0	0	0	0	0	0	0	0	0	0
ENSSSCG00000011205	0	0	0	6	0	0	0	1	1	1	0	1
ENSSSCG00000011206	3	1	0	0	2	4	0	0	0	0	0	1
ENSSSCG00000011207	242	47	70	52	97	54	120	118	97	84	120	84
ENSSSCG00000011208	239	85	84	116	142	118	109	98	87	111	135	121
ENSSSCG00000011216	21	4	2	0	1	8	12	5	3	4	6	1
ENSSSCG00000011217	103	19	28	11	29	41	52	27	48	40	39	20
ENSSSCG00000011239	609	230	195	229	271	313	406	396	375	349	399	419
ENSSSCG00000011240	7	0	3	2	4	3	7	4	1	3	8	2
ENSSSCG00000011241	4	0	2	0	0	0	0	4	0	0	1	0
ENSSSCG00000011246	92	17	23	3	0	4	20	32	21	2	4	7
ENSSSCG00000011267	9	0	0	0	2	0	3	0	1	0	0	0
ENSSSCG00000011269	116	44	36	31	33	28	31	37	46	49	38	84
ENSSSCG00000011277	2	0	0	0	1	0	2	2	1	1	0	0
ENSSSCG00000011279	0	0	0	0	0	0	0	0	0	0	0	0
ENSSSCG00000011280	30	4	5	4	5	7	4	5	5	5	6	0
ENSSSCG00000011294	73	9	7	18	14	10	21	19	20	33	38	29
ENSSSCG00000011298	158	58	28	31	38	46	36	28	24	16	25	18
ENSSSCG00000011316	49	25	13	5	12	17	18	9	18	23	25	30
ENSSSCG00000011322	1	1	0	1	0	2	0	1	0	1	1	0
ENSSSCG00000011324	15	0	10	2	5	7	1	4	4	8	4	2
ENSSSCG00000011325	60	19	14	34	31	26	58	29	29	31	30	71
ENSSSCG00000011327	0	0	0	0	0	0	0	0	0	0	0	0
ENSSSCG00000011334	3	1	4	0	0	0	4	3	1	2	1	1
ENSSSCG00000011360	221	77	77	36	80	36	77	55	72	46	35	49
ENSSSCG00000011361	479	153	86	139	166	178	159	193	208	162	222	203
ENSSSCG00000011362	0	1	0	0	1	0	0	0	0	0	0	0
ENSSSCG00000011376	106	35	39	41	48	53	58	44	26	28	29	36
ENSSSCG00000011380	11	5	3	3	7	0	0	2	1	5	5	1
ENSSSCG00000011391	1	0	0	0	2	1	2	1	6	5	2	2
ENSSSCG00000011393	12	3	2	2	3	6	1	0	3	7	10	2
ENSSSCG00000011423	182	28	57	21	31	51	130	85	79	63	66	72
ENSSSCG00000011455	123	34	18	36	40	44	39	14	24	28	41	54
ENSSSCG00000011470	80	28	22	10	15	11	12	43	19	14	19	15
ENSSSCG00000011482	778	276	265	183	329	300	374	313	310	225	312	288
ENSSSCG00000011487	0	0	0	0	0	0	1	0	0	0	0	0
ENSSSCG00000011489	63	19	16	21	13	26	34	20	30	25	28	23
ENSSSCG00000011492	0	0	0	0	0	0	0	0	0	0	0	0
ENSSSCG00000011495	983	341	261	201	327	361	561	478	432	658	574	634
ENSSSCG00000011497	823	267	215	262	280	329	422	371	334	387	383	400
ENSSSCG00000011524	240	69	68	53	92	79	171	149	111	186	205	181
ENSSSCG00000011527	2	0	1	0	0	0	0	5	0	0	2	0
ENSSSCG00000011528	0	0	4	0	0	0	0	0	0	0	0	0
ENSSSCG00000011538	221	62	65	59	76	72	83	37	64	79	108	80
ENSSSCG00000011543	19	10	1	7	2	6	2	6	1	6	0	0
ENSSSCG00000011556	72	33	22	16	16	26	28	28	38	23	22	26
ENSSSCG00000011568	107	35	37	17	24	31	25	12	23	33	34	19
ENSSSCG00000011577	256	85	46	106	95	106	135	130	118	81	94	131
ENSSSCG00000011579	133	37	29	53	39	39	27	34	9	17	13	17
ENSSSCG00000011587	35	13	11	2	2	10	6	13	8	16	13	17
ENSSSCG00000011590	5	5	10	0	2	0	3	4	3	1	0	0
ENSSSCG00000011591	0	0	0	0	0	0	0	0	1	0	0	0
ENSSSCG00000011596	332	77	102	81	124	142	82	43	85	84	103	98
ENSSSCG00000011599	20	3	4	13	7	19	7	18	9	21	14	19
ENSSSCG00000011622	365	70	97	116	179	165	320	235	228	280	235	306
ENSSSCG00000011627	6	1	0	0	0	1	0	4	1	7	0	1
ENSSSCG00000011635	52	10	0	12	11	10	11	19	12	23	9	8
ENSSSCG00000011636	1	2	1	0	1	4	1	1	0	0	0	0
ENSSSCG00000011640	0	0	0	0	0	1	0	0	0	0	0	0
ENSSSCG00000011641	78	11	6	9	27	15	11	7	7	18	20	10
ENSSSCG00000011655	1	0	0	0	0	0	0	0	1	0	0	0
ENSSSCG00000011663	0	0	0	0	0	0	0	0	0	0	0	0
ENSSSCG00000011668	0	1	0	0	0	0	2	2	1	2	1	3
ENSSSCG00000011673	126	34	30	55	76	82	51	45	22	37	42	42
ENSSSCG00000011675	76	15	17	21	24	15	23	28	18	16	13	20
ENSSSCG00000011685	0	0	0	0	0	0	0	10	0	3	0	0
[truncated: 24,295 more rows]
