# Supplementary material for: Long Noncoding Ribonucleic Acid MSTRG.59589 Promotes Porcine Skeletal Muscle Satellite Cells Differentiation by Enhancing the Function of PALLD
Source: Front Genet. 2019 Nov 26;10:1220. doi: 10.3389/fgene.2019.01220 (PMC6887656; doi:10.3389/fgene.2019.01220)
Supplement: Supplementary file 5 [file Table_5.xlsx]

## Sheet: Table S5
The differentially expressed genes in the 30 h cell differentiation group
Regulation	gene_id	baseMean	log2FoldChange	lfcSE	stat	pvalue	padj
Down	MSTRG.803	9.73796	-3.72537	1.0296	-3.61826	0.000296591	0.0101549
Down	MSTRG.802	24.3995	-3.11808	0.567976	-5.48981	4.02e-08	4.71e-06
Down	MSTRG.14561	2692.89	-0.878321	0.0798042	-11.0059	3.58e-28	5.37e-25
Down	ENSSSCG00000022988	86.5604	-0.862144	0.265445	-3.24791	0.00116254	0.0295173
Down	MSTRG.9630	2248.22	-0.821762	0.0692373	-11.8688	1.72e-32	3.15e-29
Down	MSTRG.4677	203.564	-0.808779	0.198113	-4.08241	4.46e-05	0.00208967
Down	MSTRG.13310	2980.49	-0.791192	0.181952	-4.34836	1.37e-05	0.000775184
Down	MSTRG.2066	853.725	-0.651114	0.113868	-5.71814	1.08e-08	1.39e-06
Down	ENSSSCG00000022402	186.831	-0.64895	0.173103	-3.74893	0.000177587	0.00669114
Down	MSTRG.8254	174.978	-0.624756	0.175314	-3.56364	0.000365751	0.0119833
Down	MSTRG.2060	780.659	-0.60336	0.106766	-5.65124	1.59e-08	1.99e-06
Down	MSTRG.9669	6635.1	-0.599897	0.0699069	-8.58137	9.38e-18	4.83e-15
Down	MSTRG.13945	211.845	-0.582896	0.176003	-3.31186	0.000926774	0.0246686
Down	MSTRG.12059	6794.82	-0.564305	0.0800749	-7.04722	1.83e-12	4.43e-10
Down	MSTRG.2436	796.142	-0.556426	0.127457	-4.36561	1.27e-05	0.000731506
Down	MSTRG.8964	1153.78	-0.555687	0.0869788	-6.38877	1.67e-10	3.03e-08
Down	MSTRG.653	511.261	-0.545528	0.13371	-4.07992	4.51e-05	0.00210024
Down	MSTRG.14651	62484.4	-0.518772	0.0652074	-7.95573	1.78e-15	6.25e-13
Down	MSTRG.15510	1460.18	-0.514139	0.0919638	-5.59066	2.26e-08	2.72e-06
Down	MSTRG.10490	245.18	-0.509343	0.163986	-3.10601	0.00189633	0.0428701
Down	MSTRG.11856	431.265	-0.506461	0.120012	-4.22009	2.44e-05	0.00125548
Down	MSTRG.12461	3313.07	-0.503114	0.0645271	-7.79694	6.34e-15	2.05e-12
Down	MSTRG.10491	384.384	-0.497555	0.142492	-3.49181	0.000479763	0.014635
Down	MSTRG.1456	862.558	-0.492381	0.094815	-5.19307	2.07e-07	2e-05
Down	MSTRG.204	3551.03	-0.482618	0.0692443	-6.96979	3.17e-12	7.59e-10
Down	MSTRG.5946	584.01	-0.478399	0.116425	-4.10908	3.97e-05	0.00190571
Down	MSTRG.5878	678.4	-0.471948	0.11075	-4.26137	2.03e-05	0.00107813
Down	MSTRG.15074	311.553	-0.453297	0.141602	-3.2012	0.00136857	0.0335594
Down	MSTRG.2658	371.533	-0.451012	0.129154	-3.49204	0.000479352	0.014635
Down	MSTRG.3311	2118.03	-0.450363	0.0714764	-6.30086	2.96e-10	5.2e-08
Down	MSTRG.8591	1614.64	-0.445755	0.0780001	-5.71481	1.1e-08	1.41e-06
Down	MSTRG.6431	1095.61	-0.437148	0.0845342	-5.17126	2.33e-07	2.18e-05
Down	MSTRG.11530	4834.73	-0.434717	0.0850507	-5.11127	3.2e-07	2.95e-05
Down	MSTRG.2339	448.759	-0.433519	0.130869	-3.31262	0.000924273	0.0246418
Down	MSTRG.10983	454.119	-0.430189	0.12924	-3.32861	0.000872815	0.0235746
Down	MSTRG.13368	907.394	-0.427831	0.0970124	-4.41006	1.03e-05	0.000619316
Down	MSTRG.12000	2243.4	-0.420432	0.0965858	-4.35294	1.34e-05	0.000761784
Down	MSTRG.11399	965.194	-0.420027	0.107857	-3.89431	9.85e-05	0.00408342
Down	MSTRG.11615	3643.59	-0.417315	0.0675075	-6.18176	6.34e-10	1.04e-07
Down	MSTRG.4436	3271.45	-0.415385	0.0690314	-6.01733	1.77e-09	2.61e-07
Down	MSTRG.14147	5787.54	-0.413737	0.0559128	-7.39968	1.37e-13	4.02e-11
Down	MSTRG.9452	4958.8	-0.411664	0.0639649	-6.43577	1.23e-10	2.3e-08
Down	MSTRG.14491	2642.43	-0.411652	0.0751248	-5.47957	4.26e-08	4.92e-06
Down	MSTRG.9962	2352.15	-0.41147	0.0733844	-5.60705	2.06e-08	2.53e-06
Down	ENSSSCG00000024261	373.905	-0.408788	0.130533	-3.13167	0.00173814	0.0402863
Down	MSTRG.7902	20571.6	-0.399292	0.0849001	-4.70308	2.56e-06	0.000190506
Down	MSTRG.6870	2168.33	-0.398349	0.0826645	-4.81886	1.44e-06	0.000114003
Down	MSTRG.3986	640.344	-0.398258	0.11068	-3.59829	0.000320318	0.0107662
Down	MSTRG.2653	1708.1	-0.394471	0.0890668	-4.42893	9.47e-06	0.000580993
Down	MSTRG.12990	795.166	-0.38781	0.100208	-3.87004	0.000108817	0.00444507
Down	MSTRG.15246	1243.42	-0.384235	0.119148	-3.22486	0.00126035	0.0315145
Down	MSTRG.11228	4152.59	-0.382214	0.0734729	-5.20211	1.97e-07	1.94e-05
Down	ENSSSCG00000022246	791.829	-0.378592	0.10715	-3.53328	0.000410436	0.0131779
Down	MSTRG.8255	6563.97	-0.378215	0.0641013	-5.90026	3.63e-09	5.12e-07
Down	MSTRG.15309	5389.88	-0.376928	0.0806059	-4.67619	2.92e-06	0.000214358
Down	MSTRG.5940	621.176	-0.375927	0.119969	-3.13352	0.00172722	0.0401879
Down	MSTRG.2093	2392.39	-0.375336	0.0813574	-4.61343	3.96e-06	0.000283652
Down	MSTRG.6714	1073.59	-0.372735	0.0904191	-4.1223	3.75e-05	0.00180477
Down	MSTRG.6519	1252.01	-0.369792	0.106785	-3.46296	0.000534266	0.0159728
Down	MSTRG.15691	4050.01	-0.369342	0.064501	-5.72615	1.03e-08	1.34e-06
Down	MSTRG.15428	785.425	-0.367744	0.108212	-3.39836	0.000677921	0.0190592
Down	MSTRG.2216	1041.78	-0.367006	0.0980364	-3.74357	0.000181422	0.00680457
Down	MSTRG.3232	8319.52	-0.366878	0.0545375	-6.72707	1.73e-11	3.62e-09
Down	MSTRG.11752	920.349	-0.365338	0.101209	-3.60975	0.00030649	0.0104074
Down	MSTRG.4439	2400.02	-0.364502	0.0917984	-3.97068	7.17e-05	0.00310429
Down	MSTRG.6947	6902.52	-0.36166	0.0665823	-5.43178	5.58e-08	6.14e-06
Down	MSTRG.11892	9178.17	-0.358286	0.0719775	-4.97775	6.43e-07	5.56e-05
Down	MSTRG.13028	570.989	-0.351628	0.107984	-3.25629	0.00112878	0.0287473
Down	MSTRG.10980	780.637	-0.351113	0.0916252	-3.83205	0.000127079	0.00505347
Down	MSTRG.9040	3366.03	-0.349498	0.0804293	-4.34541	1.39e-05	0.000782991
Down	MSTRG.7627	7053.54	-0.348232	0.0900123	-3.86872	0.00010941	0.00445356
Down	MSTRG.6832	915.605	-0.346269	0.110955	-3.1208	0.0018036	0.0414552
Down	MSTRG.13151	1173.8	-0.345553	0.0933467	-3.70182	0.000214058	0.00777482
Down	MSTRG.9283	6991.37	-0.345125	0.0598077	-5.77057	7.9e-09	1.05e-06
Down	MSTRG.1368	1521.94	-0.341578	0.0835122	-4.09016	4.31e-05	0.00203256
Down	MSTRG.2051	3565.76	-0.340323	0.0753046	-4.51929	6.2e-06	0.000406338
Down	MSTRG.1458	3307.84	-0.340117	0.0778818	-4.36709	1.26e-05	0.000729095
Down	MSTRG.9842	6117.05	-0.33701	0.07407	-4.54989	5.37e-06	0.00035717
Down	MSTRG.6978	1018.37	-0.336894	0.0893263	-3.7715	0.000162268	0.00619886
Down	MSTRG.11880	1558.45	-0.336402	0.0821165	-4.09665	4.19e-05	0.00198785
Down	MSTRG.7391	50981.7	-0.334044	0.0638731	-5.22981	1.7e-07	1.71e-05
Down	MSTRG.2290	6453.31	-0.33253	0.0747106	-4.45091	8.55e-06	0.000539565
Down	MSTRG.6424	38719	-0.330876	0.0605971	-5.46025	4.75e-08	5.34e-06
Down	MSTRG.4584	1272.16	-0.329206	0.0848935	-3.87787	0.000105374	0.00433661
Down	MSTRG.4526	30771.5	-0.325397	0.0691079	-4.70853	2.5e-06	0.00018632
Down	MSTRG.12664	18361.1	-0.324907	0.064675	-5.02369	5.07e-07	4.55e-05
Down	MSTRG.7020	7780.69	-0.323879	0.0625988	-5.17388	2.29e-07	2.17e-05
Down	MSTRG.3345	1728.08	-0.323073	0.0919829	-3.51232	0.000444215	0.0139767
Down	MSTRG.2775	5607.01	-0.321332	0.0557313	-5.76574	8.13e-09	1.07e-06
Down	MSTRG.3911	946.04	-0.315413	0.0992792	-3.17703	0.00148792	0.0355871
Down	MSTRG.1267	1484.96	-0.315017	0.0892148	-3.531	0.000413998	0.0132641
Down	MSTRG.8969	625.713	-0.314414	0.102103	-3.07937	0.0020744	0.0458285
Down	MSTRG.6968	1160.72	-0.313683	0.0959467	-3.26935	0.00107794	0.0278725
Down	MSTRG.7039	8905.32	-0.309106	0.0757555	-4.08031	4.5e-05	0.00210024
Down	MSTRG.1796	1835.28	-0.307552	0.07486	-4.10836	3.98e-05	0.00190614
Down	MSTRG.15420	3102.21	-0.303964	0.08732	-3.48103	0.00049949	0.0150972
Down	MSTRG.7619	2199.65	-0.303648	0.096973	-3.13127	0.00174054	0.0402863
Down	MSTRG.8797	3464.42	-0.303564	0.0785909	-3.86258	0.000112196	0.00454932
Down	MSTRG.7284	11146.9	-0.302697	0.0616414	-4.91061	9.08e-07	7.49e-05
Down	MSTRG.6127	1404.25	-0.301665	0.0882986	-3.41642	0.000634498	0.0181677
Down	MSTRG.13652	6518.8	-0.301236	0.0631286	-4.77179	1.83e-06	0.000141837
Down	MSTRG.13662	5617.82	-0.300274	0.0943699	-3.18188	0.00146323	0.0352163
Down	MSTRG.1460	70168.8	-0.300125	0.0627543	-4.78254	1.73e-06	0.00013538
Down	MSTRG.13798	3453.5	-0.300057	0.0680853	-4.40707	1.05e-05	0.000624232
Down	MSTRG.5741	2026.42	-0.299657	0.0828416	-3.61723	0.000297774	0.0101742
Down	MSTRG.10109	4193.6	-0.298668	0.0651379	-4.58517	4.54e-06	0.000309348
Down	MSTRG.11747	61187.2	-0.298487	0.0709968	-4.20424	2.62e-05	0.00132613
Down	MSTRG.9277	3391.68	-0.297712	0.0859899	-3.46217	0.000535845	0.015991
Down	MSTRG.8235	1409.06	-0.297595	0.0874202	-3.40419	0.000663612	0.0187207
Down	MSTRG.6872	23958.1	-0.293659	0.0651517	-4.50731	6.57e-06	0.000428266
Down	MSTRG.3233	73051.2	-0.292474	0.0699035	-4.18396	2.86e-05	0.00143261
Down	MSTRG.11514	10421.8	-0.291439	0.0666258	-4.37426	1.22e-05	0.000710535
Down	MSTRG.7894	1378.01	-0.289714	0.0850066	-3.40814	0.000654083	0.018547
Down	MSTRG.13229	4509.36	-0.285646	0.0765162	-3.73315	0.000189102	0.0070287
Down	MSTRG.15184	3461.21	-0.284672	0.069883	-4.07356	4.63e-05	0.00213436
Down	MSTRG.4407	4652.19	-0.280693	0.0893658	-3.14095	0.00168402	0.0393856
Down	MSTRG.13762	852.876	-0.280102	0.0903988	-3.09851	0.00194496	0.0436702
Down	MSTRG.3868	1314.99	-0.279369	0.077914	-3.58561	0.000336288	0.0112117
Down	MSTRG.9336	1270.1	-0.278308	0.0816784	-3.40736	0.000655935	0.0185676
Down	MSTRG.14787	26956.9	-0.278239	0.0585568	-4.75161	2.02e-06	0.000153475
Down	MSTRG.9268	6851.19	-0.27721	0.067978	-4.07794	4.54e-05	0.00210626
Down	MSTRG.10436	1165.07	-0.276178	0.0815189	-3.38791	0.000704282	0.019633
Down	MSTRG.8076	2186.14	-0.276026	0.077416	-3.56548	0.000363186	0.0119504
Down	MSTRG.5014	2555.29	-0.273407	0.0850517	-3.2146	0.00130625	0.0324165
Down	MSTRG.10525	21616.3	-0.272136	0.0796229	-3.4178	0.000631286	0.0181185
Down	MSTRG.3631	1423.79	-0.272033	0.0827206	-3.28858	0.00100695	0.0264351
Down	MSTRG.11336	1933.56	-0.271931	0.0808029	-3.36537	0.000764417	0.0210956
Down	MSTRG.2663	1839.62	-0.270534	0.0773224	-3.49878	0.000467387	0.0144444
Down	MSTRG.12672	1907.62	-0.268727	0.0774739	-3.46861	0.00052315	0.0156973
Down	MSTRG.10428	12620.2	-0.268653	0.0625451	-4.29535	1.74e-05	0.000949974
Down	MSTRG.7965	6265.87	-0.26816	0.0584789	-4.58559	4.53e-06	0.000309348
Down	MSTRG.11638	95580.7	-0.267114	0.083643	-3.1935	0.0014056	0.0340125
Down	MSTRG.7377	11075	-0.266993	0.0712807	-3.74566	0.000179918	0.00676354
Down	MSTRG.10253	1992.97	-0.266919	0.0753545	-3.54217	0.000396843	0.0128162
Down	MSTRG.8724	1549.14	-0.266127	0.0827639	-3.2155	0.00130218	0.0324132
Down	MSTRG.1821	1336.25	-0.264034	0.0834944	-3.16229	0.00156533	0.0371159
Down	MSTRG.9647	3143.21	-0.263665	0.0643354	-4.09828	4.16e-05	0.00197956
Down	MSTRG.12896	24510.7	-0.260979	0.0587455	-4.44253	8.89e-06	0.000553663
Down	MSTRG.2067	4626.87	-0.260952	0.0816471	-3.1961	0.00139299	0.0339222
Down	MSTRG.4784	2361.54	-0.260079	0.078577	-3.30986	0.000933414	0.0248054
Down	MSTRG.7167	20287.7	-0.25799	0.0612974	-4.20882	2.57e-05	0.0013035
Down	MSTRG.15789	3394.83	-0.257122	0.0744159	-3.45521	0.000549866	0.0163799
Down	MSTRG.716	6262.93	-0.257026	0.0603857	-4.25641	2.08e-05	0.00109881
Down	MSTRG.11968	1907.17	-0.255073	0.0738372	-3.45454	0.000551242	0.0163912
Down	MSTRG.4875	2540.92	-0.2547	0.0732294	-3.47811	0.000504958	0.0152068
Down	MSTRG.2028	10645.3	-0.254081	0.0645531	-3.936	8.29e-05	0.00352395
Down	MSTRG.4129	3602.31	-0.253965	0.0621263	-4.08788	4.35e-05	0.00204682
Down	MSTRG.6349	1229.63	-0.253628	0.0817375	-3.10295	0.001916	0.0431836
Down	MSTRG.2070	14248	-0.252761	0.0736763	-3.4307	0.000602024	0.0174915
Down	MSTRG.1724	5875	-0.250426	0.0792508	-3.15991	0.00157817	0.037313
Down	MSTRG.4671	35232.3	-0.249848	0.0599442	-4.16801	3.07e-05	0.00152734
Down	MSTRG.11581	19417.3	-0.248922	0.0702271	-3.54453	0.000393312	0.0127521
Down	MSTRG.14047	30849.9	-0.247619	0.058578	-4.22717	2.37e-05	0.00122043
Down	MSTRG.8844	5163.01	-0.24743	0.0596421	-4.14858	3.35e-05	0.00163646
Down	MSTRG.10549	2859.96	-0.247018	0.0755735	-3.26857	0.00108092	0.0278725
Down	MSTRG.14989	10845.4	-0.244749	0.0675195	-3.62486	0.000289117	0.00996096
Down	MSTRG.11753	6254.68	-0.24363	0.0632838	-3.8498	0.000118214	0.00474667
Down	MSTRG.6275	28015.6	-0.242773	0.0552539	-4.39377	1.11e-05	0.000656585
Down	MSTRG.2092	2692.32	-0.242523	0.0722286	-3.35771	0.000785915	0.0215806
Down	MSTRG.3622	4397.09	-0.242499	0.0646024	-3.75371	0.000174238	0.00657998
Down	MSTRG.2795	19544.7	-0.242085	0.0599844	-4.03581	5.44e-05	0.0024469
Down	MSTRG.2543	3979.23	-0.240786	0.0728291	-3.30618	0.000945765	0.0250127
Down	MSTRG.2958	6454.58	-0.240586	0.0761722	-3.15844	0.00158614	0.0374479
Down	MSTRG.8533	9961.72	-0.238808	0.0610789	-3.90983	9.24e-05	0.00384902
Down	MSTRG.10334	1917.94	-0.23871	0.0720584	-3.31273	0.000923906	0.0246418
Down	MSTRG.6737	7442.64	-0.238368	0.0773893	-3.08012	0.00206916	0.045774
Down	MSTRG.5134	7269.1	-0.23822	0.0699529	-3.40543	0.000660589	0.0186673
Down	MSTRG.11934	5092.15	-0.237365	0.0719156	-3.3006	0.000964789	0.0254751
Down	MSTRG.4196	39466.3	-0.23515	0.0637175	-3.69051	0.000223804	0.00802922
Down	MSTRG.15613	1728.33	-0.233621	0.0742083	-3.14818	0.0016429	0.0385672
Down	MSTRG.11915	2374.16	-0.233	0.0747855	-3.11557	0.00183588	0.0419026
Down	MSTRG.15409	6828.68	-0.232359	0.0706672	-3.28807	0.00100877	0.0264351
Down	MSTRG.9997	4938.51	-0.231813	0.063532	-3.64876	0.000263506	0.00925241
Down	MSTRG.9043	2589.53	-0.23031	0.0721048	-3.1941	0.00140269	0.0339921
Down	MSTRG.13453	4391.84	-0.229976	0.0632213	-3.63764	0.000275147	0.00959989
Down	MSTRG.2695	2957.04	-0.229846	0.0671827	-3.42121	0.000623442	0.0179872
Down	MSTRG.3972	7053.8	-0.229277	0.0635725	-3.60654	0.000310304	0.0105153
Down	MSTRG.12749	1658.99	-0.228886	0.0729537	-3.13742	0.00170443	0.0397292
Down	MSTRG.10584	3061.87	-0.228619	0.0671878	-3.40269	0.000667257	0.0187914
Down	MSTRG.5547	40432.2	-0.226764	0.0512396	-4.42556	9.62e-06	0.000587951
Down	MSTRG.12293	15127.6	-0.226458	0.0545225	-4.15347	3.27e-05	0.00161801
Down	MSTRG.7272	39068.7	-0.226199	0.0704347	-3.21147	0.00132059	0.0327232
Down	MSTRG.12887	5088.69	-0.222485	0.063667	-3.49451	0.000474933	0.0145725
Down	MSTRG.11974	6678.3	-0.222414	0.0645118	-3.44764	0.000565507	0.016725
Down	MSTRG.2733	10360.3	-0.221905	0.0616549	-3.59915	0.000319253	0.0107523
Down	MSTRG.1462	161285	-0.2214	0.0598143	-3.70145	0.000214367	0.00777482
Down	MSTRG.2865	4148.56	-0.221119	0.069184	-3.1961	0.00139297	0.0339222
Down	MSTRG.11563	7683.54	-0.219807	0.0574207	-3.82801	0.000129182	0.00512473
Down	MSTRG.15614	21879.5	-0.219765	0.0624009	-3.52182	0.000428595	0.013576
Down	MSTRG.2937	2448.72	-0.218978	0.0703395	-3.11316	0.00185096	0.0420748
Down	MSTRG.2552	8018.29	-0.217671	0.0600176	-3.62679	0.000286965	0.00990751
Down	MSTRG.5100	44506.4	-0.216813	0.0568454	-3.81409	0.000136684	0.00537071
Down	MSTRG.15261	3081.19	-0.216628	0.0670786	-3.22947	0.00124019	0.0312471
Down	MSTRG.10308	4726.48	-0.215928	0.057999	-3.72296	0.000196898	0.00726642
Down	MSTRG.9765	8557.04	-0.215719	0.0560732	-3.84709	0.000119529	0.00478785
Down	MSTRG.15144	10922.7	-0.215483	0.0600614	-3.58772	0.000333587	0.0111441
Down	MSTRG.12029	7400.77	-0.214996	0.0610558	-3.52129	0.000429445	0.0135769
Down	MSTRG.2503	12099.4	-0.213924	0.0606701	-3.52602	0.000421854	0.0133882
Down	MSTRG.13170	6802.95	-0.213349	0.0576095	-3.70336	0.000212763	0.0077682
Down	MSTRG.11626	3807.9	-0.212226	0.06951	-3.05318	0.00226432	0.0492983
Down	MSTRG.1328	77367.3	-0.211239	0.0657963	-3.21051	0.00132501	0.0327836
Down	MSTRG.3973	7883.18	-0.210288	0.0675043	-3.11518	0.0018383	0.0419026
Down	MSTRG.12884	2576.39	-0.210113	0.0662083	-3.17352	0.00150601	0.0359158
Down	MSTRG.5604	33448.4	-0.209334	0.0600682	-3.48495	0.000492235	0.0149601
Down	MSTRG.15151	7819.37	-0.209022	0.0571307	-3.65866	0.00025354	0.00894054
Down	MSTRG.1027	135338	-0.208411	0.0586529	-3.55329	0.000380446	0.0124327
Down	MSTRG.10412	50240.3	-0.208068	0.0606571	-3.43022	0.000603083	0.0174915
Down	MSTRG.7331	6482.97	-0.207006	0.0596283	-3.4716	0.000517359	0.0155519
Down	MSTRG.8963	9746.65	-0.206416	0.0527177	-3.91551	9.02e-05	0.00379809
Down	MSTRG.8784	4133.57	-0.206094	0.0650074	-3.17031	0.00152275	0.0362624
Down	MSTRG.9931	19127.1	-0.203695	0.0565176	-3.60409	0.000313244	0.0105932
Down	MSTRG.2061	6835.63	-0.198636	0.0605123	-3.28257	0.00102867	0.0268185
Down	MSTRG.6485	14752.6	-0.198012	0.0591434	-3.34799	0.000813992	0.0222406
Down	MSTRG.7004	29824.4	-0.196004	0.0626373	-3.12919	0.00175286	0.0405146
Down	MSTRG.11613	3459.99	-0.195418	0.0629808	-3.10282	0.00191688	0.0431836
Down	MSTRG.127	3718.43	-0.194706	0.0630273	-3.08923	0.00200673	0.0446321
Down	MSTRG.14441	6472.65	-0.190278	0.0553355	-3.43863	0.00058467	0.0171931
Down	MSTRG.5478	39167.8	-0.190244	0.0589459	-3.22743	0.00124907	0.0313726
Down	MSTRG.15467	7468.19	-0.187894	0.0539476	-3.4829	0.000496016	0.0150474
Down	MSTRG.11857	4707.89	-0.183758	0.0574923	-3.19621	0.00139246	0.0339222
Down	MSTRG.6617	6409.81	-0.181	0.0574355	-3.15136	0.00162514	0.0382047
Down	MSTRG.1663	7208.66	-0.18078	0.0552957	-3.26933	0.00107802	0.0278725
Down	MSTRG.7936	22410.8	-0.18068	0.0525573	-3.43776	0.000586544	0.0171931
Down	MSTRG.11281	4245.33	-0.179136	0.0581572	-3.0802	0.00206865	0.045774
Down	MSTRG.13191	20378.5	-0.178593	0.0573587	-3.11362	0.00184807	0.0420672
Down	MSTRG.13020	8637.32	-0.177526	0.0555781	-3.19418	0.00140231	0.0339921
Down	MSTRG.15188	5687.29	-0.176841	0.0564636	-3.13194	0.00173653	0.0402863
Down	MSTRG.8476	57533.2	-0.172479	0.0543013	-3.17634	0.00149145	0.03562
Down	MSTRG.7916	6719.42	-0.171706	0.0556263	-3.08678	0.00202336	0.0449414
Down	MSTRG.7826	21933.8	-0.170887	0.0524707	-3.25682	0.00112668	0.0287382
Down	MSTRG.14992	25507.6	-0.16436	0.0525966	-3.12492	0.00177856	0.0410511
Up	MSTRG.12289	8645.04	0.17399	0.0547108	3.18018	0.00147181	0.0353556
Up	MSTRG.13603	34395.3	0.176527	0.0548283	3.21964	0.00128353	0.0320455
Up	MSTRG.11510	8898.99	0.176753	0.0568112	3.11124	0.00186306	0.0422916
Up	MSTRG.8843	5291.31	0.181997	0.0560353	3.2479	0.00116259	0.0295173
Up	MSTRG.4233	4436.4	0.18716	0.0593683	3.15253	0.00161863	0.0381059
Up	MSTRG.9970	10728.2	0.188986	0.0527993	3.57933	0.000344481	0.0114616
Up	MSTRG.3656	4642.25	0.18949	0.061325	3.08992	0.00200209	0.044589
Up	MSTRG.5146	9696.25	0.192621	0.0580646	3.31735	0.000908765	0.024382
Up	MSTRG.2125	95685.9	0.193907	0.0539329	3.59533	0.000323976	0.0108586
Up	MSTRG.10185	10055	0.195012	0.058289	3.34561	0.000821027	0.0223957
Up	MSTRG.7792	15999.2	0.196981	0.0558413	3.52751	0.000419488	0.0133645
Up	MSTRG.1695	10910.5	0.197818	0.0565784	3.49635	0.000471666	0.0145296
Up	MSTRG.5752	6317.77	0.200796	0.0614059	3.26998	0.00107556	0.0278725
Up	MSTRG.7988	28193.5	0.200831	0.0565359	3.55228	0.000381913	0.012456
Up	MSTRG.10958	7647.05	0.201688	0.0650853	3.09883	0.00194289	0.0436702
Up	MSTRG.15042	34314.9	0.205314	0.0553807	3.70731	0.000209473	0.00766503
Up	MSTRG.5551	6906.74	0.20988	0.0587126	3.5747	0.000350631	0.0116428
Up	MSTRG.5986	9882.72	0.210507	0.0557104	3.77859	0.000157719	0.0060672
Up	MSTRG.5563	6833.37	0.212938	0.0607567	3.50476	0.000457017	0.0142305
Up	MSTRG.12078	24704.7	0.215646	0.0614102	3.51156	0.00044548	0.0139767
Up	MSTRG.8885	21580.2	0.2162	0.0585053	3.69539	0.000219548	0.00791685
Up	MSTRG.7753	6762.63	0.216465	0.0557188	3.88494	0.000102354	0.00423344
Up	MSTRG.5151	6621.02	0.221139	0.0709057	3.11877	0.00181606	0.0416256
Up	MSTRG.14690	3704.55	0.221745	0.0654181	3.38966	0.000699786	0.0195738
Up	MSTRG.12897	2853.56	0.222333	0.0695669	3.19597	0.00139364	0.0339222
Up	MSTRG.975	9084.3	0.222697	0.0575686	3.86837	0.000109565	0.00445356
Up	MSTRG.106	9886.87	0.226377	0.0612625	3.6952	0.000219713	0.00791685
Up	MSTRG.3000	5981.95	0.226844	0.0690018	3.28751	0.00101076	0.0264351
Up	MSTRG.9537	8134.21	0.228109	0.064013	3.56348	0.000365969	0.0119833
Up	MSTRG.5367	25212	0.228489	0.0695014	3.28755	0.00101065	0.0264351
Up	MSTRG.14276	2714.56	0.232408	0.0665792	3.4907	0.00048175	0.0146685
Up	MSTRG.11177	24195.9	0.232821	0.0525479	4.43063	9.4e-06	0.000578569
Up	MSTRG.3664	8382.5	0.234	0.0607814	3.84987	0.000118182	0.00474667
Up	MSTRG.5693	10003.9	0.234039	0.0758958	3.08369	0.0020445	0.0453499
Up	MSTRG.12224	14102.6	0.237059	0.0633621	3.74134	0.000183041	0.00684973
Up	MSTRG.4044	48928.3	0.237275	0.0579612	4.09369	4.25e-05	0.00200764
Up	MSTRG.13643	22162.1	0.23891	0.0686705	3.47907	0.000503156	0.0151802
Up	MSTRG.156	23225.8	0.240407	0.0563074	4.26954	1.96e-05	0.00104614
Up	MSTRG.14731	9142.58	0.241501	0.0546822	4.41645	1e-05	0.000604328
Up	MSTRG.15102	7449.67	0.243086	0.0708443	3.43128	0.000600749	0.0174915
Up	MSTRG.356	5257.66	0.244216	0.0695734	3.51019	0.000447789	0.0139964
Up	MSTRG.6644	3821.95	0.245636	0.0741002	3.31491	0.000916722	0.0245197
Up	MSTRG.1963	3072.96	0.246317	0.0651397	3.78136	0.000155976	0.00601418
Up	MSTRG.430	3607.15	0.247406	0.0753123	3.28507	0.00101956	0.0266231
Up	MSTRG.5712	1713.45	0.249518	0.0749157	3.33065	0.000866423	0.0234788
Up	MSTRG.10717	8826.05	0.249735	0.0573212	4.35677	1.32e-05	0.000753756
Up	MSTRG.8006	14408.1	0.249775	0.0567417	4.40196	1.07e-05	0.00063684
Up	MSTRG.8893	2863.33	0.249883	0.0681427	3.66706	0.000245354	0.00870769
Up	MSTRG.1908	1934.84	0.249954	0.0752711	3.32071	0.000897886	0.0241726
Up	MSTRG.1625	4317.53	0.250412	0.0752039	3.32977	0.000869165	0.0235145
Up	MSTRG.14027	2998.63	0.251346	0.0742915	3.38324	0.000716353	0.0199023
Up	MSTRG.3604	2989.98	0.251943	0.0710658	3.54521	0.0003923	0.0127521
Up	MSTRG.10648	4991.89	0.252698	0.0721662	3.50161	0.00046246	0.0143728
Up	MSTRG.4746	10607.7	0.252767	0.0723341	3.49444	0.000475064	0.0145725
Up	MSTRG.1376	4234.06	0.25367	0.0611293	4.14973	3.33e-05	0.00163493
Up	MSTRG.6572	9262.63	0.253681	0.0622215	4.07707	4.56e-05	0.0021083
Up	MSTRG.6528	1944.09	0.253716	0.0819335	3.09661	0.00195745	0.043853
Up	MSTRG.2304	1725.4	0.254253	0.0792263	3.20919	0.00133107	0.0328843
Up	MSTRG.10247	2731.21	0.258623	0.0687385	3.76242	0.000168279	0.00639888
Up	MSTRG.1459	4993.29	0.260217	0.0776264	3.35217	0.000801798	0.0219437
Up	MSTRG.499	4682.93	0.261267	0.0800198	3.26503	0.00109454	0.0280875
Up	MSTRG.5778	2847.13	0.261892	0.0653528	4.00735	6.14e-05	0.0027314
Up	MSTRG.7259	1604.63	0.262907	0.0758598	3.4657	0.000528851	0.0158396
Up	MSTRG.7214	12948.4	0.264062	0.0520052	5.07761	3.82e-07	3.47e-05
Up	MSTRG.6645	1458.96	0.264435	0.0809986	3.26469	0.00109584	0.0280875
Up	MSTRG.9212	3731.71	0.264892	0.0704953	3.75759	0.000171557	0.00650852
Up	MSTRG.7964	23927.2	0.265039	0.0801156	3.30821	0.00093894	0.0249121
Up	MSTRG.4256	2252.55	0.265446	0.0820185	3.23642	0.00121039	0.0305898
Up	MSTRG.7144	2171.23	0.266211	0.086794	3.06716	0.00216107	0.0474888
Up	MSTRG.5372	2884.75	0.266357	0.0764973	3.48191	0.000497848	0.0150752
Up	MSTRG.13464	2643.01	0.266833	0.0728046	3.66505	0.000247288	0.00875749
Up	MSTRG.8238	1716.3	0.27071	0.0753017	3.59501	0.000324382	0.0108586
Up	MSTRG.6750	6407.69	0.27092	0.067791	3.99639	6.43e-05	0.0028532
Up	MSTRG.3397	3283.29	0.271421	0.0632285	4.29271	1.77e-05	0.00095045
Up	MSTRG.5143	56631.9	0.274797	0.067565	4.06715	4.76e-05	0.00218171
Up	MSTRG.14552	2792.78	0.275671	0.0739984	3.72536	0.000195036	0.00721677
Up	MSTRG.5973	3006.57	0.275866	0.0671706	4.10695	4.01e-05	0.00191224
Up	MSTRG.4946	4398.39	0.278327	0.0623261	4.46566	7.98e-06	0.000510584
Up	MSTRG.10127	1885.87	0.279339	0.0841499	3.31954	0.000901663	0.0242348
Up	MSTRG.1112	2559.17	0.280888	0.0679719	4.13241	3.59e-05	0.00173731
Up	MSTRG.14501	1023.39	0.280959	0.0901755	3.11569	0.00183514	0.0419026
Up	MSTRG.1151	55256.1	0.281755	0.0842833	3.34295	0.000828932	0.022574
Up	MSTRG.9214	2324.79	0.285859	0.0671798	4.25513	2.09e-05	0.00110159
Up	MSTRG.3699	1361.87	0.286794	0.0923151	3.10669	0.00189194	0.0428701
Up	MSTRG.7800	2733.34	0.286809	0.0683624	4.19542	2.72e-05	0.00137041
Up	MSTRG.3798	3244.64	0.288835	0.0614925	4.69708	2.64e-06	0.000195001
Up	MSTRG.678	2288.38	0.289227	0.0758492	3.81318	0.000137188	0.0053777
Up	MSTRG.2973	786.446	0.289751	0.0921616	3.14395	0.00166684	0.0390737
Up	MSTRG.6653	7813.68	0.290687	0.0654298	4.44272	8.88e-06	0.000553663
Up	MSTRG.8623	3781.55	0.290907	0.0789662	3.68395	0.000229651	0.00820332
Up	MSTRG.3789	29774.3	0.291143	0.0654176	4.45052	8.57e-06	0.000539565
Up	MSTRG.6779	7841.49	0.293357	0.0766808	3.82569	0.000130407	0.00516092
Up	MSTRG.8774	4830.31	0.294659	0.0636374	4.63028	3.65e-06	0.000264314
Up	MSTRG.6563	3133.72	0.298172	0.0674726	4.41916	9.91e-06	0.000601176
Up	MSTRG.12490	1645.93	0.299165	0.0830931	3.60036	0.000317775	0.0107244
Up	MSTRG.14568	13115.8	0.299911	0.0540674	5.54699	2.91e-08	3.45e-06
Up	MSTRG.9559	1063.59	0.304551	0.0853567	3.56799	0.000359737	0.0119027
Up	MSTRG.5800	5715.04	0.305845	0.0755245	4.04962	5.13e-05	0.00234524
Up	MSTRG.6729	731.217	0.308168	0.100386	3.06983	0.00214178	0.0471907
Up	MSTRG.14562	762.437	0.309556	0.0959606	3.22587	0.00125591	0.031451
Up	MSTRG.5728	5015.13	0.310556	0.0711522	4.36467	1.27e-05	0.000732088
Up	MSTRG.3525	2630.41	0.311162	0.0732339	4.24887	2.15e-05	0.00112889
Up	MSTRG.4936	9502.02	0.311484	0.0569534	5.46911	4.52e-08	5.15e-06
Up	MSTRG.5610	1457.1	0.316633	0.0836962	3.78313	0.000154871	0.00598556
Up	MSTRG.8369	19830.1	0.316916	0.0536413	5.90807	3.46e-09	4.92e-07
Up	MSTRG.14329	6579.93	0.318745	0.0650919	4.89684	9.74e-07	7.94e-05
Up	MSTRG.7583	1373.04	0.319884	0.0785965	4.06995	4.7e-05	0.00216163
Up	MSTRG.6936	1222.67	0.319909	0.0825432	3.87565	0.000106339	0.00436547
Up	MSTRG.617	70143	0.322344	0.0620351	5.19616	2.03e-07	1.98e-05
Up	MSTRG.6010	6328.6	0.324705	0.0622316	5.21769	1.81e-07	1.79e-05
Up	MSTRG.222	1304	0.325055	0.092886	3.4995	0.000466123	0.0144323
Up	MSTRG.6681	2484.99	0.325364	0.0750751	4.33385	1.47e-05	0.000816933
Up	MSTRG.6304	2824.2	0.325897	0.0759253	4.29233	1.77e-05	0.00095045
Up	MSTRG.7931	814.835	0.326993	0.106834	3.06077	0.0022077	0.0482566
Up	MSTRG.4877	1316.07	0.327615	0.0877947	3.73161	0.000190263	0.00705597
Up	MSTRG.13218	1992.19	0.32993	0.0734265	4.49334	7.01e-06	0.000455544
Up	MSTRG.10870	861.522	0.330038	0.0939318	3.51359	0.000442093	0.01395
Up	MSTRG.6060	1513.01	0.330902	0.0741927	4.46004	8.19e-06	0.000520136
Up	MSTRG.5761	1634.36	0.331015	0.083319	3.97287	7.1e-05	0.00308401
Up	MSTRG.8833	2415.43	0.332437	0.0973747	3.414	0.000640158	0.018219
Up	MSTRG.12464	668.484	0.335986	0.109351	3.07254	0.00212246	0.0468276
Up	MSTRG.4658	5066.32	0.336078	0.0738005	4.55388	5.27e-06	0.000353315
Up	MSTRG.5717	1938.21	0.340006	0.0867452	3.9196	8.87e-05	0.00375322
Up	MSTRG.10374	979.613	0.340032	0.0910437	3.73483	0.000187845	0.00700697
Up	MSTRG.11030	1092.58	0.342586	0.0939318	3.64718	0.000265133	0.00928977
Up	MSTRG.2115	11189.6	0.35018	0.0547501	6.39598	1.6e-10	2.93e-08
Up	MSTRG.3333	723.435	0.353693	0.115577	3.06024	0.00221162	0.0482783
Up	MSTRG.5483	58504	0.358285	0.0915042	3.9155	9.02e-05	0.00379809
Up	MSTRG.9206	1421.73	0.359551	0.090097	3.99071	6.59e-05	0.00291459
Up	MSTRG.14886	2362.44	0.360938	0.0793473	4.54884	5.39e-06	0.000357294
Up	MSTRG.1146	619.657	0.361358	0.110865	3.25944	0.00111633	0.0285361
Up	MSTRG.10090	8796.11	0.361983	0.0578967	6.25222	4.05e-10	7.03e-08
Up	MSTRG.1069	1833.29	0.365918	0.0847725	4.31647	1.59e-05	0.000875072
Up	MSTRG.844	2523.95	0.366972	0.0797562	4.60117	4.2e-06	0.000292224
Up	MSTRG.1869	7280.43	0.368441	0.0598504	6.15604	7.46e-10	1.21e-07
Up	MSTRG.6332	3346.31	0.369682	0.0638322	5.79146	6.98e-09	9.44e-07
Up	MSTRG.5275	1198.62	0.373892	0.101463	3.68501	0.000228695	0.00818689
Up	MSTRG.2991	3426.54	0.374848	0.068117	5.503	3.73e-08	4.4e-06
Up	MSTRG.15560	1246.83	0.378005	0.0947416	3.98985	6.61e-05	0.00291519
Up	MSTRG.3820	941.638	0.38012	0.10271	3.70091	0.000214829	0.00777482
Up	MSTRG.1096	856.991	0.380681	0.100332	3.79423	0.000148103	0.00575093
Up	MSTRG.5341	2155.53	0.383227	0.0832151	4.60526	4.12e-06	0.000288073
Up	MSTRG.699	1400.96	0.383456	0.0779764	4.91759	8.76e-07	7.27e-05
Up	MSTRG.13524	8585.99	0.383502	0.0754534	5.08263	3.72e-07	3.39e-05
Up	MSTRG.6991	1206.12	0.384466	0.103865	3.70161	0.000214235	0.00777482
Up	MSTRG.10668	1088	0.385624	0.0932853	4.13382	3.57e-05	0.00173179
Up	MSTRG.12333	1953.45	0.386413	0.0838263	4.60969	4.03e-06	0.00028563
Up	MSTRG.5666	758.216	0.389815	0.10071	3.87066	0.00010854	0.00444476
Up	MSTRG.397	5114.82	0.391189	0.0646595	6.04998	1.45e-09	2.19e-07
Up	MSTRG.3666	1195.22	0.393726	0.0912579	4.31443	1.6e-05	0.000880228
Up	ENSSSCG00000004921	438.89	0.394836	0.122304	3.22831	0.00124525	0.0313267
Up	MSTRG.2222	540.132	0.395274	0.124231	3.18175	0.00146388	0.0352163
Up	MSTRG.1595	1033.92	0.395863	0.0909359	4.35321	1.34e-05	0.000761784
Up	MSTRG.9347	1081	0.399364	0.0919733	4.34218	1.41e-05	0.000789217
Up	MSTRG.11402	760.1	0.401499	0.099429	4.03805	5.39e-05	0.00243027
Up	MSTRG.9606	10110.6	0.404396	0.065168	6.20545	5.45e-10	9.15e-08
Up	MSTRG.4766	3446.48	0.406306	0.0740963	5.48348	4.17e-08	4.85e-06
Up	MSTRG.13768	7398.71	0.407465	0.0603994	6.74618	1.52e-11	3.32e-09
Up	MSTRG.1357	467.215	0.408476	0.130867	3.1213	0.00180056	0.041443
Up	MSTRG.8575	784.415	0.408694	0.0962755	4.24504	2.19e-05	0.00114138
Up	MSTRG.14037	1137.27	0.41033	0.0864259	4.74776	2.06e-06	0.000155703
Up	MSTRG.7880	5576.78	0.41423	0.0650075	6.37203	1.87e-10	3.35e-08
Up	MSTRG.14301	2308.11	0.414826	0.0836582	4.95858	7.1e-07	6.02e-05
Up	MSTRG.5187	561.425	0.416077	0.113392	3.66937	0.000243153	0.00866686
Up	MSTRG.10957	590.845	0.417376	0.112155	3.72142	0.000198104	0.00728131
Up	MSTRG.10940	1562.86	0.42577	0.0894737	4.75861	1.95e-06	0.000149625
Up	ENSSSCG00000000265	397.759	0.428851	0.133283	3.21761	0.00129264	0.0322241
Up	MSTRG.10613	8430.42	0.432046	0.0574169	7.52472	5.28e-14	1.61e-11
Up	ENSSSCG00000005186	405.525	0.437317	0.136567	3.20223	0.0013637	0.0334898
Up	ENSSSCG00000038929	790.444	0.440615	0.096792	4.55219	5.31e-06	0.000354716
Up	ENSSSCG00000025770	441.249	0.445151	0.133419	3.3365	0.000848409	0.0230284
Up	MSTRG.365	7460.42	0.447859	0.0691528	6.47638	9.4e-11	1.8e-08
Up	MSTRG.12530	448.678	0.449484	0.128422	3.50006	0.000465157	0.0144295
Up	MSTRG.3855	746.242	0.451972	0.115591	3.91011	9.23e-05	0.00384902
Up	MSTRG.10955	522.355	0.452495	0.124891	3.62311	0.000291077	0.0100076
Up	MSTRG.17	823.17	0.454196	0.0986197	4.60553	4.11e-06	0.000288073
Up	MSTRG.12414	789.285	0.463683	0.094702	4.89623	9.77e-07	7.94e-05
Up	MSTRG.5363	1690.35	0.464495	0.0902229	5.1483	2.63e-07	2.45e-05
Up	MSTRG.14447	524.644	0.470058	0.112158	4.19104	2.78e-05	0.00139285
Up	MSTRG.8525	1057.39	0.473363	0.094766	4.99507	5.88e-07	5.19e-05
Up	MSTRG.3571	10081.2	0.473673	0.073825	6.41616	1.4e-10	2.59e-08
Up	ENSSSCG00000029606	287.102	0.474136	0.140394	3.37717	0.000732352	0.0203126
Up	ENSSSCG00000017578	431.232	0.475514	0.128822	3.69124	0.00022316	0.00802356
Up	ENSSSCG00000013594	466.191	0.476661	0.131985	3.61149	0.000304447	0.0103648
Up	ENSSSCG00000006811	396.461	0.486759	0.134188	3.62745	0.00028623	0.00990285
Up	ENSSSCG00000022797	287.13	0.492486	0.159083	3.09577	0.001963	0.0438963
Up	ENSSSCG00000009648	248.179	0.495859	0.152705	3.24717	0.00116558	0.0295476
Up	MSTRG.2131	1842.92	0.49697	0.108863	4.56509	4.99e-06	0.000337686
Up	ENSSSCG00000040768	224.153	0.497229	0.16058	3.09647	0.00195841	0.043853
Up	MSTRG.10954	927.827	0.500467	0.0923512	5.41917	5.99e-08	6.42e-06
Up	MSTRG.10828	541.785	0.507259	0.119855	4.23226	2.31e-05	0.00119689
Up	MSTRG.2221	601.169	0.514753	0.114727	4.48677	7.23e-06	0.000467978
Up	MSTRG.3894	1797.08	0.518193	0.0830747	6.23767	4.44e-10	7.56e-08
Up	MSTRG.3115	741.361	0.521057	0.100278	5.19615	2.03e-07	1.98e-05
Up	MSTRG.9900	6256.28	0.526655	0.0849567	6.1991	5.68e-10	9.37e-08
Up	MSTRG.3395	1564.92	0.532647	0.0746231	7.13784	9.48e-13	2.44e-10
Up	MSTRG.9524	759.466	0.538275	0.108562	4.95823	7.11e-07	6.02e-05
Up	MSTRG.12006	954.788	0.538928	0.111652	4.82686	1.39e-06	0.000111115
Up	MSTRG.9236	712.67	0.541905	0.0991857	5.46354	4.67e-08	5.28e-06
Up	MSTRG.1914	429.399	0.543873	0.144315	3.76864	0.000164138	0.00625583
Up	MSTRG.5340	471.347	0.549387	0.122957	4.46814	7.89e-06	0.000506661
Up	MSTRG.9036	433.485	0.556854	0.146791	3.79352	0.000148527	0.00575384
Up	MSTRG.5724	459.694	0.559168	0.121241	4.61203	3.99e-06	0.000283652
Up	MSTRG.12923	1607.79	0.564926	0.109232	5.17181	2.32e-07	2.18e-05
Up	MSTRG.14192	1610.33	0.565297	0.0788756	7.16694	7.67e-13	2.01e-10
Up	MSTRG.5613	3819.81	0.567426	0.0718128	7.90147	2.76e-15	9.28e-13
Up	MSTRG.4328	2960.34	0.572633	0.0688915	8.3121	9.4e-17	3.88e-14
Up	MSTRG.2516	1145.55	0.573618	0.0935094	6.13433	8.55e-10	1.36e-07
Up	MSTRG.11160	1869.27	0.584065	0.084533	6.90932	4.87e-12	1.12e-09
Up	MSTRG.10956	429.168	0.585877	0.145021	4.03995	5.35e-05	0.00242995
Up	ENSSSCG00000007523	223.223	0.588321	0.167533	3.51167	0.000445302	0.0139767
Up	ENSSSCG00000031141	260.528	0.594806	0.191497	3.10609	0.00189578	0.0428701
Up	MSTRG.1735	241.108	0.600008	0.175422	3.42037	0.000625355	0.0180109
Up	MSTRG.4680	619.29	0.601266	0.103127	5.83032	5.53e-09	7.61e-07
Up	ENSSSCG00000005203	235.067	0.612378	0.179376	3.41394	0.00064031	0.018219
Up	MSTRG.7319	3360.62	0.613341	0.0719568	8.52375	1.54e-17	7.5e-15
Up	MSTRG.3662	315.039	0.618976	0.135716	4.5608	5.1e-06	0.000343253
Up	ENSSSCG00000014214	320.636	0.622174	0.145114	4.28748	1.81e-05	0.000968293
Up	MSTRG.6784	2166.23	0.625287	0.0752044	8.3145	9.21e-17	3.88e-14
Up	MSTRG.6764	225.917	0.625295	0.16267	3.84395	0.000121071	0.00482615
Up	MSTRG.9515	2374.33	0.627859	0.0872295	7.19777	6.12e-13	1.68e-10
Up	MSTRG.1266	207.31	0.629005	0.165189	3.8078	0.00014021	0.00546397
Up	MSTRG.5952	635.613	0.629037	0.104413	6.02452	1.7e-09	2.54e-07
Up	MSTRG.5145	426.977	0.630091	0.136612	4.61226	3.98e-06	0.000283652
Up	MSTRG.11222	267.074	0.636216	0.162793	3.90813	9.3e-05	0.00386645
Up	MSTRG.8328	129.33	0.64223	0.205987	3.11782	0.00182196	0.0417029
Up	ENSSSCG00000003509	131.957	0.651019	0.204817	3.17853	0.00148022	0.035501
Up	MSTRG.11724	141.058	0.657668	0.201308	3.26698	0.00108701	0.0279859
Up	MSTRG.2917	883.033	0.658102	0.128838	5.108	3.26e-07	2.99e-05
Up	MSTRG.5671	283.647	0.664443	0.168303	3.9479	7.88e-05	0.00337076
Up	MSTRG.8195	142.612	0.670233	0.195109	3.43518	0.000592169	0.0173272
Up	MSTRG.14700	912.6	0.670302	0.0931703	7.19437	6.27e-13	1.7e-10
Up	MSTRG.2083	662.096	0.675282	0.100307	6.73217	1.67e-11	3.54e-09
Up	MSTRG.10378	2072.76	0.675807	0.0826582	8.17591	2.94e-16	1.15e-13
Up	MSTRG.4721	328.029	0.676891	0.146976	4.60545	4.12e-06	0.000288073
Up	ENSSSCG00000011195	203.87	0.684811	0.196099	3.49217	0.000479121	0.014635
Up	MSTRG.11809	320.571	0.685851	0.13978	4.90664	9.26e-07	7.61e-05
Up	MSTRG.3946	380.8	0.688033	0.138472	4.96873	6.74e-07	5.76e-05
Up	MSTRG.2128	4520.36	0.688357	0.0733272	9.38747	6.15e-21	4.83e-18
Up	ENSSSCG00000035859	195.045	0.688712	0.174244	3.95257	7.73e-05	0.00332285
Up	ENSSSCG00000015579	138.645	0.688908	0.219371	3.14038	0.00168731	0.0393856
Up	MSTRG.10626	145.855	0.690603	0.218875	3.15524	0.00160365	0.0378072
Up	ENSSSCG00000003578	130.958	0.690638	0.203785	3.38905	0.000701355	0.0195845
Up	ENSSSCG00000004839	254.38	0.693945	0.15884	4.36883	1.25e-05	0.000725872
Up	ENSSSCG00000032849	153.599	0.697221	0.19728	3.53417	0.000409056	0.0131591
Up	ENSSSCG00000036758	137.786	0.701154	0.219831	3.18952	0.00142509	0.0344339
Up	ENSSSCG00000008930	161.927	0.706084	0.185446	3.80749	0.000140382	0.00546397
Up	MSTRG.11451	847.184	0.706762	0.113911	6.20453	5.49e-10	9.15e-08
Up	MSTRG.10448	121.375	0.716461	0.210051	3.41089	0.00064752	0.0183925
Up	MSTRG.12014	923.65	0.717938	0.0959012	7.48623	7.09e-14	2.13e-11
Up	MSTRG.11147	433.765	0.719152	0.133804	5.37466	7.67e-08	8.01e-06
Up	ENSSSCG00000005699	108.651	0.726707	0.229479	3.16676	0.00154147	0.0366554
Up	ENSSSCG00000015507	284.381	0.737983	0.161483	4.57004	4.88e-06	0.000331174
Up	ENSSSCG00000010948	134.91	0.747376	0.218779	3.41612	0.000635203	0.0181677
Up	MSTRG.2021	293.938	0.747678	0.14991	4.9875	6.12e-07	5.34e-05
Up	MSTRG.7749	618.598	0.755292	0.111978	6.74498	1.53e-11	3.32e-09
Up	MSTRG.7436	430.888	0.757755	0.121323	6.24575	4.22e-10	7.25e-08
Up	MSTRG.2213	101.542	0.760129	0.233221	3.25926	0.00111703	0.0285361
Up	ENSSSCG00000005385	88.5448	0.768338	0.246113	3.12189	0.00179697	0.0414181
Up	MSTRG.8691	1191.02	0.770599	0.0834044	9.23931	2.48e-20	1.71e-17
Up	MSTRG.290	159.235	0.781855	0.188323	4.15167	3.3e-05	0.00162592
Up	MSTRG.1990	117.944	0.787405	0.220696	3.56783	0.000359949	0.0119027
Up	MSTRG.3364	837.713	0.794526	0.114343	6.94863	3.69e-12	8.7e-10
Up	ENSSSCG00000011906	121.328	0.795142	0.219033	3.63024	0.000283161	0.00981723
Up	MSTRG.8652	433.328	0.803242	0.148517	5.4084	6.36e-08	6.77e-06
Up	MSTRG.10757	97.7696	0.819487	0.241446	3.39408	0.000688586	0.0193261
Up	ENSSSCG00000034114	121.144	0.820227	0.209696	3.91151	9.17e-05	0.00384185
Up	MSTRG.4232	180.542	0.826218	0.186144	4.4386	9.05e-06	0.000561755
Up	ENSSSCG00000017328	237.096	0.829738	0.170501	4.86646	1.14e-06	9.19e-05
Up	ENSSSCG00000015426	294.822	0.850141	0.158235	5.37266	7.76e-08	8.05e-06
Up	ENSSSCG00000022370	98.7085	0.858566	0.248595	3.45367	0.000553006	0.0164141
Up	ENSSSCG00000013382	140.364	0.861018	0.228258	3.77213	0.000161863	0.00619772
Up	MSTRG.14141	305.803	0.889093	0.145122	6.12651	8.98e-10	1.41e-07
Up	MSTRG.4383	73.1078	0.904437	0.292195	3.09532	0.00196604	0.0439046
Up	MSTRG.229	234.214	0.9165	0.155762	5.88399	4e-09	5.6e-07
Up	MSTRG.3235	900.805	0.925968	0.116819	7.92651	2.25e-15	7.75e-13
Up	ENSSSCG00000028531	61.8965	0.927189	0.299634	3.09441	0.00197207	0.0439799
Up	ENSSSCG00000001612	69.535	0.963372	0.286787	3.35919	0.000781721	0.0215371
Up	MSTRG.13504	200.753	0.968504	0.179816	5.38607	7.2e-08	7.57e-06
Up	MSTRG.10055	250.543	0.972209	0.158473	6.13484	8.52e-10	1.36e-07
Up	ENSSSCG00000000774	79.4181	0.97904	0.285384	3.43061	0.000602224	0.0174915
Up	MSTRG.1145	546.45	1.00778	0.111096	9.07127	1.18e-19	7.19e-17
Up	MSTRG.13433	9323.81	1.00991	0.0768304	13.1446	1.83e-39	3.77e-36
Up	ENSSSCG00000002314	132.787	1.01818	0.2326	4.37738	1.2e-05	0.000702929
Up	ENSSSCG00000016130	64.0925	1.02861	0.284828	3.61135	0.000304606	0.0103648
Up	MSTRG.14844	562.23	1.04715	0.121669	8.60656	7.53e-18	4.01e-15
Up	MSTRG.11235	295.091	1.04849	0.164631	6.36871	1.91e-10	3.38e-08
Up	MSTRG.584	100.507	1.05278	0.241524	4.35891	1.31e-05	0.000749002
Up	ENSSSCG00000016052	124.056	1.06277	0.241014	4.40957	1.04e-05	0.000619316
Up	ENSSSCG00000006495	75.4334	1.08003	0.295293	3.65749	0.000254695	0.00896211
Up	ENSSSCG00000032053	407.286	1.10066	0.143445	7.67302	1.68e-14	5.23e-12
Up	ENSSSCG00000010342	50.686	1.10133	0.340744	3.23213	0.00122872	0.0310054
Up	MSTRG.7388	273.541	1.10639	0.155993	7.09257	1.32e-12	3.24e-10
Up	MSTRG.13189	144.019	1.10961	0.204323	5.43069	5.61e-08	6.14e-06
Up	MSTRG.11910	73.1068	1.12473	0.282678	3.97885	6.92e-05	0.00302331
Up	MSTRG.6484	64.4774	1.12579	0.306952	3.66765	0.000244788	0.00870634
Up	MSTRG.7145	293.714	1.15958	0.162739	7.12537	1.04e-12	2.6e-10
Up	MSTRG.4620	117.539	1.16648	0.223085	5.22888	1.71e-07	1.71e-05
Up	ENSSSCG00000002688	46.5956	1.18886	0.346471	3.43133	0.000600626	0.0174915
Up	ENSSSCG00000007115	93.4776	1.20434	0.244095	4.93391	8.06e-07	6.72e-05
Up	ENSSSCG00000014876	60.1881	1.21055	0.304636	3.97376	7.07e-05	0.00308053
Up	MSTRG.8123	61.2261	1.21302	0.302613	4.00849	6.11e-05	0.00272555
Up	ENSSSCG00000009589	201.762	1.22518	0.200216	6.11932	9.4e-10	1.46e-07
Up	MSTRG.7163	94.4712	1.22541	0.247928	4.9426	7.71e-07	6.46e-05
Up	MSTRG.13613	282.381	1.22705	0.151766	8.08511	6.21e-16	2.33e-13
Up	ENSSSCG00000005269	49.556	1.22824	0.378484	3.24515	0.0011739	0.029713
Up	MSTRG.5923	158.547	1.24123	0.192623	6.44385	1.16e-10	2.21e-08
Up	ENSSSCG00000005423	247.617	1.24352	0.183329	6.78297	1.18e-11	2.63e-09
Up	ENSSSCG00000012332	55.7986	1.25028	0.341338	3.66288	0.000249392	0.00881309
Up	ENSSSCG00000012307	375.42	1.27603	0.177662	7.18234	6.85e-13	1.82e-10
Up	ENSSSCG00000016487	42.3629	1.28459	0.384906	3.33741	0.000845643	0.0229912
Up	ENSSSCG00000040973	47.7099	1.29438	0.363056	3.56525	0.000363515	0.0119504
Up	MSTRG.8820	90.9551	1.31469	0.25194	5.21825	1.81e-07	1.79e-05
Up	ENSSSCG00000040725	62.6972	1.32112	0.298942	4.41932	9.9e-06	0.000601176
Up	ENSSSCG00000031706	84.3971	1.3214	0.298143	4.4321	9.33e-06	0.000576794
Up	MSTRG.301	69.9134	1.33187	0.286907	4.64214	3.45e-06	0.000250681
Up	MSTRG.8420	64.137	1.34915	0.306925	4.39569	1.1e-05	0.000653138
Up	MSTRG.11260	40.026	1.36624	0.398997	3.42417	0.000616674	0.0178543
Up	ENSSSCG00000025996	80.2603	1.37029	0.273653	5.00741	5.52e-07	4.89e-05
Up	MSTRG.12121	93.8931	1.37055	0.268129	5.11155	3.2e-07	2.95e-05
Up	MSTRG.10614	200.145	1.37866	0.193473	7.12584	1.03e-12	2.6e-10
Up	ENSSSCG00000010926	45.5774	1.38335	0.343526	4.02691	5.65e-05	0.00253443
Up	ENSSSCG00000038147	28.5716	1.41144	0.440553	3.20378	0.00135636	0.0334089
Up	ENSSSCG00000018044	71.5887	1.41825	0.280681	5.05288	4.35e-07	3.92e-05
Up	MSTRG.2185	75.5644	1.41877	0.286443	4.95307	7.31e-07	6.15e-05
Up	ENSSSCG00000027465	52.7713	1.44696	0.360113	4.01807	5.87e-05	0.00262427
Up	ENSSSCG00000000528	126.397	1.45589	0.223127	6.52494	6.8e-11	1.32e-08
Up	MSTRG.13933	258.412	1.46036	0.172313	8.47505	2.35e-17	1.08e-14
Up	ENSSSCG00000008090	30.2951	1.48009	0.439411	3.36836	0.000756172	0.020903
Up	ENSSSCG00000008413	78.6057	1.48541	0.286361	5.1872	2.13e-07	2.05e-05
Up	ENSSSCG00000038767	49.167	1.495	0.392499	3.80893	0.000139571	0.00545816
Up	MSTRG.8358	33.9514	1.50564	0.452638	3.32636	0.000879882	0.0237266
Up	ENSSSCG00000017874	41.4275	1.53313	0.379146	4.04363	5.26e-05	0.00239929
Up	MSTRG.14853	23.6362	1.55065	0.490638	3.16048	0.00157512	0.0372944
Up	MSTRG.15205	29.4268	1.56427	0.47722	3.27788	0.00104589	0.0272244
Up	MSTRG.11470	135.59	1.56532	0.226581	6.90842	4.9e-12	1.12e-09
Up	MSTRG.6355	61.947	1.57046	0.314695	4.99041	6.03e-07	5.29e-05
Up	ENSSSCG00000034812	449.755	1.57496	0.139244	11.3108	1.16e-29	1.91e-26
Up	ENSSSCG00000007602	67.4552	1.59417	0.294949	5.40489	6.48e-08	6.86e-06
Up	ENSSSCG00000014438	31.9379	1.59488	0.451766	3.53031	0.000415071	0.0132641
Up	ENSSSCG00000001427	209.036	1.60018	0.181726	8.80543	1.3e-18	7.42e-16
Up	ENSSSCG00000023451	23.9905	1.61011	0.493199	3.26463	0.00109607	0.0280875
Up	ENSSSCG00000007564	32.8853	1.65184	0.432559	3.81875	0.000134131	0.00528297
Up	ENSSSCG00000008648	24.256	1.71905	0.562002	3.05879	0.0022223	0.0484474
Up	ENSSSCG00000006734	71.1185	1.73407	0.302552	5.73148	9.96e-09	1.3e-06
Up	MSTRG.9466	68.6476	1.76197	0.296029	5.95201	2.65e-09	3.83e-07
Up	MSTRG.1496	166.506	1.76238	0.192502	9.15511	5.43e-20	3.58e-17
Up	MSTRG.6287	272.856	1.77115	0.170691	10.3763	3.18e-25	3.75e-22
Up	ENSSSCG00000006742	23.5031	1.77688	0.516792	3.43828	0.000585412	0.0171931
Up	MSTRG.13914	56.5418	1.80896	0.323497	5.5919	2.25e-08	2.72e-06
Up	MSTRG.6471	34.4743	1.81785	0.406313	4.47402	7.68e-06	0.000494843
Up	ENSSSCG00000009530	56.6598	1.82893	0.33704	5.42644	5.75e-08	6.24e-06
Up	ENSSSCG00000031653	21.1037	1.84089	0.524913	3.50703	0.000453142	0.0141365
Up	ENSSSCG00000014933	89.4892	1.85116	0.280379	6.60234	4.05e-11	8.15e-09
Up	ENSSSCG00000006639	41.488	1.85739	0.392244	4.7353	2.19e-06	0.00016408
Up	MSTRG.2181	214.023	1.88131	0.202086	9.30946	1.28e-20	9.22e-18
Up	ENSSSCG00000038099	43.162	1.91783	0.399082	4.8056	1.54e-06	0.000121249
Up	MSTRG.8270	41.8814	1.9183	0.385796	4.97233	6.62e-07	5.69e-05
Up	MSTRG.7883	20.8666	1.92568	0.56788	3.391	0.000696369	0.0195113
Up	ENSSSCG00000022719	17.8987	1.95237	0.605007	3.22702	0.00125087	0.0313726
Up	MSTRG.12268	57.4263	1.97615	0.34225	5.77399	7.74e-09	1.04e-06
Up	ENSSSCG00000008534	29.7629	2.01722	0.510008	3.95527	7.64e-05	0.00329413
Up	MSTRG.8108	687.252	2.02106	0.116366	17.3681	1.44e-67	5.93e-64
Up	ENSSSCG00000007722	35.9988	2.03074	0.427115	4.75456	1.99e-06	0.00015195
Up	ENSSSCG00000026861	14.2493	2.03617	0.648358	3.1405	0.00168658	0.0393856
Up	ENSSSCG00000016301	41.6238	2.09435	0.394177	5.31321	1.08e-07	1.1e-05
Up	ENSSSCG00000022290	14.7908	2.13241	0.664919	3.20702	0.00134118	0.0330843
Up	ENSSSCG00000026184	21.384	2.13276	0.629711	3.38688	0.000706917	0.0196733
Up	MSTRG.601	14.2806	2.13895	0.650556	3.28788	0.00100944	0.0264351
Up	ENSSSCG00000000413	33.7432	2.15488	0.4684	4.60052	4.21e-06	0.000292224
Up	ENSSSCG00000035507	33.6878	2.16287	0.448712	4.82019	1.43e-06	0.000114003
Up	MSTRG.13129	28.8194	2.18607	0.508939	4.29535	1.74e-05	0.000949974
Up	MSTRG.3808	139.156	2.21525	0.233846	9.47313	2.72e-21	2.49e-18
Up	ENSSSCG00000011037	116.54	2.22883	0.245341	9.08463	1.04e-19	6.6e-17
Up	ENSSSCG00000002140	14.2657	2.31736	0.672301	3.44691	0.000567041	0.0167404
Up	ENSSSCG00000028858	56.4581	2.36074	0.350657	6.73233	1.67e-11	3.54e-09
Up	MSTRG.4618	97.0421	2.36674	0.283676	8.34313	7.24e-17	3.14e-14
Up	MSTRG.2282	166.942	2.37609	0.225122	10.5547	4.83e-26	6.64e-23
Up	MSTRG.11890	23.0627	2.39822	0.568448	4.2189	2.46e-05	0.00125823
Up	ENSSSCG00000038331	85.8331	2.40259	0.283308	8.48051	2.24e-17	1.06e-14
Up	ENSSSCG00000033657	22.5517	2.4085	0.620889	3.87912	0.000104835	0.00432521
Up	ENSSSCG00000008963	16.7832	2.42289	0.634123	3.82085	0.000132993	0.00525068
Up	MSTRG.9971	41.9506	2.47254	0.416289	5.93947	2.86e-09	4.1e-07
Up	MSTRG.4752	49.6987	2.51894	0.416066	6.05419	1.41e-09	2.16e-07
Up	ENSSSCG00000000271	32.1588	2.53984	0.467432	5.43361	5.52e-08	6.12e-06
Up	MSTRG.6716	15.6747	2.55717	0.664812	3.84646	0.000119839	0.00478861
Up	ENSSSCG00000033768	95.1718	2.63584	0.27983	9.41944	4.53e-21	3.94e-18
Up	MSTRG.1689	20.9529	2.63739	0.591269	4.46056	8.17e-06	0.000520136
Up	ENSSSCG00000032392	58.9989	2.68218	0.367439	7.29966	2.88e-13	8.21e-11
Up	MSTRG.4675	16.4548	2.69372	0.65309	4.12459	3.71e-05	0.00179218
Up	ENSSSCG00000003481	15.093	2.7065	0.687548	3.93645	8.27e-05	0.00352395
Up	ENSSSCG00000013374	18.8492	2.77272	0.632141	4.38624	1.15e-05	0.000677312
Up	ENSSSCG00000015891	9.926	2.78526	0.892948	3.11918	0.00181357	0.0416256
Up	ENSSSCG00000007899	15.5654	2.79478	0.685123	4.07924	4.52e-05	0.00210043
Up	MSTRG.13817	61.7363	2.88322	0.375642	7.67544	1.65e-14	5.23e-12
Up	ENSSSCG00000011176	18.7263	2.91879	0.642134	4.54546	5.48e-06	0.000360406
Up	ENSSSCG00000000688	11.8718	3.00474	0.829988	3.62022	0.000294355	0.0100992
Up	ENSSSCG00000000749	11.1736	3.02309	0.879277	3.43815	0.000585695	0.0171931
Up	ENSSSCG00000005588	30.4972	3.05987	0.504649	6.06336	1.33e-09	2.06e-07
Up	MSTRG.14808	46.4645	3.13846	0.431667	7.27057	3.58e-13	1e-10
Up	ENSSSCG00000009935	12.1083	3.16655	0.809174	3.91332	9.1e-05	0.00382288
Up	ENSSSCG00000022500	58.3098	3.20092	0.369229	8.66918	4.35e-18	2.39e-15
Up	ENSSSCG00000016582	9.78315	3.24983	0.925831	3.51018	0.000447802	0.0139964
Up	MSTRG.5596	13.9491	3.30166	0.792749	4.16482	3.12e-05	0.00154423
Up	ENSSSCG00000030698	14.0379	3.36627	0.79354	4.2421	2.21e-05	0.00115282
Up	ENSSSCG00000012306	8.07535	3.37914	1.02488	3.2971	0.000976872	0.0257529
Up	ENSSSCG00000016580	11.6246	3.46998	0.982993	3.53002	0.000415533	0.0132641
Up	MSTRG.7647	24.0555	3.50623	0.614274	5.70792	1.14e-08	1.45e-06
Up	ENSSSCG00000012167	16.1375	3.55879	0.738404	4.81957	1.44e-06	0.000114003
Up	ENSSSCG00000014408	8.5663	3.56719	1.09126	3.26886	0.0010798	0.0278725
Up	ENSSSCG00000010252	13.3531	3.58555	0.864719	4.1465	3.38e-05	0.0016435
Up	ENSSSCG00000029037	7.08871	3.59762	1.17319	3.06653	0.0021656	0.0475251
Up	ENSSSCG00000011246	16.7616	3.60243	0.755024	4.77127	1.83e-06	0.000141837
Up	MSTRG.11180	6.97548	3.61429	1.16491	3.10264	0.00191805	0.0431836
Up	ENSSSCG00000031035	55.7281	3.63006	0.408568	8.88484	6.4e-19	3.77e-16
Up	ENSSSCG00000031483	7.6764	3.69702	1.1182	3.30621	0.000945677	0.0250127
Up	ENSSSCG00000027361	8.44085	3.85331	1.14756	3.35783	0.000785573	0.0215806
Up	ENSSSCG00000040262	12.0025	3.98949	0.945812	4.21806	2.46e-05	0.00125893
Up	ENSSSCG00000039973	12.5243	4.05031	0.935427	4.32991	1.49e-05	0.000828886
Up	ENSSSCG00000038946	13.0963	4.06657	0.914311	4.44769	8.68e-06	0.000544665
Up	MSTRG.2167	6.44779	4.07168	1.28623	3.16559	0.0015477	0.0367505
Up	MSTRG.4676	298.966	4.07457	0.50342	8.09378	5.78e-16	2.22e-13
Up	ENSSSCG00000039644	6.74577	4.19124	1.30367	3.21496	0.00130464	0.0324165
Up	ENSSSCG00000035506	28.0434	4.19824	0.639772	6.56208	5.31e-11	1.04e-08
Up	MSTRG.1422	126.245	4.20791	0.303353	13.8714	9.45e-44	2.23e-40
Up	ENSSSCG00000039218	7.1004	4.23989	1.27825	3.31694	0.000910094	0.024382
Up	ENSSSCG00000016997	21.9016	4.27791	0.731544	5.84779	4.98e-09	6.91e-07
Up	ENSSSCG00000006545	14.3987	4.27808	0.902335	4.74112	2.13e-06	0.000160165
Up	MSTRG.6283	14.9986	4.34011	0.910591	4.76626	1.88e-06	0.000144734
Up	ENSSSCG00000038215	22.7205	4.56628	0.78388	5.82523	5.7e-09	7.78e-07
Up	ENSSSCG00000039382	5.06344	4.62804	1.51049	3.06393	0.00218446	0.0478119
Up	MSTRG.4611	27.8739	4.64523	0.707702	6.56382	5.24e-11	1.04e-08
Up	ENSSSCG00000005485	5.57675	4.85575	1.52359	3.18704	0.00143738	0.0346799
Up	ENSSSCG00000002734	11.9046	4.97059	1.1786	4.21737	2.47e-05	0.00125893
Up	MSTRG.8303	6.52311	5.01355	1.42167	3.52652	0.000421064	0.0133882
Up	ENSSSCG00000025975	41.5784	5.02556	0.638966	7.86514	3.69e-15	1.22e-12
Up	ENSSSCG00000021426	11.8749	5.02575	1.21156	4.14816	3.35e-05	0.00163646
Up	ENSSSCG00000036146	6.65996	5.05294	1.41645	3.56734	0.000360621	0.0119027
Up	ENSSSCG00000007989	6.84224	5.099	1.43847	3.54473	0.000393013	0.0127521
Up	MSTRG.11208	541.924	5.10126	0.191232	26.6758	8.97e-157	4.94e-153
Up	ENSSSCG00000012402	6.96426	5.11496	1.40713	3.63502	0.000277959	0.00967754
Up	MSTRG.9162	6.95029	5.12875	1.44993	3.53723	0.00040434	0.0130329
Up	MSTRG.14469	12.6254	5.14311	1.18908	4.32527	1.52e-05	0.00084369
Up	ENSSSCG00000011038	20.4471	5.23264	0.965019	5.42232	5.88e-08	6.35e-06
Up	ENSSSCG00000003969	3.89569	5.30237	1.58034	3.35521	0.00079305	0.0217404
Up	ENSSSCG00000035563	14.8662	5.32742	1.17134	4.54813	5.41e-06	0.000357294
Up	ENSSSCG00000023333	37.6148	5.35558	0.726262	7.37418	1.65e-13	4.79e-11
Up	ENSSSCG00000023612	15.5256	5.39228	1.14815	4.69648	2.65e-06	0.000195001
Up	ENSSSCG00000035667	4.22114	5.41882	1.58471	3.41945	0.000627484	0.0180407
Up	ENSSSCG00000001566	32.2744	5.46335	0.820564	6.65804	2.77e-11	5.72e-09
Up	ENSSSCG00000032538	4.43449	5.52574	1.61833	3.41448	0.000639049	0.018219
Up	MSTRG.3215	4.9562	5.65631	1.50651	3.75459	0.000173627	0.00657195
Up	MSTRG.2175	64.6618	5.66143	0.607956	9.31223	1.25e-20	9.22e-18
Up	MSTRG.10459	10.4218	5.7076	1.33707	4.26874	1.97e-05	0.00104649
Up	ENSSSCG00000017641	5.29431	5.7273	1.48359	3.86043	0.000113188	0.00457829
Up	ENSSSCG00000014318	10.9022	5.73816	1.37486	4.17365	3e-05	0.00149455
Up	ENSSSCG00000039909	69.3397	5.75906	0.600664	9.58783	9e-22	8.73e-19
Up	ENSSSCG00000002814	71.0098	5.79426	0.600593	9.64756	5.03e-22	5.19e-19
Up	ENSSSCG00000021122	5.53731	5.81206	1.4771	3.93478	8.33e-05	0.00353274
Up	ENSSSCG00000040111	11.429	5.82945	1.35784	4.29319	1.76e-05	0.00095045
Up	ENSSSCG00000001899	5.73303	5.84384	1.46484	3.98939	6.62e-05	0.00291519
Up	ENSSSCG00000003732	11.6665	5.88414	1.33205	4.41734	9.99e-06	0.00060403
Up	ENSSSCG00000001472	6.08431	5.88764	1.57656	3.73449	0.000188092	0.00700697
Up	ENSSSCG00000017295	22.2263	5.92674	1.11062	5.33642	9.48e-08	9.78e-06
Up	ENSSSCG00000037641	5.99472	5.94068	1.50371	3.95068	7.79e-05	0.00334047
Up	ENSSSCG00000032810	23.4273	5.99967	1.10168	5.44593	5.15e-08	5.75e-06
Up	MSTRG.7437	35.8979	6.02321	0.906038	6.64786	2.97e-11	6.06e-09
Up	MSTRG.10120	6.58152	6.02579	1.51144	3.9868	6.7e-05	0.0029394
Up	MSTRG.1497	13.2652	6.06013	1.30487	4.64424	3.41e-06	0.000249245
Up	MSTRG.14558	6.96451	6.14098	1.4306	4.29259	1.77e-05	0.00095045
Up	MSTRG.14882	55.3354	6.25524	0.780506	8.01434	1.11e-15	3.97e-13
Up	ENSSSCG00000010837	15.105	6.26382	1.28973	4.85669	1.19e-06	9.61e-05
Up	MSTRG.5374	1219.2	6.27766	0.185368	33.8659	2.12e-251	1.75e-247
Up	MSTRG.7438	16.9731	6.43015	1.28127	5.01856	5.21e-07	4.64e-05
Up	ENSSSCG00000009566	22.9061	6.88685	1.25786	5.47507	4.37e-08	5.01e-06
Up	MSTRG.8821	12.5615	6.98128	1.31532	5.30768	1.11e-07	1.13e-05
Up	ENSSSCG00000004041	54.4897	7.21674	1.05745	6.82465	8.81e-12	1.99e-09
Up	MSTRG.8688	15.4549	7.27799	1.29833	5.60566	2.07e-08	2.54e-06
Up	MSTRG.7645	15.5426	7.28879	1.291	5.64587	1.64e-08	2.04e-06
Up	ENSSSCG00000028331	32.9551	7.39787	1.2393	5.96941	2.38e-09	3.48e-07

## Sheet: Sheet1
Accession number	subjects
SRR10257656	30_LL_1
SRR10257650	30_LL_2
SRR10257647	30_LL_3
SRR10257646	30_NC_1
SRR10257645	30_NC_2
SRR10257655	30_NC_3
baseMean	mean of normalized counts for all samples
log2FoldChange	The difference multiple of the sample expression amount is taken as log2
lfcSE	Standard error
stat	Wald statistic
pvalue	Reflect the possibility of an event
padj	adjusted p-values
