# Supplementary material for: Long Noncoding Ribonucleic Acid MSTRG.59589 Promotes Porcine Skeletal Muscle Satellite Cells Differentiation by Enhancing the Function of PALLD
Source: Front Genet. 2019 Nov 26;10:1220. doi: 10.3389/fgene.2019.01220 (PMC6887656; doi:10.3389/fgene.2019.01220)
Supplement: Supplementary file 6 [file Table_6.xlsx]

## Sheet: Table S6
The differentially expressed genes in the 40 h cell differentiation group
Regulation	gene_id	baseMean	log2FoldChange	lfcSE	stat	pvalue	padj
Down	MSTRG.11532	340.035	-2.99444	0.432311	-6.92659	4.31e-12	1.06e-09
Down	ENSSSCG00000038965	96.6522	-1.93027	0.288445	-6.69201	2.2e-11	5.01e-09
Down	ENSSSCG00000008957	30.1975	-1.74446	0.4655	-3.7475	0.000178604	0.00480488
Down	ENSSSCG00000034184	23.6622	-1.62385	0.495588	-3.27662	0.00105056	0.0193953
Down	ENSSSCG00000036448	24.6576	-1.54667	0.450414	-3.43388	0.000595008	0.0123002
Down	MSTRG.4546	482.087	-1.4667	0.121386	-12.083	1.3e-33	2.04e-30
Down	ENSSSCG00000009630	88.8746	-1.45251	0.26338	-5.51489	3.49e-08	3.05e-06
Down	MSTRG.8416	1504.91	-1.34469	0.0771221	-17.4358	4.41e-68	1.39e-64
Down	ENSSSCG00000017996	43.5725	-1.28158	0.341982	-3.74751	0.000178598	0.00480488
Down	ENSSSCG00000013327	35.6159	-1.23968	0.39452	-3.14225	0.00167655	0.0275526
Down	ENSSSCG00000008841	101.011	-1.21594	0.306257	-3.97032	7.18e-05	0.00224191
Down	MSTRG.7040	67.4469	-1.19187	0.34723	-3.4325	0.00059804	0.0123467
Down	MSTRG.2702	132.347	-1.1748	0.226904	-5.17754	2.25e-07	1.56e-05
Down	ENSSSCG00000017548	79.9814	-1.16247	0.26245	-4.42931	9.45e-06	0.000403542
Down	ENSSSCG00000015333	69.0469	-1.12307	0.295416	-3.80164	0.000143744	0.0040328
Down	ENSSSCG00000040725	51.1049	-1.10405	0.362052	-3.04941	0.00229289	0.0347719
Down	ENSSSCG00000015579	90.3133	-1.06168	0.235781	-4.50284	6.71e-06	0.000297684
Down	ENSSSCG00000026404	60.902	-1.05321	0.321085	-3.28015	0.00103753	0.0192224
Down	ENSSSCG00000022569	80.1928	-1.05002	0.279459	-3.75732	0.000171744	0.00467639
Down	MSTRG.3394	51.2277	-0.992656	0.318191	-3.11969	0.00181044	0.0290837
Down	MSTRG.13539	3178.66	-0.99053	0.0907834	-10.9109	1.02e-27	1.24e-24
Down	MSTRG.9183	67.1364	-0.982298	0.319513	-3.07436	0.00210952	0.0327673
Down	MSTRG.10620	256.739	-0.960939	0.159133	-6.0386	1.55e-09	2.14e-07
Down	ENSSSCG00000016640	92.2407	-0.959161	0.269045	-3.56505	0.000363783	0.00840499
Down	ENSSSCG00000005385	122.584	-0.95644	0.247133	-3.87014	0.000108772	0.00317053
Down	ENSSSCG00000006988	46.8424	-0.951289	0.327405	-2.90554	0.00366622	0.0491887
Down	ENSSSCG00000023627	59.8232	-0.946328	0.319772	-2.95939	0.00308253	0.0431253
Down	ENSSSCG00000012730	213.654	-0.870159	0.161228	-5.39707	6.77e-08	5.37e-06
Down	MSTRG.4677	206.692	-0.867739	0.170232	-5.09739	3.44e-07	2.26e-05
Down	ENSSSCG00000009489	121.043	-0.849072	0.214203	-3.96386	7.37e-05	0.00229431
Down	MSTRG.8254	153.734	-0.819314	0.194289	-4.21698	2.48e-05	0.000915293
Down	MSTRG.4513	209.332	-0.788781	0.161535	-4.88305	1.04e-06	6.19e-05
Down	ENSSSCG00000037539	258.387	-0.783378	0.156312	-5.01165	5.4e-07	3.41e-05
Down	MSTRG.14147	6996.18	-0.766365	0.0624964	-12.2625	1.44e-34	2.83e-31
Down	MSTRG.6282	123.719	-0.754365	0.209714	-3.59712	0.000321765	0.00767109
Down	ENSSSCG00000013111	199.003	-0.753506	0.166795	-4.51756	6.26e-06	0.000280804
Down	ENSSSCG00000011831	109.985	-0.729662	0.229816	-3.17499	0.00149843	0.0253463
Down	ENSSSCG00000020864	379.438	-0.718643	0.13438	-5.34785	8.9e-08	6.92e-06
Down	MSTRG.573	598.279	-0.715256	0.113975	-6.27554	3.48e-10	6.18e-08
Down	ENSSSCG00000015135	220.612	-0.709766	0.16611	-4.27287	1.93e-05	0.000739469
Down	MSTRG.15161	420.438	-0.699242	0.120312	-5.81191	6.18e-09	6.88e-07
Down	ENSSSCG00000037260	139.485	-0.66945	0.198957	-3.3648	0.000765993	0.0151568
Down	MSTRG.6419	264.668	-0.658045	0.155932	-4.22007	2.44e-05	0.000904965
Down	MSTRG.6418	290.74	-0.652574	0.147542	-4.42297	9.74e-06	0.000411161
Down	MSTRG.653	402.342	-0.646905	0.119291	-5.42294	5.86e-08	4.82e-06
Down	MSTRG.9655	1941.58	-0.646107	0.181405	-3.56168	0.000368485	0.00850113
Down	MSTRG.6615	213.986	-0.643483	0.175255	-3.6717	0.000240946	0.00612541
Down	MSTRG.13195	1318.65	-0.64043	0.0859273	-7.45316	9.11e-14	3.05e-11
Down	MSTRG.2066	847.002	-0.623699	0.0866287	-7.19968	6.04e-13	1.79e-10
Down	MSTRG.3251	1354	-0.611819	0.0770264	-7.94298	1.97e-15	8.16e-13
Down	MSTRG.12051	315.639	-0.611758	0.133897	-4.56888	4.9e-06	0.000229965
Down	MSTRG.12174	131.372	-0.608602	0.208044	-2.92535	0.00344074	0.0467625
Down	MSTRG.15648	628.121	-0.607764	0.0998409	-6.08732	1.15e-09	1.64e-07
Down	MSTRG.3061	501.085	-0.60481	0.111489	-5.42486	5.8e-08	4.8e-06
Down	MSTRG.10490	174.517	-0.602779	0.17277	-3.4889	0.000485012	0.0104632
Down	MSTRG.13925	3642.51	-0.600576	0.0640484	-9.37691	6.79e-21	4.45e-18
Down	MSTRG.864	580.447	-0.598108	0.119878	-4.98932	6.06e-07	3.78e-05
Down	MSTRG.7135	815.344	-0.598049	0.0899179	-6.65106	2.91e-11	6.53e-09
Down	MSTRG.13819	124.905	-0.591897	0.203506	-2.9085	0.00363172	0.048851
Down	ENSSSCG00000033703	297.837	-0.590219	0.139466	-4.23199	2.32e-05	0.000867374
Down	MSTRG.14111	4023.05	-0.590046	0.0681898	-8.653	5.02e-18	2.54e-15
Down	MSTRG.9930	6327.05	-0.589884	0.0567888	-10.3873	2.83e-25	2.97e-22
Down	MSTRG.5940	406.015	-0.589176	0.132952	-4.43151	9.36e-06	0.000401691
Down	MSTRG.5960	1262.36	-0.578333	0.100834	-5.7355	9.72e-09	1e-06
Down	MSTRG.15606	198.404	-0.57518	0.16166	-3.55795	0.000373754	0.00857234
Down	MSTRG.148	190.427	-0.574525	0.198222	-2.89839	0.0037508	0.0498974
Down	ENSSSCG00000015538	405.982	-0.574241	0.124669	-4.60612	4.1e-06	0.000198325
Down	ENSSSCG00000022318	234.166	-0.573347	0.151666	-3.78032	0.000156627	0.00430958
Down	MSTRG.10444	2256.19	-0.570669	0.0911318	-6.26201	3.8e-10	6.51e-08
Down	MSTRG.1242	946.343	-0.568086	0.090852	-6.25287	4.03e-10	6.76e-08
Down	MSTRG.616	2918.41	-0.563773	0.0603764	-9.33764	9.85e-21	6.19e-18
Down	MSTRG.6952	437.474	-0.563258	0.122233	-4.60806	4.06e-06	0.000197083
Down	MSTRG.8235	1660.33	-0.561415	0.0662196	-8.47809	2.29e-17	1.03e-14
Down	ENSSSCG00000039413	207.639	-0.55898	0.1781	-3.13858	0.00169771	0.027784
Down	MSTRG.13755	598.012	-0.553478	0.103579	-5.34356	9.11e-08	7.05e-06
Down	MSTRG.1670	281.47	-0.540354	0.141016	-3.83185	0.000127182	0.00361606
Down	MSTRG.12931	182.853	-0.538521	0.164381	-3.27606	0.00105268	0.0194115
Down	MSTRG.8057	850.533	-0.537068	0.0965339	-5.56351	2.64e-08	2.42e-06
Down	MSTRG.13229	5297.08	-0.535523	0.0612233	-8.74704	2.19e-18	1.19e-15
Down	MSTRG.12027	433.035	-0.534373	0.129734	-4.119	3.81e-05	0.00130816
Down	MSTRG.12946	3106.96	-0.533721	0.0716712	-7.44679	9.56e-14	3.13e-11
Down	MSTRG.2213	197.621	-0.531994	0.176987	-3.00584	0.00264847	0.0385635
Down	MSTRG.12012	227.754	-0.526556	0.170565	-3.08712	0.00202104	0.0315631
Down	MSTRG.5236	408.829	-0.52227	0.126696	-4.12222	3.75e-05	0.00129282
Down	MSTRG.13662	8372.49	-0.52226	0.0551364	-9.47214	2.74e-21	2.05e-18
Down	MSTRG.2138	518.821	-0.521754	0.111217	-4.69132	2.71e-06	0.000142157
Down	MSTRG.4017	1168.14	-0.519617	0.0864195	-6.01273	1.82e-09	2.47e-07
Down	MSTRG.2499	52779.5	-0.516267	0.0434855	-11.8722	1.65e-32	2.36e-29
Down	MSTRG.15347	471.643	-0.516083	0.126486	-4.08017	4.5e-05	0.0015136
Down	MSTRG.771	1988.18	-0.514121	0.0828259	-6.20725	5.39e-10	8.78e-08
Down	ENSSSCG00000009709	356.463	-0.510724	0.152822	-3.34196	0.00083188	0.0162761
Down	MSTRG.12007	511.286	-0.50958	0.108513	-4.69604	2.65e-06	0.000139843
Down	MSTRG.8533	10081.1	-0.508761	0.0548763	-9.27105	1.84e-20	1.11e-17
Down	MSTRG.3232	9118.14	-0.508302	0.0498753	-10.1915	2.16e-24	2e-21
Down	MSTRG.11338	179.833	-0.504904	0.166232	-3.03734	0.00238673	0.0358147
Down	MSTRG.1478	282.628	-0.50467	0.145306	-3.47315	0.000514389	0.0109953
Down	MSTRG.12990	416.419	-0.502512	0.115349	-4.35647	1.32e-05	0.000528415
Down	MSTRG.5623	19541.5	-0.502399	0.0439551	-11.4298	2.97e-30	3.88e-27
Down	MSTRG.15616	9936.03	-0.498489	0.0730838	-6.82079	9.05e-12	2.19e-09
Down	MSTRG.5242	1221.68	-0.490793	0.106936	-4.58962	4.44e-06	0.000211415
Down	MSTRG.7892	238.146	-0.485773	0.150899	-3.2192	0.00128548	0.0224153
Down	MSTRG.11274	877.811	-0.485535	0.0823971	-5.89262	3.8e-09	4.52e-07
Down	MSTRG.11440	1697.67	-0.485123	0.0681596	-7.11745	1.1e-12	2.93e-10
Down	MSTRG.13751	1001.09	-0.484376	0.0873092	-5.54783	2.89e-08	2.6e-06
Down	MSTRG.2129	748.112	-0.482679	0.0910146	-5.30331	1.14e-07	8.55e-06
Down	MSTRG.8084	8611.23	-0.476169	0.0548887	-8.67518	4.13e-18	2.16e-15
Down	MSTRG.2803	225.258	-0.466598	0.160518	-2.90682	0.0036512	0.0490711
Down	MSTRG.1096	808.761	-0.465524	0.0859935	-5.41348	6.18e-08	5e-06
Down	MSTRG.2289	638.301	-0.462585	0.099866	-4.63205	3.62e-06	0.000181719
Down	MSTRG.2733	8876.01	-0.461865	0.0483434	-9.55384	1.25e-21	9.82e-19
Down	MSTRG.9176	1159.74	-0.459734	0.079354	-5.79345	6.9e-09	7.58e-07
Down	MSTRG.9669	5421.1	-0.458653	0.0542213	-8.45891	2.7e-17	1.18e-14
Down	MSTRG.12496	987.58	-0.458381	0.083472	-5.49144	3.99e-08	3.44e-06
Down	MSTRG.14030	1747.13	-0.458228	0.0891058	-5.14252	2.71e-07	1.86e-05
Down	MSTRG.12165	2365.29	-0.456128	0.0727109	-6.27318	3.54e-10	6.18e-08
Down	MSTRG.931	1455.44	-0.4553	0.0764656	-5.95431	2.61e-09	3.39e-07
Down	MSTRG.11518	4917.45	-0.452496	0.0613852	-7.37142	1.69e-13	5.2e-11
Down	MSTRG.6983	2222.18	-0.450917	0.0704353	-6.40186	1.53e-10	3.09e-08
Down	MSTRG.3813	511.672	-0.448165	0.114744	-3.90577	9.39e-05	0.00280009
Down	MSTRG.1411	1343.02	-0.445596	0.0734575	-6.06604	1.31e-09	1.84e-07
Down	MSTRG.10180	1525.1	-0.443316	0.0681321	-6.50671	7.68e-11	1.63e-08
Down	MSTRG.4717	1121.52	-0.441627	0.0785768	-5.62032	1.91e-08	1.81e-06
Down	MSTRG.13997	2375.76	-0.435599	0.0657501	-6.62507	3.47e-11	7.68e-09
Down	MSTRG.1289	445.596	-0.435139	0.114357	-3.8051	0.000141748	0.0039839
Down	MSTRG.14954	17258.6	-0.433378	0.134371	-3.22524	0.00125869	0.0221598
Down	MSTRG.15255	327.947	-0.430515	0.131572	-3.27208	0.0010676	0.0196071
Down	MSTRG.4591	503.73	-0.430449	0.103781	-4.14766	3.36e-05	0.00118309
Down	MSTRG.11035	970.272	-0.429636	0.0795466	-5.40106	6.62e-08	5.28e-06
Down	MSTRG.6439	309.71	-0.429129	0.140437	-3.05568	0.00224554	0.0342854
Down	MSTRG.3216	1260.04	-0.428951	0.079645	-5.38579	7.21e-08	5.67e-06
Down	MSTRG.173	9785.17	-0.428224	0.0690546	-6.20124	5.6e-10	8.98e-08
Down	MSTRG.15614	28416.4	-0.427794	0.0495416	-8.63505	5.87e-18	2.88e-15
Down	MSTRG.14561	4731.13	-0.424274	0.0499599	-8.49228	2.03e-17	9.36e-15
Down	MSTRG.6477	823.851	-0.421277	0.100833	-4.17795	2.94e-05	0.00106481
Down	MSTRG.10693	2293.62	-0.421218	0.0872958	-4.82518	1.4e-06	7.99e-05
Down	MSTRG.13799	1326.22	-0.418628	0.0816298	-5.12837	2.92e-07	1.98e-05
Down	MSTRG.12905	539.073	-0.417325	0.119534	-3.49128	0.000480714	0.0103886
Down	MSTRG.12650	570.07	-0.414248	0.0966377	-4.2866	1.81e-05	0.000707288
Down	MSTRG.204	3697.3	-0.411801	0.0547985	-7.51482	5.7e-14	1.95e-11
Down	MSTRG.10627	756.312	-0.408121	0.0977489	-4.1752	2.98e-05	0.00106794
Down	ENSSSCG00000001582	319.338	-0.408052	0.136714	-2.98471	0.00283851	0.0407116
Down	MSTRG.4483	6276.81	-0.400372	0.0540611	-7.40592	1.3e-13	4.18e-11
Down	MSTRG.11256	686.348	-0.39887	0.0969352	-4.11482	3.87e-05	0.00132922
Down	MSTRG.8579	494.667	-0.398635	0.109554	-3.6387	0.00027402	0.00677972
Down	MSTRG.4436	2837.95	-0.39814	0.0697174	-5.71077	1.12e-08	1.15e-06
Down	MSTRG.9283	5795.04	-0.394343	0.0658235	-5.99092	2.09e-09	2.78e-07
Down	MSTRG.14491	2119.74	-0.393739	0.070506	-5.58447	2.34e-08	2.15e-06
Down	MSTRG.14651	57331.6	-0.393509	0.0553688	-7.10706	1.19e-12	3.1e-10
Down	MSTRG.2653	1916.16	-0.391598	0.0767304	-5.10355	3.33e-07	2.21e-05
Down	MSTRG.13798	3299.72	-0.390437	0.0549953	-7.09946	1.25e-12	3.23e-10
Down	MSTRG.14008	721.864	-0.390261	0.0920816	-4.23821	2.25e-05	0.000848882
Down	MSTRG.15036	598.863	-0.389986	0.107897	-3.61445	0.000300989	0.00725281
Down	MSTRG.15214	722.868	-0.38722	0.0937691	-4.1295	3.64e-05	0.00125809
Down	MSTRG.13440	519.678	-0.386428	0.133217	-2.90074	0.00372278	0.0497457
Down	MSTRG.7474	1047.72	-0.385143	0.0801519	-4.80517	1.55e-06	8.68e-05
Down	MSTRG.1324	1406.91	-0.383905	0.0738111	-5.20118	1.98e-07	1.4e-05
Down	MSTRG.13156	1197.57	-0.382952	0.0782912	-4.89138	1e-06	5.96e-05
Down	MSTRG.6862	8374.43	-0.381275	0.0564639	-6.75254	1.45e-11	3.41e-09
Down	ENSSSCG00000028905	309.689	-0.381258	0.126617	-3.01111	0.00260292	0.0381479
Down	MSTRG.3868	2157.96	-0.379506	0.0719284	-5.27616	1.32e-07	9.82e-06
Down	MSTRG.9948	732.389	-0.377622	0.105369	-3.58381	0.000338617	0.00795219
Down	MSTRG.2489	482.885	-0.377533	0.118822	-3.1773	0.00148652	0.0251939
Down	MSTRG.5055	623.423	-0.370269	0.111216	-3.32928	0.000870705	0.0167848
Down	MSTRG.8033	2231.11	-0.368958	0.0687592	-5.36594	8.05e-08	6.29e-06
Down	MSTRG.12464	561.333	-0.368949	0.123693	-2.98279	0.00285634	0.0408706
Down	MSTRG.9737	1157.49	-0.368217	0.0912897	-4.0335	5.5e-05	0.00178376
Down	MSTRG.8760	1790.64	-0.367395	0.0748777	-4.9066	9.27e-07	5.56e-05
Down	MSTRG.12118	1275.99	-0.366755	0.077424	-4.73698	2.17e-06	0.000117831
Down	MSTRG.7141	540.161	-0.366301	0.106105	-3.45224	0.000555944	0.0116993
Down	MSTRG.7294	2411.35	-0.366106	0.0695398	-5.2647	1.4e-07	1.04e-05
Down	MSTRG.15382	513.18	-0.365067	0.125431	-2.9105	0.00360855	0.0487061
Down	MSTRG.14001	4100.83	-0.36469	0.0614552	-5.93424	2.95e-09	3.65e-07
Down	MSTRG.3989	30443.5	-0.364572	0.0579221	-6.29418	3.09e-10	5.58e-08
Down	MSTRG.2163	466.037	-0.36384	0.110697	-3.28681	0.0010133	0.0189074
Down	MSTRG.6784	1477.7	-0.363136	0.079813	-4.54984	5.37e-06	0.00024749
Down	MSTRG.127	7341.19	-0.361543	0.0564989	-6.39911	1.56e-10	3.11e-08
Down	MSTRG.13	680.745	-0.361448	0.0962716	-3.75447	0.00017371	0.00468928
Down	MSTRG.14654	771.804	-0.360113	0.102879	-3.50036	0.000464639	0.0101266
Down	MSTRG.9448	3014.24	-0.358746	0.0612006	-5.86181	4.58e-09	5.29e-07
Down	MSTRG.15496	1442.07	-0.358688	0.0787109	-4.55703	5.19e-06	0.00024188
Down	MSTRG.8829	414.692	-0.357936	0.120833	-2.96225	0.00305398	0.0429104
Down	MSTRG.10926	598.815	-0.356386	0.0979743	-3.63754	0.00027525	0.00679946
Down	MSTRG.14994	31431.5	-0.352598	0.0507469	-6.94816	3.7e-12	9.23e-10
Down	ENSSSCG00000029621	460.126	-0.351924	0.107122	-3.28527	0.00101884	0.0189882
Down	MSTRG.389	421.761	-0.35064	0.112325	-3.12164	0.00179845	0.0289503
Down	MSTRG.13426	4065.99	-0.349909	0.0551454	-6.34521	2.22e-10	4.11e-08
Down	MSTRG.9497	2744.22	-0.348997	0.0681249	-5.1229	3.01e-07	2.03e-05
Down	MSTRG.11607	5539.57	-0.347445	0.0570543	-6.08972	1.13e-09	1.63e-07
Down	MSTRG.7271	3573.88	-0.34717	0.066513	-5.21958	1.79e-07	1.29e-05
Down	MSTRG.11335	458.915	-0.345863	0.109243	-3.16599	0.00154557	0.025915
Down	MSTRG.14514	460.489	-0.345571	0.106974	-3.23041	0.00123613	0.0218457
Down	ENSSSCG00000011495	554.325	-0.344956	0.110861	-3.11161	0.00186069	0.0296128
Down	MSTRG.1151	34450.3	-0.344647	0.0438317	-7.86295	3.75e-15	1.47e-12
Down	MSTRG.9447	592.313	-0.343853	0.102129	-3.36686	0.000760302	0.015096
Down	MSTRG.7902	20978.4	-0.343199	0.0593892	-5.77882	7.52e-09	8.04e-07
Down	MSTRG.6295	1183.44	-0.342496	0.0844338	-4.05639	4.98e-05	0.00164841
Down	MSTRG.6873	19546.9	-0.341693	0.0533098	-6.40958	1.46e-10	2.98e-08
Down	MSTRG.3037	674.217	-0.340716	0.112038	-3.04108	0.00235728	0.0354933
Down	MSTRG.15510	1325.06	-0.33998	0.0755246	-4.50157	6.75e-06	0.000297684
Down	MSTRG.5165	592.871	-0.339628	0.105592	-3.21642	0.00129799	0.0225833
Down	MSTRG.8777	1101.76	-0.337509	0.0796314	-4.2384	2.25e-05	0.000848882
Down	MSTRG.8003	14215.4	-0.337167	0.057824	-5.83092	5.51e-09	6.23e-07
Down	MSTRG.574	884.655	-0.335068	0.0919636	-3.64349	0.000268965	0.00670749
Down	MSTRG.4901	1306.55	-0.33498	0.0857646	-3.90581	9.39e-05	0.00280009
Down	MSTRG.1628	3739.58	-0.33251	0.0646394	-5.14408	2.69e-07	1.85e-05
Down	MSTRG.13697	9025.85	-0.331049	0.0538247	-6.15051	7.72e-10	1.14e-07
Down	MSTRG.11915	2085.58	-0.33059	0.0723445	-4.56966	4.89e-06	0.00022979
Down	MSTRG.11880	1328.09	-0.328509	0.0726961	-4.51893	6.22e-06	0.000279789
Down	MSTRG.329	8214.43	-0.327787	0.0580201	-5.64953	1.61e-08	1.57e-06
Down	MSTRG.6851	3943.92	-0.327456	0.0641434	-5.10507	3.31e-07	2.2e-05
Down	MSTRG.5490	30305.8	-0.325844	0.0431973	-7.54316	4.59e-14	1.6e-11
Down	MSTRG.9386	10734.7	-0.324257	0.0453411	-7.15149	8.58e-13	2.45e-10
Down	MSTRG.8944	1104.52	-0.323902	0.0836169	-3.87364	0.000107223	0.00313703
Down	MSTRG.6431	846.843	-0.321788	0.0917657	-3.50662	0.000453831	0.0099444
Down	MSTRG.13542	2259.12	-0.321229	0.0613502	-5.23599	1.64e-07	1.18e-05
Down	MSTRG.7917	679.362	-0.320932	0.097157	-3.30324	0.000955758	0.0180697
Down	MSTRG.14290	550.606	-0.318097	0.101099	-3.14637	0.00165308	0.0273097
Down	MSTRG.6479	4300.75	-0.317347	0.0548841	-5.78213	7.38e-09	7.94e-07
Down	MSTRG.12479	967.78	-0.317318	0.0870328	-3.64596	0.000266396	0.00665398
Down	MSTRG.10953	1044.87	-0.315813	0.0841133	-3.75462	0.000173608	0.00468928
Down	MSTRG.2004	2983.97	-0.314609	0.0639268	-4.92139	8.59e-07	5.17e-05
Down	MSTRG.8666	2767.14	-0.314073	0.06038	-5.20161	1.98e-07	1.4e-05
Down	MSTRG.7982	4956.54	-0.313984	0.0522516	-6.00908	1.87e-09	2.51e-07
Down	MSTRG.13455	672.183	-0.313641	0.1025	-3.05991	0.00221401	0.0339303
Down	MSTRG.4961	5668.9	-0.313299	0.0549807	-5.69834	1.21e-08	1.22e-06
Down	MSTRG.7255	2898.65	-0.310221	0.0647577	-4.79049	1.66e-06	9.24e-05
Down	MSTRG.570	2048.09	-0.31005	0.078127	-3.96854	7.23e-05	0.00225419
Down	MSTRG.4877	820.217	-0.309909	0.0947703	-3.27011	0.00107507	0.0197089
Down	MSTRG.2728	2732.48	-0.308763	0.0594625	-5.19257	2.07e-07	1.45e-05
Down	MSTRG.10943	860.223	-0.308171	0.0947113	-3.2538	0.00113874	0.020659
Down	MSTRG.2627	894.635	-0.306951	0.0988647	-3.10475	0.00190437	0.0301609
Down	MSTRG.14569	3470.31	-0.306166	0.0628934	-4.868	1.13e-06	6.61e-05
Down	MSTRG.11615	6471.42	-0.305574	0.0513383	-5.95216	2.65e-09	3.39e-07
Down	MSTRG.682	1018.32	-0.304795	0.0849502	-3.58792	0.000333325	0.00786791
Down	MSTRG.7299	3856.92	-0.304374	0.0587199	-5.18349	2.18e-07	1.52e-05
Down	MSTRG.11264	4204.01	-0.304073	0.0520527	-5.84163	5.17e-09	5.89e-07
Down	MSTRG.9336	1760.17	-0.303809	0.074477	-4.07924	4.52e-05	0.0015136
Down	MSTRG.8076	3444.29	-0.303763	0.0652507	-4.65533	3.23e-06	0.000165
Down	MSTRG.3312	7395.24	-0.30295	0.057826	-5.23899	1.61e-07	1.17e-05
Down	MSTRG.8648	2296.47	-0.302922	0.0629539	-4.8118	1.5e-06	8.48e-05
Down	MSTRG.5068	640.467	-0.301214	0.0939073	-3.20756	0.00133865	0.0231815
Down	MSTRG.13224	1342.01	-0.301053	0.0720818	-4.17655	2.96e-05	0.00106794
Down	MSTRG.11810	1080.63	-0.300858	0.0897254	-3.35309	0.000799142	0.0157138
Down	MSTRG.6783	737.39	-0.30012	0.0896764	-3.3467	0.000817803	0.0160606
Down	MSTRG.10423	1844.08	-0.299592	0.0684372	-4.37762	1.2e-05	0.000484864
Down	MSTRG.2218	2103.7	-0.299154	0.0631609	-4.73639	2.18e-06	0.000117831
Down	MSTRG.4986	749.723	-0.299137	0.0873661	-3.42395	0.000617176	0.0126256
Down	MSTRG.9147	783.869	-0.299043	0.0870641	-3.43475	0.000593106	0.0122832
Down	MSTRG.7840	1558.86	-0.298763	0.073709	-4.05327	5.05e-05	0.00166355
Down	MSTRG.1575	10858.8	-0.298485	0.0488939	-6.10475	1.03e-09	1.51e-07
Down	MSTRG.8012	11341.4	-0.298344	0.0609541	-4.89457	9.85e-07	5.89e-05
Down	MSTRG.7453	9084.12	-0.298004	0.0489118	-6.09269	1.11e-09	1.62e-07
Down	MSTRG.9780	2035.88	-0.297417	0.0655105	-4.53999	5.63e-06	0.000257684
Down	MSTRG.11927	5350.56	-0.296382	0.0548125	-5.4072	6.4e-08	5.13e-06
Down	MSTRG.8352	4042.94	-0.296327	0.0583783	-5.07598	3.85e-07	2.49e-05
Down	MSTRG.8196	2439.37	-0.295656	0.0671685	-4.4017	1.07e-05	0.000445528
Down	MSTRG.8667	38635.2	-0.295406	0.0518836	-5.69364	1.24e-08	1.24e-06
Down	MSTRG.8205	967.032	-0.294477	0.0841479	-3.49951	0.000466106	0.0101427
Down	MSTRG.822	1281.75	-0.294143	0.0721045	-4.07941	4.52e-05	0.0015136
Down	MSTRG.4045	3928.85	-0.294073	0.0500954	-5.87025	4.35e-09	5.1e-07
Down	MSTRG.23	921.168	-0.294031	0.0860467	-3.41711	0.00063289	0.0128967
Down	MSTRG.13474	5480.34	-0.293834	0.0490827	-5.9865	2.14e-09	2.83e-07
Down	MSTRG.15126	1053.27	-0.293129	0.081903	-3.57898	0.000344944	0.00805262
Down	MSTRG.10100	3549.13	-0.292471	0.0539127	-5.42489	5.8e-08	4.8e-06
Down	MSTRG.13018	10464.7	-0.2921	0.0506424	-5.7679	8.03e-09	8.52e-07
Down	MSTRG.7259	1645.17	-0.291114	0.0688014	-4.23122	2.32e-05	0.000867374
Down	MSTRG.15691	4083.76	-0.290496	0.0514954	-5.6412	1.69e-08	1.64e-06
Down	MSTRG.12705	1088.7	-0.288651	0.0812003	-3.55481	0.000378259	0.0086253
Down	MSTRG.11530	6537.4	-0.288421	0.0655624	-4.39918	1.09e-05	0.000448068
Down	MSTRG.10492	3997.46	-0.287718	0.0510474	-5.6363	1.74e-08	1.67e-06
Down	MSTRG.7331	7507.31	-0.287695	0.0552297	-5.20906	1.9e-07	1.36e-05
Down	MSTRG.15749	1082.94	-0.28726	0.0815828	-3.52109	0.00042978	0.00956414
Down	MSTRG.8255	5628.13	-0.287202	0.0474291	-6.0554	1.4e-09	1.95e-07
Down	MSTRG.3776	951.205	-0.287179	0.0826709	-3.47377	0.000513205	0.010985
Down	MSTRG.6363	5393.89	-0.28693	0.051151	-5.60947	2.03e-08	1.89e-06
Down	MSTRG.1243	1114.81	-0.286003	0.088227	-3.24167	0.0011883	0.0212152
Down	MSTRG.5444	956.563	-0.285978	0.0912569	-3.13377	0.00172576	0.0281845
Down	MSTRG.7355	21977.7	-0.285974	0.0645685	-4.42899	9.47e-06	0.000403542
Down	MSTRG.4325	2015.21	-0.285263	0.0605688	-4.70973	2.48e-06	0.000131212
Down	MSTRG.13444	1371.67	-0.284566	0.08207	-3.46736	0.000525589	0.0112043
Down	MSTRG.686	927.113	-0.283797	0.0962964	-2.94712	0.00320744	0.0443593
Down	MSTRG.7222	1297.36	-0.283583	0.0874137	-3.24415	0.00117803	0.0211038
Down	MSTRG.8959	41218.6	-0.283261	0.0523323	-5.41274	6.21e-08	5e-06
Down	MSTRG.3444	2105.25	-0.283166	0.0640207	-4.42304	9.73e-06	0.000411161
Down	MSTRG.9997	6409.74	-0.282476	0.0565865	-4.99193	5.98e-07	3.74e-05
Down	MSTRG.2337	874.257	-0.281651	0.085399	-3.29806	0.000973568	0.0183402
Down	MSTRG.1282	901.143	-0.281398	0.0844235	-3.33317	0.000858613	0.0166864
Down	MSTRG.2746	1216.17	-0.280851	0.0852215	-3.29554	0.00098234	0.0184612
Down	MSTRG.9537	9480.42	-0.280199	0.0574001	-4.88151	1.05e-06	6.22e-05
Down	MSTRG.11568	2661.05	-0.280181	0.0606774	-4.61755	3.88e-06	0.00019011
Down	MSTRG.8206	1409.02	-0.280045	0.0721278	-3.88263	0.000103334	0.00304022
Down	MSTRG.5048	1251.81	-0.27986	0.0721435	-3.87922	0.000104792	0.00307295
Down	MSTRG.3426	50816.4	-0.279202	0.0475557	-5.87105	4.33e-09	5.1e-07
Down	MSTRG.363	15196.6	-0.279188	0.0452212	-6.17384	6.67e-10	1.04e-07
Down	MSTRG.4413	4975.84	-0.278918	0.0599741	-4.65064	3.31e-06	0.000167422
Down	MSTRG.5352	5842.21	-0.277397	0.0609425	-4.55179	5.32e-06	0.000246849
Down	MSTRG.6478	1623.34	-0.276384	0.0686804	-4.02421	5.72e-05	0.00183299
Down	MSTRG.15349	9148.53	-0.275967	0.0733864	-3.76046	0.000169603	0.00462609
Down	MSTRG.3311	2065.53	-0.274793	0.0665895	-4.12667	3.68e-05	0.00127089
Down	MSTRG.8894	1886.85	-0.274675	0.0699626	-3.92602	8.64e-05	0.00261432
Down	MSTRG.12984	773.203	-0.273163	0.0942461	-2.8984	0.00375069	0.0498974
Down	MSTRG.15203	2126.2	-0.273046	0.0666235	-4.09835	4.16e-05	0.00141505
Down	MSTRG.10555	1807.44	-0.272839	0.0653444	-4.17541	2.97e-05	0.00106794
Down	MSTRG.8369	6663.93	-0.272711	0.0602067	-4.52958	5.91e-06	0.000268359
Down	MSTRG.1640	1290.77	-0.271073	0.0764318	-3.54659	0.000390244	0.00884722
Down	MSTRG.15221	3981.71	-0.271031	0.0640529	-4.23137	2.32e-05	0.000867374
Down	MSTRG.8929	777.823	-0.270928	0.0852253	-3.17897	0.00147801	0.0251038
Down	MSTRG.1304	1913.46	-0.2704	0.0620381	-4.35861	1.31e-05	0.0005246
Down	MSTRG.5483	46733.1	-0.268808	0.0478599	-5.61657	1.95e-08	1.83e-06
Down	MSTRG.5273	2292.12	-0.267958	0.0672484	-3.98459	6.76e-05	0.00212824
Down	MSTRG.6530	4806.83	-0.267685	0.0551935	-4.84994	1.23e-06	7.21e-05
Down	MSTRG.13392	4697.74	-0.266956	0.0505044	-5.2858	1.25e-07	9.36e-06
Down	MSTRG.6339	1260	-0.266123	0.0877863	-3.03148	0.00243357	0.0364131
Down	MSTRG.11942	1713.67	-0.261198	0.0675933	-3.86427	0.000111423	0.00324179
Down	MSTRG.252	3519.52	-0.261064	0.0609987	-4.27983	1.87e-05	0.000723775
Down	MSTRG.3621	3456.62	-0.260114	0.0571714	-4.54972	5.37e-06	0.00024749
Down	MSTRG.8048	3610.56	-0.259813	0.0695455	-3.73587	0.000187066	0.00498136
Down	MSTRG.14294	20933.6	-0.258685	0.0588144	-4.39832	1.09e-05	0.000448683
Down	MSTRG.6779	6282.99	-0.257668	0.0529227	-4.86877	1.12e-06	6.61e-05
Down	MSTRG.11757	3891.55	-0.257059	0.0619841	-4.14717	3.37e-05	0.00118309
Down	MSTRG.13225	2096.04	-0.256584	0.0658044	-3.8992	9.65e-05	0.00286635
Down	MSTRG.3332	9209.06	-0.254197	0.0499798	-5.086	3.66e-07	2.38e-05
Down	MSTRG.11012	4656.77	-0.253692	0.0672655	-3.77151	0.000162265	0.00444137
Down	MSTRG.4084	965.019	-0.253632	0.0862572	-2.94042	0.00327769	0.0451657
Down	MSTRG.4182	1058.95	-0.253181	0.0808907	-3.12991	0.00174861	0.0283221
Down	MSTRG.7746	2695.43	-0.252877	0.0597616	-4.23144	2.32e-05	0.000867374
Down	MSTRG.9226	948.328	-0.252788	0.0799111	-3.16337	0.00155956	0.0260384
Down	MSTRG.12664	19155.9	-0.25223	0.0677744	-3.72161	0.00019796	0.00522714
Down	MSTRG.6664	4644.24	-0.251083	0.0610948	-4.10974	3.96e-05	0.00135584
Down	MSTRG.3686	5822.19	-0.250964	0.0542618	-4.62506	3.74e-06	0.000185601
Down	MSTRG.12707	1172.24	-0.250873	0.0801521	-3.12996	0.00174831	0.0283221
Down	MSTRG.10041	16174.4	-0.250857	0.0458792	-5.46777	4.56e-08	3.91e-06
Down	MSTRG.12048	47732.2	-0.2507	0.0538089	-4.65907	3.18e-06	0.000162552
Down	MSTRG.3537	1514.27	-0.250287	0.067798	-3.69166	0.000222791	0.00571939
Down	MSTRG.6044	12120.4	-0.250043	0.0505834	-4.94319	7.69e-07	4.68e-05
Down	MSTRG.7965	7172.98	-0.249916	0.0469547	-5.32249	1.02e-07	7.88e-06
Down	MSTRG.11336	1899.27	-0.248943	0.0823035	-3.02469	0.00248888	0.0369942
Down	MSTRG.11458	2400.7	-0.247995	0.0821511	-3.01876	0.00253809	0.0373717
Down	MSTRG.11619	7366.4	-0.247718	0.0561432	-4.41225	1.02e-05	0.000429756
Down	MSTRG.5882	2377.55	-0.247678	0.0611145	-4.0527	5.06e-05	0.00166415
Down	MSTRG.2285	3381.35	-0.247289	0.0615554	-4.01734	5.89e-05	0.00187956
Down	MSTRG.11581	19895.1	-0.24493	0.0466515	-5.25022	1.52e-07	1.11e-05
Down	MSTRG.10553	28965.7	-0.243873	0.058179	-4.19176	2.77e-05	0.00100665
Down	MSTRG.12017	8193.87	-0.243121	0.052137	-4.66311	3.11e-06	0.000160439
Down	MSTRG.15237	5727.36	-0.242742	0.0678077	-3.57986	0.000343783	0.00803746
Down	MSTRG.2468	1597.66	-0.242582	0.0681524	-3.5594	0.0003717	0.00853769
Down	MSTRG.5956	1421.44	-0.242496	0.0770143	-3.14871	0.00163995	0.0271526
Down	MSTRG.8540	1638.1	-0.24248	0.0658759	-3.68086	0.000232449	0.00593821
Down	MSTRG.8218	2357.07	-0.241233	0.065026	-3.70979	0.000207429	0.00542268
Down	MSTRG.11892	9080.34	-0.241199	0.0562158	-4.2906	1.78e-05	0.000696421
Down	MSTRG.9482	1044.02	-0.240235	0.0822779	-2.9198	0.00350251	0.047397
Down	MSTRG.12797	2069.99	-0.23867	0.0630646	-3.78453	0.000154	0.00426718
Down	MSTRG.2927	2164.1	-0.238138	0.0655724	-3.63169	0.000281576	0.00690703
Down	MSTRG.10549	3228.82	-0.238135	0.0651878	-3.65306	0.000259139	0.00651412
Down	MSTRG.14470	4737.99	-0.238009	0.0510835	-4.65921	3.17e-06	0.000162552
Down	MSTRG.13097	1061.71	-0.237846	0.0769495	-3.09094	0.00199523	0.031347
Down	MSTRG.3638	2249.86	-0.237629	0.0625879	-3.79672	0.000146623	0.00409165
Down	MSTRG.2422	2160.9	-0.237597	0.0727003	-3.26817	0.00108244	0.0197952
Down	MSTRG.6872	31257.3	-0.237001	0.0521446	-4.54508	5.49e-06	0.00025227
Down	MSTRG.8591	2387.22	-0.23675	0.0626089	-3.78142	0.000155939	0.00429816
Down	MSTRG.4093	901.767	-0.236744	0.0798701	-2.96411	0.00303555	0.0427344
Down	MSTRG.12192	14306.7	-0.236456	0.0414658	-5.70243	1.18e-08	1.2e-06
Down	MSTRG.2284	1382.24	-0.236334	0.0791116	-2.98735	0.00281403	0.0404864
Down	MSTRG.13549	1202.09	-0.236183	0.0794085	-2.97428	0.00293681	0.0416591
Down	MSTRG.5114	6882.09	-0.236062	0.0749719	-3.14868	0.00164011	0.0271526
Down	MSTRG.14953	2339.4	-0.235549	0.0764909	-3.07944	0.0020739	0.0323566
Down	MSTRG.9932	1282.76	-0.23466	0.078797	-2.97803	0.00290104	0.0413595
Down	MSTRG.4319	3345.89	-0.233852	0.0547017	-4.27504	1.91e-05	0.000735884
Down	MSTRG.1073	15470.5	-0.233682	0.0422472	-5.53131	3.18e-08	2.81e-06
Down	MSTRG.10127	1636.45	-0.232709	0.0683454	-3.40489	0.000661895	0.0134354
Down	MSTRG.15574	4418.47	-0.232674	0.0519317	-4.48038	7.45e-06	0.000326991
Down	MSTRG.9962	3777.11	-0.232258	0.0603161	-3.85068	0.000117789	0.00341436
Down	MSTRG.2930	4885.64	-0.232092	0.0525492	-4.41666	1e-05	0.000422206
Down	MSTRG.7636	6027.27	-0.230978	0.048051	-4.80694	1.53e-06	8.63e-05
Down	MSTRG.1476	1158.51	-0.230919	0.0766326	-3.01333	0.00258398	0.0379056
Down	MSTRG.11224	2209.18	-0.230562	0.0693896	-3.32272	0.000891446	0.0170383
Down	MSTRG.6986	5224.5	-0.227715	0.0513681	-4.433	9.29e-06	0.000400014
Down	MSTRG.1027	146378	-0.227398	0.0427601	-5.31799	1.05e-07	8.04e-06
Down	MSTRG.2579	1896.68	-0.22688	0.0698108	-3.24993	0.00115433	0.0208424
Down	MSTRG.3081	13308.8	-0.226828	0.0556141	-4.0786	4.53e-05	0.0015136
Down	MSTRG.7523	20476.1	-0.226768	0.0467774	-4.84781	1.25e-06	7.26e-05
Down	MSTRG.9325	1865.96	-0.226609	0.0680619	-3.32945	0.000870174	0.0167848
Down	MSTRG.1625	4039.09	-0.226052	0.0560632	-4.0321	5.53e-05	0.00179078
Down	MSTRG.10462	3139.95	-0.225858	0.0737512	-3.06243	0.00219551	0.0337511
Down	MSTRG.1244	9745.2	-0.225554	0.048945	-4.60831	4.06e-06	0.000197083
Down	MSTRG.5344	98053.4	-0.225281	0.0412735	-5.45825	4.81e-08	4.11e-06
Down	MSTRG.7711	1274.73	-0.2249	0.0762654	-2.94892	0.00318891	0.0442587
Down	MSTRG.11583	3489.57	-0.223686	0.056555	-3.95519	7.65e-05	0.00236043
Down	MSTRG.7664	3265.32	-0.223562	0.0580737	-3.84962	0.0001183	0.00341656
Down	MSTRG.12896	35097.7	-0.222172	0.0615361	-3.61044	0.000305677	0.00734325
Down	MSTRG.724	8968.17	-0.222005	0.0459842	-4.82786	1.38e-06	7.95e-05
Down	MSTRG.5628	10825.2	-0.221961	0.0513208	-4.32498	1.53e-05	0.000602174
Down	MSTRG.2007	24378.9	-0.221955	0.0407674	-5.44443	5.2e-08	4.39e-06
Down	MSTRG.6861	41520.1	-0.220763	0.0509179	-4.33566	1.45e-05	0.000576555
Down	MSTRG.9653	1939.38	-0.220711	0.0761342	-2.89897	0.00374386	0.0498896
Down	MSTRG.7862	2213.78	-0.22071	0.0628797	-3.51003	0.00044806	0.00986006
Down	MSTRG.9787	5816.14	-0.220233	0.0627618	-3.50903	0.000449739	0.0098685
Down	MSTRG.1047	2709.21	-0.219725	0.0620262	-3.54245	0.00039643	0.00889759
Down	MSTRG.12015	3830.25	-0.219705	0.0558477	-3.93401	8.35e-05	0.00254365
Down	MSTRG.7879	1737.29	-0.219342	0.0670064	-3.27345	0.00106244	0.0195686
Down	MSTRG.4815	12276.3	-0.218156	0.0566989	-3.84762	0.00011927	0.00343826
Down	MSTRG.7773	2677.02	-0.217717	0.0693314	-3.14023	0.00168816	0.0276854
Down	MSTRG.2224	2144.5	-0.217617	0.0699085	-3.11288	0.00185273	0.0296116
Down	MSTRG.188	7223.87	-0.217478	0.0722958	-3.00817	0.00262828	0.0383407
Down	MSTRG.4846	17412.1	-0.217448	0.0460316	-4.72389	2.31e-06	0.000124066
Down	MSTRG.3403	4000.34	-0.217238	0.0606481	-3.58194	0.000341057	0.00799753
Down	MSTRG.7471	1525.52	-0.217116	0.0746352	-2.90903	0.00362555	0.0488379
Down	MSTRG.3400	4566.55	-0.217009	0.0598071	-3.62848	0.000285092	0.00696592
Down	MSTRG.1109	4640.77	-0.216108	0.058986	-3.66372	0.000248581	0.00629913
Down	MSTRG.10305	3545.23	-0.216086	0.0604767	-3.57305	0.000352845	0.00821266
Down	MSTRG.4171	1218.93	-0.216062	0.0736149	-2.93503	0.00333516	0.045803
Down	MSTRG.15309	7732.14	-0.215579	0.0477056	-4.51894	6.21e-06	0.000279789
Down	MSTRG.7020	8710.48	-0.215556	0.0463802	-4.64758	3.36e-06	0.00016912
Down	MSTRG.4597	2417.04	-0.214204	0.0595319	-3.59813	0.000320509	0.00765277
Down	MSTRG.6573	7907.53	-0.21404	0.046502	-4.60282	4.17e-06	0.000200874
Down	MSTRG.14789	29368.5	-0.213702	0.0484616	-4.40971	1.04e-05	0.000432514
Down	MSTRG.13403	5691.25	-0.212142	0.0495906	-4.27787	1.89e-05	0.000728374
Down	MSTRG.14581	1402.95	-0.212061	0.0719489	-2.94738	0.00320475	0.0443593
Down	MSTRG.580	3655.54	-0.211766	0.0589744	-3.59081	0.000329649	0.00781163
Down	MSTRG.8734	1651.14	-0.211558	0.0687403	-3.07764	0.00208647	0.032518
Down	MSTRG.516	19521	-0.211183	0.0532885	-3.963	7.4e-05	0.00229805
Down	MSTRG.11662	7672.82	-0.210207	0.0504294	-4.16835	3.07e-05	0.00109309
Down	MSTRG.4831	4644.72	-0.210066	0.0561712	-3.73975	0.000184204	0.00491346
Down	MSTRG.14787	33214.4	-0.209842	0.0454319	-4.61881	3.86e-06	0.000190079
Down	MSTRG.1348	49496.8	-0.209517	0.0374188	-5.59924	2.15e-08	1.99e-06
Down	MSTRG.2428	1567.07	-0.209474	0.068192	-3.07183	0.0021275	0.0328773
Down	MSTRG.13657	3478.42	-0.209361	0.0570651	-3.6688	0.00024369	0.00618515
Down	MSTRG.11997	14501.7	-0.208708	0.0565537	-3.69043	0.000223875	0.00573786
Down	MSTRG.14529	3337.28	-0.208224	0.0523135	-3.98031	6.88e-05	0.0021626
Down	MSTRG.13691	10928.6	-0.207591	0.0498285	-4.16612	3.1e-05	0.00110129
Down	MSTRG.5120	7186.91	-0.207385	0.0555732	-3.73175	0.000190158	0.00503806
Down	MSTRG.6830	1485.95	-0.207275	0.0695949	-2.9783	0.0028985	0.0413595
Down	MSTRG.4700	3215.23	-0.206969	0.0613304	-3.37465	0.00073909	0.0147358
Down	MSTRG.14766	19922.5	-0.206511	0.0451526	-4.57364	4.79e-06	0.000226148
Down	MSTRG.15179	14678.4	-0.205977	0.0529905	-3.88705	0.000101471	0.00299101
Down	MSTRG.2494	1963.47	-0.205845	0.0703659	-2.92535	0.00344073	0.0467625
Down	MSTRG.11100	1759.93	-0.205043	0.063491	-3.22949	0.00124013	0.0218672
Down	MSTRG.7345	2816.54	-0.204881	0.0570709	-3.58994	0.000330754	0.00782602
Down	MSTRG.8355	7284.87	-0.204797	0.0523968	-3.90857	9.28e-05	0.00277841
Down	MSTRG.14475	18005.9	-0.204729	0.0460159	-4.44908	8.62e-06	0.000373245
Down	MSTRG.12627	2607.26	-0.204669	0.0646059	-3.16795	0.00153517	0.0258233
Down	MSTRG.3781	2355.88	-0.204656	0.0648792	-3.15441	0.00160821	0.0267371
Down	MSTRG.14843	33245.7	-0.204474	0.0432119	-4.73191	2.22e-06	0.000119674
Down	MSTRG.14209	14592.8	-0.20416	0.046369	-4.40295	1.07e-05	0.000445023
Down	MSTRG.13607	6307.92	-0.20396	0.0582267	-3.50287	0.000460276	0.0100716
Down	MSTRG.8523	2235.45	-0.203677	0.0679996	-2.99526	0.00274207	0.0397057
Down	MSTRG.3890	5344.06	-0.203021	0.0649232	-3.12709	0.00176543	0.0285357
Down	MSTRG.7765	2566.64	-0.202035	0.0625053	-3.23229	0.00122802	0.0217513
Down	MSTRG.15158	4286.65	-0.201748	0.056978	-3.5408	0.000398913	0.00894055
Down	MSTRG.6158	2363.51	-0.201071	0.0606111	-3.3174	0.0009086	0.0173415
Down	MSTRG.2028	11219.7	-0.200395	0.0492155	-4.07179	4.67e-05	0.00155293
Down	MSTRG.12141	7460.36	-0.200281	0.0469125	-4.26925	1.96e-05	0.000749741
Down	MSTRG.7542	3716.96	-0.199832	0.0552207	-3.61878	0.000295992	0.00718425
Down	MSTRG.14547	4413.95	-0.199785	0.052093	-3.83517	0.000125479	0.00357785
Down	MSTRG.10021	12758.1	-0.198636	0.0580302	-3.42298	0.000619385	0.0126543
Down	MSTRG.7445	26276.6	-0.198351	0.0451185	-4.39622	1.1e-05	0.000451849
Down	MSTRG.14466	6011.64	-0.198303	0.0641687	-3.09033	0.00199932	0.0313799
Down	MSTRG.2893	7218.53	-0.198106	0.0541948	-3.65545	0.000256729	0.0064639
Down	MSTRG.7759	4588.56	-0.197763	0.0550247	-3.59407	0.000325547	0.00772608
Down	MSTRG.10018	13731	-0.196426	0.0553991	-3.54565	0.000391643	0.00885075
Down	MSTRG.2934	2229.52	-0.19597	0.0597375	-3.28052	0.00103614	0.0192194
Down	MSTRG.5912	100018	-0.195483	0.059818	-3.26797	0.00108322	0.0197952
Down	MSTRG.11193	1994.21	-0.195307	0.0662004	-2.95024	0.00317527	0.0441084
Down	MSTRG.8357	3177.56	-0.194996	0.057476	-3.39265	0.000692191	0.0139067
Down	MSTRG.13014	6324.66	-0.194774	0.0518776	-3.75449	0.000173694	0.00468928
Down	MSTRG.11425	4347.06	-0.194636	0.0521149	-3.73475	0.000187903	0.00498672
Down	MSTRG.5697	2871.74	-0.194483	0.0546182	-3.56078	0.00036976	0.00851803
Down	MSTRG.7375	3153.87	-0.193593	0.0640572	-3.02219	0.00250956	0.0372311
Down	MSTRG.2455	5770.77	-0.19313	0.0537033	-3.59624	0.000322854	0.00768539
Down	MSTRG.3294	6326.48	-0.192725	0.0639192	-3.01514	0.00256859	0.0377151
Down	MSTRG.1811	4048.04	-0.192626	0.0646416	-2.9799	0.00288339	0.0411826
Down	MSTRG.15144	9441.14	-0.192354	0.0649555	-2.96132	0.00306326	0.042967
Down	MSTRG.15662	1840.38	-0.192171	0.062976	-3.05149	0.00227706	0.0345986
Down	MSTRG.6848	3232.3	-0.191435	0.0636195	-3.00907	0.0026205	0.0382656
Down	MSTRG.7422	9229.65	-0.190695	0.0459433	-4.15066	3.32e-05	0.00117064
Down	MSTRG.9821	4796.51	-0.190583	0.0528305	-3.60743	0.00030924	0.00741752
Down	MSTRG.2336	4222.27	-0.190434	0.0566653	-3.36068	0.000777508	0.015346
Down	MSTRG.7112	25047.1	-0.190429	0.0450656	-4.22559	2.38e-05	0.000885129
Down	MSTRG.9165	9986.61	-0.190158	0.044151	-4.30701	1.65e-05	0.000648342
Down	MSTRG.1225	15009.2	-0.189745	0.043923	-4.31995	1.56e-05	0.000614522
Down	MSTRG.12986	10107.6	-0.189082	0.0461089	-4.10077	4.12e-05	0.00140333
Down	MSTRG.11441	6745.67	-0.188355	0.051516	-3.65624	0.000255945	0.0064545
Down	MSTRG.300	7993.35	-0.188343	0.0595261	-3.16403	0.00155599	0.0260065
Down	MSTRG.2696	3473.54	-0.188098	0.0618556	-3.04092	0.00235854	0.0354933
Down	MSTRG.2442	3547.23	-0.187359	0.0578146	-3.24069	0.00119243	0.0212647
Down	MSTRG.12679	4353.32	-0.187155	0.049401	-3.78849	0.000151565	0.00421458
Down	MSTRG.2775	3233.11	-0.186975	0.0580536	-3.22074	0.00127862	0.0223453
Down	MSTRG.15760	19035.4	-0.186914	0.0444025	-4.20955	2.56e-05	0.000937107
Down	MSTRG.4592	2584.42	-0.184818	0.0612478	-3.01754	0.00254836	0.037453
Down	MSTRG.11959	5148.98	-0.184729	0.0598119	-3.0885	0.00201169	0.0315361
Down	MSTRG.14047	34076.6	-0.184125	0.0426801	-4.31408	1.6e-05	0.0006295
Down	MSTRG.15627	6020.88	-0.183765	0.0590601	-3.1115	0.0018614	0.0296128
Down	MSTRG.5605	62558	-0.182997	0.0480388	-3.80936	0.000139329	0.00393705
Down	MSTRG.5949	3794.81	-0.182181	0.0619622	-2.94019	0.00328013	0.0451657
Down	MSTRG.5622	14602.1	-0.181827	0.0583743	-3.11484	0.00184045	0.0294453
Down	MSTRG.15057	9953.56	-0.181142	0.0567767	-3.19043	0.0014206	0.0242863
Down	MSTRG.5763	6018.46	-0.180773	0.0497375	-3.63454	0.000278478	0.0068684
Down	MSTRG.7789	2026.89	-0.180647	0.05982	-3.01985	0.00252903	0.0373435
Down	MSTRG.15239	17831.2	-0.180358	0.0428174	-4.21226	2.53e-05	0.000929654
Down	MSTRG.4130	20117.3	-0.179972	0.049575	-3.6303	0.000283092	0.00692782
Down	MSTRG.1721	4956.18	-0.179947	0.061578	-2.92227	0.00347495	0.0470645
Down	MSTRG.10865	3124.63	-0.179824	0.0553244	-3.25035	0.00115261	0.0208385
Down	MSTRG.13547	8100.54	-0.179199	0.0591996	-3.02703	0.00246972	0.0367789
Down	MSTRG.14899	6489.11	-0.179143	0.060425	-2.96471	0.00302967	0.0426898
Down	MSTRG.7284	9123.66	-0.178947	0.0537451	-3.32955	0.00086986	0.0167848
Down	MSTRG.2420	3546.82	-0.178939	0.0546086	-3.27676	0.00105007	0.0193953
Down	MSTRG.14201	4483.32	-0.178328	0.0504215	-3.53674	0.000405091	0.00905318
Down	MSTRG.3983	5148.83	-0.178182	0.0515983	-3.45326	0.000553863	0.0116959
Down	MSTRG.11743	18746.8	-0.178148	0.0546198	-3.26161	0.00110783	0.0201916
Down	MSTRG.11409	3531.72	-0.17783	0.0566178	-3.14089	0.00168433	0.0276516
Down	MSTRG.6103	4848.19	-0.177791	0.0514924	-3.45277	0.00055487	0.0116993
Down	MSTRG.9277	3097.16	-0.177771	0.0583373	-3.04729	0.00230915	0.0349174
Down	MSTRG.12683	14061.5	-0.177044	0.050665	-3.4944	0.00047512	0.010296
Down	MSTRG.10344	3564.01	-0.176774	0.05787	-3.05467	0.0022531	0.0343674
Down	MSTRG.13047	11403.3	-0.176633	0.0528227	-3.34388	0.000826155	0.0161842
Down	MSTRG.1460	86460.7	-0.176478	0.05304	-3.32727	0.000877023	0.0168653
Down	MSTRG.13454	2699.53	-0.175962	0.0591785	-2.97341	0.00294507	0.0416591
Down	MSTRG.2101	5588.07	-0.175458	0.0533193	-3.29071	0.000999337	0.0187134
Down	MSTRG.4010	14093.6	-0.175345	0.0422456	-4.15062	3.32e-05	0.00117064
Down	MSTRG.10150	5621.01	-0.174496	0.0470813	-3.70628	0.000210328	0.00546844
Down	MSTRG.13025	3274.45	-0.174274	0.0573668	-3.03789	0.0023824	0.0357838
Down	MSTRG.5496	22062.4	-0.174032	0.0490906	-3.54512	0.000392429	0.00885075
Down	MSTRG.12029	8153.14	-0.173696	0.0477036	-3.64115	0.00027142	0.00674728
Down	MSTRG.10036	4173.48	-0.173441	0.0577441	-3.00361	0.00266798	0.038761
Down	MSTRG.6006	7053.49	-0.17338	0.0529901	-3.27193	0.00106814	0.0196071
Down	MSTRG.11412	99921.9	-0.173164	0.0537783	-3.21996	0.0012821	0.0223812
Down	MSTRG.10320	4623.55	-0.172544	0.0502369	-3.43461	0.000593401	0.0122832
Down	MSTRG.5180	3889.2	-0.17086	0.0570088	-2.99709	0.00272573	0.0395055
Down	MSTRG.9505	5380.15	-0.169753	0.0501952	-3.38185	0.000719996	0.0143734
Down	MSTRG.2450	13973	-0.168523	0.0518937	-3.24746	0.00116438	0.0209309
Down	MSTRG.6837	7565.78	-0.168458	0.0569545	-2.95777	0.00309869	0.0432742
Down	MSTRG.6737	7965.55	-0.168133	0.0524769	-3.20395	0.00135558	0.0233526
Down	MSTRG.4326	21611.5	-0.167595	0.0451128	-3.71502	0.00020319	0.00535625
Down	MSTRG.2795	17686.5	-0.167493	0.0485639	-3.44892	0.000562839	0.0117745
Down	MSTRG.15357	6081.58	-0.167369	0.0544481	-3.07391	0.0021127	0.0327673
Down	MSTRG.7687	22596.9	-0.167364	0.0558152	-2.99853	0.00271284	0.039355
Down	MSTRG.2704	23565.2	-0.166983	0.0441537	-3.78187	0.000155658	0.00429796
Down	MSTRG.7484	6105.13	-0.166737	0.0491415	-3.39299	0.00069135	0.0139067
Down	MSTRG.1722	9649.41	-0.165317	0.0455234	-3.63148	0.000281803	0.00690703
Down	MSTRG.11738	3896.91	-0.164857	0.0561107	-2.93807	0.00330264	0.0454359
Down	MSTRG.10097	17545.2	-0.164805	0.0477556	-3.45101	0.00055849	0.0116993
Down	MSTRG.12964	9545.55	-0.164767	0.0445495	-3.69851	0.000216869	0.00559479
Down	MSTRG.444	5531.82	-0.162735	0.0510897	-3.18529	0.00144609	0.0246952
Down	MSTRG.8623	4645.24	-0.162449	0.0526071	-3.08797	0.00201529	0.0315361
Down	MSTRG.6420	5031.86	-0.161543	0.0501445	-3.22155	0.001275	0.0223374
Down	MSTRG.719	5077.12	-0.161503	0.0498812	-3.23775	0.00120477	0.0214362
Down	MSTRG.4115	7323.9	-0.161484	0.0550093	-2.93558	0.00332927	0.0457622
Down	MSTRG.6480	10632.4	-0.161395	0.0450225	-3.58476	0.000337382	0.00793505
Down	MSTRG.4181	5674.04	-0.161281	0.051836	-3.11137	0.00186223	0.0296128
Down	MSTRG.5682	36381.2	-0.161026	0.0434976	-3.70194	0.000213955	0.0055378
Down	MSTRG.11986	7332.49	-0.160835	0.050872	-3.16156	0.00156927	0.0261728
Down	MSTRG.14441	7161.91	-0.1596	0.0544774	-2.92966	0.00339331	0.0463182
Down	MSTRG.11974	6166.02	-0.159176	0.0494694	-3.21766	0.00129239	0.0225108
Down	MSTRG.44	26272.1	-0.158444	0.043543	-3.6388	0.000273912	0.00677972
Down	MSTRG.2061	6240.72	-0.158409	0.048286	-3.28064	0.00103572	0.0192194
Down	MSTRG.7018	12789.1	-0.15789	0.0444021	-3.55591	0.000376677	0.00861423
Down	MSTRG.10291	23681.3	-0.157833	0.0471762	-3.3456	0.000821039	0.016104
Down	MSTRG.5133	6402.04	-0.157564	0.0484531	-3.25189	0.0011464	0.0207501
Down	MSTRG.6642	8678.43	-0.15665	0.0475697	-3.29305	0.000991052	0.0185804
Down	MSTRG.4790	6489.87	-0.156562	0.0510275	-3.06819	0.00215363	0.0331843
Down	MSTRG.7440	12293.7	-0.156378	0.0481389	-3.24847	0.00116026	0.0208807
Down	MSTRG.7910	113008	-0.156101	0.0515665	-3.02718	0.00246846	0.0367789
Down	MSTRG.7826	12108.3	-0.155685	0.0485808	-3.20466	0.00135223	0.0233203
Down	MSTRG.2894	296530	-0.155357	0.0448865	-3.46111	0.000537943	0.0114057
Down	MSTRG.15355	9854.88	-0.155146	0.046691	-3.32282	0.000891129	0.0170383
Down	MSTRG.13771	8240.55	-0.155001	0.048115	-3.22147	0.00127533	0.0223374
Down	MSTRG.703	6225.78	-0.154785	0.0510792	-3.03029	0.0024432	0.0365225
Down	MSTRG.3732	34813.6	-0.154511	0.0418323	-3.69358	0.000221116	0.00568569
Down	MSTRG.4699	22461.7	-0.153885	0.0413292	-3.72339	0.000196563	0.005199
Down	MSTRG.15251	63022.5	-0.153416	0.0461359	-3.32531	0.000883218	0.0169222
Down	MSTRG.8309	10438.1	-0.152886	0.0515848	-2.96378	0.00303889	0.042743
Down	MSTRG.10038	15019.5	-0.152775	0.046139	-3.31118	0.000929035	0.0176494
Down	MSTRG.9567	10708	-0.152077	0.0451499	-3.36826	0.000756432	0.0150434
Down	MSTRG.10572	14026.9	-0.151941	0.0431955	-3.51752	0.000435605	0.00965274
Down	MSTRG.4476	160833	-0.151741	0.0429174	-3.53565	0.000406779	0.009078
Down	MSTRG.7006	4238.13	-0.151037	0.0502414	-3.00622	0.0026452	0.0385518
Down	MSTRG.12808	5265.47	-0.150875	0.0507298	-2.9741	0.00293854	0.0416591
Down	MSTRG.4519	9251.8	-0.15035	0.0438323	-3.43012	0.000603303	0.0124227
Down	MSTRG.11001	13472.6	-0.149668	0.0412835	-3.62537	0.000288548	0.0070394
Down	MSTRG.7456	12239	-0.148972	0.0421629	-3.53325	0.00041048	0.00914758
Down	MSTRG.7171	8662.22	-0.147697	0.0484837	-3.04633	0.00231656	0.0349956
Down	MSTRG.14057	6417.61	-0.145166	0.0456399	-3.18068	0.0014693	0.0249829
Down	MSTRG.13170	7202.8	-0.144998	0.0479905	-3.02138	0.00251627	0.0372411
Down	MSTRG.13451	10705.7	-0.144559	0.0485741	-2.97606	0.00291975	0.0415133
Down	MSTRG.2855	30282	-0.143294	0.0429294	-3.3379	0.000844126	0.0164542
Down	MSTRG.10809	6520.29	-0.141716	0.0461029	-3.07391	0.00211274	0.0327673
Down	MSTRG.2372	9061.63	-0.141347	0.046827	-3.01848	0.00254045	0.0373717
Down	MSTRG.4267	13721.2	-0.139549	0.0472587	-2.95288	0.00314828	0.0437722
Down	MSTRG.11930	7459.93	-0.139151	0.0463306	-3.00344	0.00266943	0.038761
Down	MSTRG.3027	23711.1	-0.138257	0.040691	-3.39772	0.000679511	0.0137045
Down	MSTRG.6458	16051.6	-0.137268	0.0442355	-3.10312	0.00191495	0.0302979
Down	MSTRG.7192	9173.12	-0.137164	0.0465576	-2.94611	0.00321795	0.0444655
Down	MSTRG.8528	8315.25	-0.136932	0.046991	-2.914	0.00356828	0.0482039
Down	MSTRG.8700	31998.4	-0.136077	0.0460135	-2.95732	0.00310324	0.0432993
Down	MSTRG.2478	34155.2	-0.135955	0.0391539	-3.47233	0.000515954	0.0110138
Down	MSTRG.7567	19044.4	-0.134082	0.0423492	-3.1661	0.00154497	0.025915
Down	MSTRG.10059	9969.9	-0.133709	0.0456386	-2.92974	0.00339243	0.0463182
Down	MSTRG.8198	45587.2	-0.128414	0.0421942	-3.0434	0.00233921	0.0352701
Down	MSTRG.10554	17899.5	-0.124538	0.041388	-3.00905	0.0026207	0.0382656
Up	MSTRG.6757	39606.2	0.124145	0.0423194	2.93352	0.00335138	0.0459229
Up	MSTRG.13913	18682	0.128496	0.0403859	3.18169	0.00146416	0.0249495
Up	MSTRG.5100	44221.6	0.128888	0.0444014	2.90278	0.00369867	0.0495394
Up	MSTRG.4933	13507	0.131231	0.0419045	3.13168	0.00173811	0.0282686
Up	MSTRG.12224	12712.3	0.133067	0.0409508	3.24943	0.00115635	0.0208424
Up	MSTRG.417	10822	0.136822	0.0458571	2.98367	0.00284815	0.0407906
Up	MSTRG.14828	22289.8	0.137337	0.0454917	3.01896	0.00253645	0.0373717
Up	MSTRG.6451	19922.4	0.137343	0.0400607	3.42838	0.000607195	0.0124701
Up	MSTRG.1968	30632.5	0.137493	0.0390779	3.51844	0.000434085	0.00963265
Up	MSTRG.4609	16036	0.137631	0.0422603	3.25673	0.00112702	0.0205175
Up	MSTRG.4576	14345.5	0.140581	0.0435904	3.22504	0.00125954	0.0221598
Up	MSTRG.11156	20325.5	0.141822	0.0412657	3.43679	0.000588645	0.0122331
Up	MSTRG.7220	10787.9	0.141933	0.0485639	2.92259	0.00347129	0.0470556
Up	MSTRG.13585	59790.5	0.142231	0.0426992	3.331	0.000865356	0.016764
Up	MSTRG.4997	5852.27	0.143073	0.0478656	2.98907	0.00279832	0.0403344
Up	MSTRG.7013	22623.5	0.143186	0.0431657	3.31712	0.000909514	0.0173415
Up	MSTRG.15025	102027	0.1432	0.038638	3.70619	0.000210398	0.00546844
Up	MSTRG.12319	76158.7	0.143865	0.0390991	3.67949	0.000233703	0.00596057
Up	MSTRG.14502	63003.2	0.144216	0.0462918	3.11536	0.00183721	0.0294235
Up	MSTRG.2196	24481.8	0.145104	0.047253	3.07079	0.0021349	0.0329484
Up	MSTRG.2849	29534.6	0.1454	0.042951	3.38525	0.000711129	0.0142325
Up	MSTRG.7209	11900.9	0.146991	0.0454317	3.23543	0.00121459	0.0215621
Up	MSTRG.14432	10929.5	0.147222	0.0455728	3.23048	0.00123584	0.0218457
Up	MSTRG.15223	6328.77	0.147642	0.0504423	2.92695	0.00342303	0.0466025
Up	MSTRG.9192	5190.7	0.147773	0.0494347	2.98925	0.00279659	0.0403344
Up	MSTRG.14351	20003.2	0.148022	0.0435585	3.39822	0.000678249	0.0136966
Up	MSTRG.4540	6353.54	0.148057	0.0459642	3.22114	0.00127683	0.0223388
Up	MSTRG.5282	14817	0.148832	0.047317	3.14543	0.00165842	0.0273405
Up	MSTRG.5047	16189.3	0.150215	0.0436994	3.43746	0.000587194	0.0122191
Up	MSTRG.9094	15627.3	0.150511	0.0499942	3.01057	0.0026076	0.0381809
Up	MSTRG.6184	11240.1	0.151001	0.0494067	3.05629	0.00224093	0.0342617
Up	MSTRG.2988	7181.02	0.151632	0.0522615	2.9014	0.00371494	0.049715
Up	MSTRG.13088	11526.4	0.151794	0.0483478	3.13963	0.0016916	0.0277129
Up	MSTRG.5051	6968.57	0.152871	0.0501023	3.05118	0.00227942	0.034601
Up	MSTRG.14818	4346.84	0.154852	0.0517257	2.99372	0.00275597	0.0398702
Up	MSTRG.14765	10257.7	0.15524	0.0478719	3.24282	0.00118352	0.0211539
Up	MSTRG.9535	14127.1	0.155439	0.0457003	3.40127	0.000670736	0.0135798
Up	MSTRG.9900	8378.45	0.156475	0.0504954	3.09879	0.00194312	0.0307127
Up	MSTRG.7280	9411.53	0.157083	0.0513985	3.05617	0.00224181	0.0342617
Up	MSTRG.1969	9924.96	0.157087	0.0446787	3.51592	0.00043823	0.00968359
Up	MSTRG.8985	15250.6	0.157465	0.0467411	3.36886	0.000754785	0.0150297
Up	MSTRG.14350	4643.62	0.157506	0.0537972	2.92777	0.00341402	0.0465201
Up	MSTRG.1613	6481.54	0.157793	0.0530194	2.97613	0.00291909	0.0415133
Up	MSTRG.6702	20484.9	0.157835	0.0479136	3.29416	0.000987151	0.0185294
Up	MSTRG.14830	6702.29	0.15828	0.0542895	2.91548	0.00355142	0.0480176
Up	MSTRG.3667	10865.5	0.15848	0.0519788	3.04893	0.00229657	0.0347941
Up	MSTRG.14877	6979.03	0.158703	0.0475952	3.33443	0.000854741	0.0166404
Up	MSTRG.1492	3739.27	0.159788	0.0506452	3.15505	0.00160472	0.0267074
Up	MSTRG.2155	13427.7	0.160766	0.0441524	3.64116	0.000271412	0.00674728
Up	MSTRG.13100	6157.63	0.161938	0.0543829	2.97773	0.00290392	0.0413631
Up	MSTRG.213	15026.4	0.162318	0.0551334	2.94409	0.00323908	0.044718
Up	MSTRG.5190	12768.2	0.162668	0.043004	3.78262	0.000155188	0.00429255
Up	MSTRG.9597	15899.5	0.162702	0.0449639	3.6185	0.000296314	0.00718425
Up	MSTRG.9201	12236.9	0.162843	0.0469883	3.46562	0.00052901	0.0112619
Up	MSTRG.8031	46579.8	0.162944	0.042786	3.80836	0.000139891	0.00394583
Up	MSTRG.9602	8432.57	0.163067	0.0496513	3.28425	0.00102254	0.0190346
Up	MSTRG.7325	4128.33	0.163384	0.0505101	3.23468	0.0012178	0.0215947
Up	MSTRG.3529	11442.5	0.163954	0.0459384	3.569	0.000358345	0.00831604
Up	MSTRG.15358	13273.6	0.165193	0.0437939	3.77205	0.000161909	0.00443936
Up	MSTRG.9276	10462.8	0.165542	0.0518154	3.19484	0.00139907	0.0239973
Up	MSTRG.3889	22160.1	0.165684	0.0396252	4.18129	2.9e-05	0.00105175
Up	MSTRG.7458	10027.1	0.16614	0.0457292	3.63312	0.000280011	0.00689537
Up	MSTRG.13797	5796.37	0.166485	0.0516792	3.22151	0.00127516	0.0223374
Up	MSTRG.3815	16560.5	0.167388	0.0503266	3.32603	0.000880912	0.0168987
Up	MSTRG.7880	4417.07	0.167865	0.051305	3.2719	0.00106828	0.0196071
Up	MSTRG.14127	14707.8	0.168018	0.0426609	3.93845	8.2e-05	0.00251161
Up	MSTRG.2723	18904.7	0.168381	0.0432857	3.88999	0.00010025	0.00296057
Up	MSTRG.5211	5066.37	0.169069	0.0491651	3.4388	0.000584303	0.012175
Up	MSTRG.6547	3608.27	0.169185	0.051201	3.30433	0.000952035	0.018021
Up	MSTRG.2619	80363.1	0.169209	0.0433652	3.90196	9.54e-05	0.00283924
Up	MSTRG.7221	7266.02	0.171834	0.0481458	3.56904	0.000358298	0.00831604
Up	MSTRG.12234	3124.48	0.172361	0.0554489	3.10847	0.00188059	0.0298745
Up	MSTRG.8885	10375.1	0.172449	0.0461711	3.735	0.000187712	0.00498672
Up	MSTRG.14275	2529.33	0.173139	0.0573038	3.02143	0.00251584	0.0372411
Up	MSTRG.4785	10237.5	0.173141	0.0563451	3.07288	0.00212006	0.0328162
Up	MSTRG.5966	3308.76	0.175018	0.0559001	3.13091	0.00174267	0.0283134
Up	MSTRG.3589	6705.74	0.175205	0.0565868	3.09621	0.00196009	0.0309498
Up	MSTRG.14124	5136.74	0.175842	0.0502361	3.50031	0.000464723	0.0101266
Up	MSTRG.13117	3497.67	0.176207	0.0561522	3.13802	0.00170092	0.0278077
Up	MSTRG.4613	11518.3	0.176424	0.0525961	3.35432	0.000795603	0.0156638
Up	MSTRG.1778	4684.07	0.176449	0.0509978	3.45992	0.000540328	0.0114408
Up	MSTRG.9773	11779	0.177498	0.046324	3.83166	0.000127279	0.00361606
Up	MSTRG.11177	11322.2	0.17764	0.0588226	3.01994	0.00252827	0.0373435
Up	MSTRG.12620	10553.7	0.17793	0.0475153	3.7447	0.000180609	0.00484265
Up	MSTRG.10411	3478.91	0.178912	0.0564327	3.17036	0.00152249	0.0256651
Up	MSTRG.6469	3498.64	0.179084	0.0551961	3.24451	0.00117651	0.0211006
Up	MSTRG.13491	4683.02	0.17967	0.0516043	3.48169	0.000498264	0.0107089
Up	MSTRG.5389	19192.2	0.180297	0.0472737	3.81389	0.000136797	0.00387246
Up	MSTRG.15634	3790.77	0.180512	0.0552381	3.26788	0.00108356	0.0197952
Up	MSTRG.12430	41811.7	0.180567	0.0446202	4.04677	5.19e-05	0.00169973
Up	MSTRG.5993	3686.39	0.180917	0.0556785	3.24932	0.00115681	0.0208424
Up	MSTRG.738	5711.48	0.181038	0.0481909	3.75669	0.000172179	0.0046801
Up	MSTRG.14690	5571.2	0.181182	0.0598088	3.02935	0.00245078	0.0366009
Up	MSTRG.9015	2831.48	0.18149	0.0560355	3.23885	0.00120013	0.0213779
Up	MSTRG.2125	64657	0.182222	0.0403094	4.52058	6.17e-06	0.000279218
Up	MSTRG.7303	7592.83	0.18308	0.0514254	3.56011	0.000370706	0.00852731
Up	MSTRG.2607	2279.74	0.183329	0.0619131	2.96107	0.00306575	0.042967
Up	MSTRG.7083	3281.94	0.184101	0.0588922	3.12607	0.0017716	0.028606
Up	MSTRG.15008	5024.1	0.187601	0.054619	3.43473	0.000593151	0.0122832
Up	MSTRG.4507	3164.4	0.187824	0.0571256	3.28791	0.00100933	0.0188557
Up	MSTRG.1083	7294.31	0.1882	0.0459407	4.09659	4.19e-05	0.00142275
Up	MSTRG.14125	6254.33	0.18994	0.0641973	2.95869	0.00308953	0.0431847
Up	MSTRG.5387	4095.96	0.190198	0.0506354	3.75623	0.000172494	0.00468057
Up	MSTRG.670	3197.23	0.190208	0.0558391	3.40635	0.000658373	0.0133812
Up	MSTRG.2975	3018.47	0.190274	0.0587991	3.236	0.00121218	0.0215436
Up	MSTRG.10646	3857.31	0.190615	0.0560728	3.39942	0.000675297	0.0136546
Up	MSTRG.3212	6041.44	0.190666	0.0585851	3.25452	0.00113584	0.0206527
Up	MSTRG.4486	3952.57	0.190916	0.0551135	3.46405	0.000532101	0.0113056
Up	MSTRG.9938	37738.2	0.191621	0.0436387	4.39108	1.13e-05	0.000460257
Up	MSTRG.14055	45595.8	0.191987	0.0463569	4.14151	3.45e-05	0.00119965
Up	MSTRG.14023	5886.08	0.192659	0.0561952	3.4284	0.000607158	0.0124701
Up	MSTRG.1868	5298.43	0.192962	0.0645316	2.9902	0.00278795	0.0402958
Up	MSTRG.3164	1767.85	0.193014	0.0628355	3.07173	0.0021282	0.0328773
Up	MSTRG.14183	2254.7	0.193553	0.0617754	3.13317	0.00172927	0.0281944
Up	MSTRG.12897	2041.33	0.193697	0.0611059	3.16985	0.00152516	0.0256825
Up	MSTRG.7301	9543.81	0.193919	0.0440568	4.40156	1.07e-05	0.000445528
Up	MSTRG.3789	18033.3	0.193957	0.0596019	3.25421	0.00113708	0.0206527
Up	MSTRG.5327	16207.7	0.196544	0.0481932	4.07825	4.54e-05	0.0015136
Up	MSTRG.13321	3727.4	0.197001	0.0668132	2.94854	0.00319279	0.0442736
Up	MSTRG.10613	11108.5	0.197295	0.0532786	3.70308	0.000213	0.00552218
Up	MSTRG.9257	1836.02	0.197625	0.0679187	2.90973	0.00361746	0.0487845
Up	MSTRG.15798	2621.36	0.200535	0.0652143	3.07501	0.00210492	0.032743
Up	MSTRG.12078	15173.7	0.200823	0.0624732	3.21455	0.00130647	0.0226556
Up	MSTRG.4931	3264.2	0.202017	0.0622802	3.24368	0.00117996	0.0211143
Up	MSTRG.388	9848.23	0.202618	0.0511576	3.96066	7.47e-05	0.00231612
Up	MSTRG.14879	3214.54	0.202878	0.0578059	3.50963	0.000448727	0.00986006
Up	MSTRG.10607	13882.2	0.203872	0.0508772	4.00715	6.15e-05	0.00195058
Up	MSTRG.14048	3080.49	0.205956	0.0572838	3.59536	0.000323943	0.00769964
Up	MSTRG.11160	1918.42	0.206476	0.0659025	3.13306	0.00172996	0.0281944
Up	MSTRG.1459	5527.17	0.206646	0.0567862	3.63902	0.000273673	0.00677972
Up	MSTRG.4690	1875.91	0.207625	0.0672359	3.088	0.00201506	0.0315361
Up	MSTRG.1123	14320.5	0.207751	0.0567323	3.66194	0.000250309	0.0063327
Up	MSTRG.9563	34781.2	0.209073	0.0477609	4.3775	1.2e-05	0.000484864
Up	MSTRG.9437	2896.09	0.211126	0.0716313	2.9474	0.00320454	0.0443593
Up	MSTRG.3078	2998.91	0.211632	0.0596591	3.54736	0.000389119	0.00884722
Up	MSTRG.14016	3550.24	0.212114	0.0606294	3.49854	0.000467821	0.0101519
Up	MSTRG.721	9719.26	0.212314	0.0548314	3.87212	0.000107894	0.00315078
Up	MSTRG.319	10849.9	0.212709	0.0491771	4.32538	1.52e-05	0.000602174
Up	MSTRG.4044	40887.8	0.213518	0.0563862	3.78671	0.000152655	0.0042374
Up	MSTRG.9195	3675.28	0.213779	0.0682622	3.13173	0.00173779	0.0282686
Up	MSTRG.11251	6841.28	0.214064	0.0579052	3.69681	0.000218327	0.00562318
Up	MSTRG.15315	4084.92	0.214337	0.0536572	3.99456	6.48e-05	0.0020489
Up	MSTRG.10523	20345.8	0.214479	0.0430843	4.97811	6.42e-07	3.99e-05
Up	MSTRG.5451	1363.27	0.21496	0.0727255	2.95577	0.00311891	0.0434408
Up	MSTRG.1397	2173.06	0.215834	0.0624539	3.45589	0.000548486	0.0115979
Up	MSTRG.465	3197.59	0.216661	0.0547127	3.95998	7.5e-05	0.00231823
Up	MSTRG.10690	3289.87	0.216742	0.0556914	3.89183	9.95e-05	0.00294364
Up	MSTRG.9132	16066.2	0.21682	0.0462527	4.68773	2.76e-06	0.000144192
Up	MSTRG.14167	2023.82	0.217025	0.0618052	3.51143	0.000445695	0.00983471
Up	MSTRG.12621	1523.58	0.217107	0.0731816	2.96669	0.00301027	0.0424545
Up	MSTRG.994	3710.25	0.217649	0.0651818	3.3391	0.000840492	0.0164241
Up	MSTRG.10872	10388.3	0.219201	0.0477294	4.59259	4.38e-06	0.00020906
Up	MSTRG.14731	5784.2	0.219866	0.0559921	3.92673	8.61e-05	0.00261167
Up	MSTRG.15692	2160.06	0.220441	0.0751627	2.93285	0.00335861	0.0459644
Up	MSTRG.4656	1766.87	0.220864	0.0644965	3.42443	0.000616096	0.0126199
Up	MSTRG.12112	2288.86	0.221119	0.07623	2.90068	0.00372356	0.0497457
Up	MSTRG.6023	4615.36	0.223525	0.0717013	3.11745	0.00182421	0.0292749
Up	MSTRG.948	5146.05	0.224106	0.0661257	3.38908	0.000701264	0.0140709
Up	MSTRG.468	1857.18	0.225952	0.0779267	2.89954	0.00373713	0.0498421
Up	MSTRG.10125	3148.97	0.22721	0.0575536	3.9478	7.89e-05	0.00242496
Up	MSTRG.9728	11237.4	0.227387	0.0490966	4.63141	3.63e-06	0.000181719
Up	MSTRG.9691	1285.08	0.227501	0.0726813	3.13012	0.00174734	0.0283221
Up	MSTRG.9063	1913.84	0.227626	0.0652559	3.48821	0.000486269	0.0104654
Up	MSTRG.13857	19469	0.22772	0.0395037	5.76453	8.19e-09	8.63e-07
Up	MSTRG.5699	2586.61	0.228122	0.0639283	3.56841	0.000359156	0.00832257
Up	MSTRG.209	1381.9	0.22882	0.0751643	3.04426	0.00233255	0.0352033
Up	MSTRG.14718	6685.51	0.22952	0.0664928	3.4518	0.000556852	0.0116993
Up	MSTRG.5232	8735.25	0.229573	0.049367	4.65033	3.31e-06	0.000167422
Up	MSTRG.5489	4444.56	0.229617	0.0549911	4.17554	2.97e-05	0.00106794
Up	MSTRG.3397	3219.62	0.229757	0.0598534	3.83867	0.000123703	0.00354007
Up	MSTRG.339	5479.78	0.229795	0.0555351	4.13784	3.51e-05	0.00121591
Up	MSTRG.14329	5687.51	0.230027	0.0490879	4.68601	2.79e-06	0.000144925
Up	MSTRG.960	6968.33	0.230507	0.0540734	4.26285	2.02e-05	0.000769676
Up	MSTRG.10161	5153.11	0.230908	0.0666622	3.46385	0.0005325	0.0113056
Up	MSTRG.1107	12025	0.232683	0.0502809	4.62767	3.7e-06	0.000184442
Up	MSTRG.14405	2172.79	0.233102	0.0723325	3.22265	0.00127013	0.022321
Up	MSTRG.9071	2149.56	0.233172	0.0698411	3.3386	0.000842005	0.0164332
Up	MSTRG.15832	4699.88	0.233322	0.0742252	3.14343	0.00166982	0.0274708
Up	MSTRG.2022	5344.32	0.233779	0.0564357	4.1424	3.44e-05	0.00119965
Up	MSTRG.14118	5139.41	0.234603	0.0530288	4.42407	9.69e-06	0.000411161
Up	MSTRG.3262	2345.59	0.234978	0.0697967	3.3666	0.000761	0.015096
Up	MSTRG.9489	24842.7	0.235146	0.0401765	5.85282	4.83e-09	5.54e-07
Up	MSTRG.356	4398.96	0.235206	0.0558434	4.21188	2.53e-05	0.000929654
Up	MSTRG.12130	1761.73	0.235657	0.0682855	3.45105	0.000558414	0.0116993
Up	MSTRG.15652	1020.05	0.235765	0.0762559	3.09176	0.00198972	0.0313232
Up	MSTRG.7999	1954.05	0.23671	0.0717593	3.29867	0.00097144	0.0183221
Up	MSTRG.1776	1447.25	0.236725	0.0792511	2.98703	0.002817	0.0404922
Up	MSTRG.9372	2464.19	0.236815	0.0638165	3.71087	0.000206549	0.00542268
Up	MSTRG.240	1080.16	0.237136	0.0782159	3.03182	0.00243084	0.036407
Up	MSTRG.14449	6285.51	0.239224	0.0469166	5.09892	3.42e-07	2.25e-05
Up	MSTRG.9476	1970.68	0.239341	0.0667102	3.58776	0.000333526	0.00786791
Up	MSTRG.3237	918.016	0.239419	0.080649	2.96865	0.00299111	0.0422222
Up	MSTRG.4783	7459.65	0.240948	0.0630942	3.81885	0.000134074	0.00380222
Up	MSTRG.15507	1949.2	0.241234	0.0658901	3.66116	0.00025108	0.006342
Up	MSTRG.5854	6948.23	0.243727	0.0578093	4.21604	2.49e-05	0.000916936
Up	MSTRG.12207	1000.32	0.244737	0.0790598	3.09559	0.00196422	0.0309838
Up	MSTRG.9367	10388.5	0.246217	0.0491621	5.00826	5.49e-07	3.45e-05
Up	MSTRG.11979	5594.56	0.246512	0.0620508	3.97275	7.1e-05	0.0022236
Up	MSTRG.3432	32771.3	0.247163	0.0429035	5.76089	8.37e-09	8.76e-07
Up	MSTRG.1112	1700.87	0.247246	0.0678094	3.6462	0.00026615	0.00665398
Up	MSTRG.14696	2444.08	0.247656	0.0828827	2.98802	0.00280788	0.0404349
Up	MSTRG.12454	3371.95	0.248286	0.0744938	3.33298	0.000859226	0.0166864
Up	MSTRG.1296	8817.86	0.249144	0.0528515	4.71403	2.43e-06	0.000128908
Up	MSTRG.3925	2135.02	0.249245	0.0601247	4.14547	3.39e-05	0.00118924
Up	MSTRG.5969	7315.36	0.249378	0.0597746	4.17197	3.02e-05	0.0010807
Up	MSTRG.699	1028.87	0.249988	0.0840771	2.97333	0.00294592	0.0416591
Up	MSTRG.10215	4039.66	0.250148	0.0560184	4.46547	7.99e-06	0.000347291
Up	MSTRG.10940	1103.17	0.251588	0.0755911	3.32828	0.000873849	0.0168248
Up	MSTRG.14354	4200.57	0.252073	0.064239	3.92399	8.71e-05	0.00262639
Up	MSTRG.3238	1646.71	0.252285	0.0704545	3.58082	0.000342515	0.00801975
Up	MSTRG.615	11009.2	0.252921	0.0511899	4.94084	7.78e-07	4.72e-05
Up	MSTRG.3650	4666.11	0.254025	0.0542785	4.68003	2.87e-06	0.000148728
Up	MSTRG.6093	14654	0.259489	0.0468966	5.53321	3.14e-08	2.79e-06
Up	MSTRG.365	6309.25	0.259619	0.0575668	4.50988	6.49e-06	0.000289512
Up	MSTRG.6936	911.53	0.261044	0.0827753	3.15365	0.00161242	0.0267787
Up	MSTRG.2115	3347.67	0.261133	0.058778	4.4427	8.88e-06	0.000383447
Up	MSTRG.4731	58581.3	0.261327	0.0514977	5.07454	3.88e-07	2.5e-05
Up	MSTRG.14799	11760.7	0.263433	0.0501582	5.25204	1.5e-07	1.1e-05
Up	MSTRG.5098	1874.33	0.263878	0.0668272	3.94866	7.86e-05	0.00242099
Up	MSTRG.4578	3871.07	0.264179	0.0716285	3.68818	0.000225861	0.00577932
Up	MSTRG.62	1690.03	0.264921	0.0648239	4.08678	4.37e-05	0.00147466
Up	MSTRG.285	3162.05	0.265105	0.0609614	4.34874	1.37e-05	0.000545996
Up	MSTRG.9677	986.983	0.266537	0.0819334	3.25309	0.00114159	0.0206868
Up	MSTRG.14145	1943.04	0.267072	0.068518	3.89783	9.71e-05	0.00287713
Up	MSTRG.4976	7053.76	0.268595	0.0524865	5.11741	3.1e-07	2.08e-05
Up	MSTRG.5791	4234.58	0.268952	0.0565968	4.75207	2.01e-06	0.000109838
Up	MSTRG.3333	798.115	0.270404	0.0923155	2.92912	0.00339918	0.0463581
Up	MSTRG.9526	10226.2	0.271483	0.0458443	5.92184	3.18e-09	3.85e-07
Up	MSTRG.4523	2436.96	0.272406	0.0665334	4.09427	4.23e-05	0.00143086
Up	MSTRG.5204	1793.34	0.276273	0.0800417	3.45162	0.000557239	0.0116993
Up	MSTRG.4658	4217.72	0.277296	0.0621025	4.46513	8e-06	0.000347291
Up	MSTRG.14562	694.061	0.278405	0.0932782	2.98467	0.0028388	0.0407116
Up	MSTRG.10247	1862.37	0.278958	0.073465	3.79716	0.000146366	0.00409165
Up	MSTRG.4912	934.208	0.280572	0.0892389	3.14405	0.00166627	0.0274411
Up	MSTRG.6026	1869.85	0.281885	0.0686279	4.10744	4e-05	0.00136638
Up	MSTRG.4755	4197.17	0.284996	0.0588812	4.84019	1.3e-06	7.52e-05
Up	MSTRG.6730	852.015	0.28525	0.0939836	3.03511	0.00240449	0.0360467
Up	MSTRG.14637	3459.76	0.285772	0.0599346	4.76807	1.86e-06	0.000102176
Up	MSTRG.6896	4066.89	0.287115	0.0540663	5.31042	1.09e-07	8.26e-06
Up	MSTRG.6645	1161.02	0.28759	0.0782517	3.67519	0.000237671	0.00605194
Up	MSTRG.4194	856.601	0.287992	0.0951638	3.02628	0.00247586	0.0368355
Up	MSTRG.14739	2367.84	0.288457	0.0673966	4.27999	1.87e-05	0.000723775
Up	MSTRG.4593	869.166	0.289147	0.0853911	3.38615	0.000708813	0.0142043
Up	MSTRG.7803	2876.01	0.293449	0.0575774	5.0966	3.46e-07	2.26e-05
Up	MSTRG.4681	924.527	0.294889	0.0926764	3.18192	0.001463	0.0249495
Up	MSTRG.2993	2143.86	0.294902	0.0737432	3.99905	6.36e-05	0.00201449
Up	MSTRG.169	13855.2	0.29499	0.0512936	5.75102	8.87e-09	9.23e-07
Up	MSTRG.1065	1416.03	0.295252	0.0900561	3.27853	0.00104349	0.0193102
Up	MSTRG.13062	7496.01	0.295673	0.0497156	5.94729	2.73e-09	3.43e-07
Up	MSTRG.3173	1019.72	0.296519	0.0936987	3.1646	0.00155296	0.0260065
Up	MSTRG.3322	824.44	0.296983	0.0895757	3.31544	0.000915001	0.0174039
Up	MSTRG.14027	2187.22	0.297863	0.0847061	3.51643	0.000437396	0.00967878
Up	MSTRG.6171	5466.39	0.298606	0.0503913	5.92574	3.11e-09	3.79e-07
Up	MSTRG.9216	2151.93	0.299436	0.0665105	4.50209	6.73e-06	0.000297684
Up	MSTRG.6351	1709.58	0.299475	0.073791	4.05842	4.94e-05	0.00163756
Up	MSTRG.10211	7578.77	0.299549	0.0605626	4.9461	7.57e-07	4.63e-05
Up	MSTRG.5762	954.576	0.300634	0.0838565	3.5851	0.000336954	0.00793505
Up	MSTRG.9081	2294.87	0.300835	0.0744545	4.04052	5.33e-05	0.0017384
Up	MSTRG.249	2366.03	0.302835	0.0683793	4.42875	9.48e-06	0.000403542
Up	MSTRG.14037	1021.4	0.30377	0.0944647	3.21569	0.0013013	0.0225908
Up	MSTRG.14153	4548.19	0.303799	0.0699816	4.34113	1.42e-05	0.000563818
Up	MSTRG.14700	1186.63	0.306468	0.0818409	3.74468	0.000180625	0.00484265
Up	MSTRG.14423	4870.88	0.306582	0.0638863	4.79887	1.6e-06	8.92e-05
Up	MSTRG.4946	3997.35	0.306902	0.052722	5.82113	5.84e-09	6.56e-07
Up	MSTRG.6408	16925.5	0.306958	0.0475529	6.45508	1.08e-10	2.24e-08
Up	MSTRG.12923	777.622	0.308409	0.100746	3.06125	0.00220416	0.033851
Up	MSTRG.5440	1653.11	0.308942	0.066855	4.62108	3.82e-06	0.000188604
Up	MSTRG.3656	3762.36	0.31094	0.0545762	5.69735	1.22e-08	1.22e-06
Up	MSTRG.12890	955.054	0.311241	0.0864862	3.59874	0.000319767	0.00764667
Up	MSTRG.135	5529.45	0.313452	0.0509039	6.15771	7.38e-10	1.1e-07
Up	MSTRG.5271	4015.24	0.317767	0.0559696	5.6775	1.37e-08	1.34e-06
Up	MSTRG.4822	5875.74	0.317838	0.054178	5.86655	4.45e-09	5.18e-07
Up	MSTRG.129	3558.18	0.318047	0.0631469	5.03663	4.74e-07	3.01e-05
Up	MSTRG.61	724.035	0.318781	0.0935363	3.4081	0.000654181	0.0133133
Up	MSTRG.15689	7707.88	0.318985	0.050838	6.27455	3.51e-10	6.18e-08
Up	MSTRG.11049	1168.07	0.320618	0.0795309	4.03137	5.55e-05	0.00179265
Up	MSTRG.5328	616.475	0.324201	0.0947712	3.42088	0.000624188	0.0127359
Up	MSTRG.3395	781.92	0.324306	0.0913286	3.55098	0.000383795	0.00873884
Up	MSTRG.1069	465.753	0.328038	0.106753	3.07287	0.00212007	0.0328162
Up	MSTRG.12333	2085.64	0.328774	0.0662595	4.96191	6.98e-07	4.29e-05
Up	MSTRG.7240	1011.11	0.329386	0.0842186	3.91109	9.19e-05	0.00275486
Up	MSTRG.9944	1057.2	0.330431	0.0932111	3.54497	0.000392653	0.00885075
Up	MSTRG.6653	3632.21	0.330597	0.0555485	5.95151	2.66e-09	3.39e-07
Up	MSTRG.10989	510.485	0.332506	0.106844	3.11207	0.00185779	0.0296128
Up	MSTRG.1394	637.908	0.336649	0.0940825	3.57823	0.000345925	0.00806354
Up	MSTRG.14527	970.135	0.337686	0.105597	3.19788	0.00138442	0.0237972
Up	MSTRG.438	4832.41	0.340588	0.0607026	5.61076	2.01e-08	1.88e-06
Up	MSTRG.177	712.995	0.340787	0.102972	3.30953	0.000934541	0.0177326
Up	MSTRG.975	5148.75	0.345917	0.0486024	7.11727	1.1e-12	2.93e-10
Up	MSTRG.5572	631.574	0.346009	0.116416	2.97217	0.00295702	0.0417786
Up	ENSSSCG00000017578	409.071	0.346832	0.113111	3.06629	0.00216732	0.0333504
Up	MSTRG.13768	3516.34	0.350765	0.0590654	5.93859	2.87e-09	3.58e-07
Up	MSTRG.6660	653.574	0.352642	0.0991951	3.55503	0.000377932	0.0086253
Up	MSTRG.5283	1718.21	0.352968	0.084799	4.16241	3.15e-05	0.00111681
Up	MSTRG.10954	756.171	0.357748	0.091158	3.92448	8.69e-05	0.00262607
Up	MSTRG.7282	14655.2	0.358718	0.0498021	7.20286	5.9e-13	1.78e-10
Up	MSTRG.14216	515.214	0.363085	0.114371	3.17463	0.0015003	0.0253463
Up	MSTRG.3799	418.022	0.36439	0.11676	3.12086	0.00180324	0.0289976
Up	MSTRG.13057	2866.39	0.36659	0.0544417	6.73362	1.65e-11	3.82e-09
Up	MSTRG.7753	5597.41	0.367129	0.0567449	6.46982	9.81e-11	2.06e-08
Up	MSTRG.2054	771.553	0.37067	0.0998528	3.71217	0.000205491	0.00540782
Up	MSTRG.2625	411.419	0.374426	0.123931	3.02125	0.00251735	0.0372411
Up	MSTRG.4970	1209.86	0.380723	0.0827793	4.59925	4.24e-06	0.000203719
Up	MSTRG.4036	1507.49	0.388165	0.073583	5.2752	1.33e-07	9.83e-06
Up	MSTRG.3525	1892.52	0.389577	0.0659288	5.90905	3.44e-09	4.13e-07
Up	MSTRG.8691	1410.06	0.396793	0.0732005	5.42064	5.94e-08	4.86e-06
Up	ENSSSCG00000005423	438.067	0.400065	0.114677	3.48863	0.000485498	0.0104632
Up	MSTRG.341	342.378	0.401146	0.134408	2.98454	0.00284004	0.0407116
Up	MSTRG.7530	2966.42	0.401215	0.064828	6.18892	6.06e-10	9.61e-08
Up	MSTRG.7358	1633.5	0.404792	0.0656512	6.16579	7.01e-10	1.08e-07
Up	MSTRG.11030	468.021	0.409113	0.114667	3.56785	0.000359924	0.00832807
Up	MSTRG.14348	386.515	0.412203	0.127624	3.22982	0.00123867	0.0218661
Up	MSTRG.14192	1533.56	0.414408	0.0682393	6.07286	1.26e-09	1.78e-07
Up	MSTRG.5275	826.465	0.417527	0.0988011	4.22594	2.38e-05	0.000885129
Up	MSTRG.4766	2872.29	0.419584	0.0660307	6.35438	2.09e-10	3.96e-08
Up	MSTRG.13368	528.254	0.421912	0.109876	3.83988	0.000123093	0.00352903
Up	MSTRG.3348	371.939	0.423552	0.119067	3.55727	0.000374734	0.00858229
Up	MSTRG.9155	846.941	0.425216	0.0838865	5.06894	4e-07	2.57e-05
Up	MSTRG.7749	634.105	0.431714	0.0934955	4.61748	3.88e-06	0.00019011
Up	MSTRG.6933	362.179	0.434705	0.13808	3.14822	0.0016427	0.0271667
Up	MSTRG.4725	2842.37	0.434859	0.0557184	7.80458	5.97e-15	2.29e-12
Up	MSTRG.2118	514.212	0.43689	0.108603	4.02281	5.75e-05	0.00184015
Up	ENSSSCG00000017990	309.051	0.440909	0.142001	3.10497	0.00190299	0.0301609
Up	MSTRG.12091	709.081	0.441865	0.109772	4.02531	5.69e-05	0.00182816
Up	MSTRG.12202	670.657	0.446351	0.0980667	4.55151	5.33e-06	0.000246849
Up	MSTRG.8612	314.81	0.450969	0.136589	3.30164	0.000961218	0.0181511
Up	MSTRG.5258	346.915	0.454123	0.135096	3.36147	0.000775281	0.0153213
Up	MSTRG.14142	870.588	0.458743	0.0971466	4.72218	2.33e-06	0.000124594
Up	MSTRG.4965	622.837	0.459277	0.102083	4.49905	6.83e-06	0.000300389
Up	MSTRG.10272	323.329	0.459503	0.132177	3.47643	0.000508139	0.0108914
Up	MSTRG.10351	519.401	0.463728	0.119545	3.87911	0.000104837	0.00307295
Up	MSTRG.10614	448.125	0.474618	0.10866	4.36791	1.25e-05	0.000504041
Up	ENSSSCG00000028092	232.234	0.479875	0.149618	3.20733	0.00133975	0.0231815
Up	MSTRG.5145	318.274	0.480481	0.132658	3.62195	0.000292395	0.00712219
Up	MSTRG.938	665.113	0.482135	0.10929	4.41151	1.03e-05	0.000430078
Up	MSTRG.2516	881.339	0.482849	0.0887224	5.44224	5.26e-08	4.42e-06
Up	MSTRG.6819	232.249	0.488264	0.163748	2.98179	0.00286564	0.0409664
Up	MSTRG.13024	540.252	0.493883	0.107433	4.59713	4.28e-06	0.000205176
Up	MSTRG.11222	202.904	0.498473	0.165631	3.00954	0.00261647	0.0382656
Up	MSTRG.5952	345.754	0.501985	0.124418	4.03465	5.47e-05	0.00177877
Up	MSTRG.3596	291.968	0.502502	0.165341	3.03919	0.00237212	0.0356636
Up	MSTRG.12025	275.641	0.504903	0.165019	3.05967	0.00221581	0.0339303
Up	MSTRG.12014	901.485	0.513827	0.0864018	5.94695	2.73e-09	3.43e-07
Up	MSTRG.8861	159.799	0.517192	0.174608	2.96202	0.00305625	0.0429104
Up	MSTRG.8893	1937.85	0.517446	0.0788059	6.56608	5.17e-11	1.13e-08
Up	MSTRG.12396	223.246	0.51778	0.159489	3.24649	0.00116837	0.0209786
Up	MSTRG.9067	2027.93	0.51948	0.07384	7.03521	1.99e-12	5.04e-10
Up	MSTRG.6277	2460.04	0.528031	0.0716164	7.37305	1.67e-13	5.2e-11
Up	MSTRG.5613	3168.5	0.532689	0.0578923	9.20137	3.53e-20	2.06e-17
Up	MSTRG.3662	367.706	0.541646	0.121182	4.4697	7.83e-06	0.000341836
Up	MSTRG.1145	563.219	0.545791	0.115593	4.72164	2.34e-06	0.000124594
Up	MSTRG.14570	320.567	0.550995	0.125581	4.38756	1.15e-05	0.00046656
Up	MSTRG.6607	450.982	0.557565	0.126881	4.39441	1.11e-05	0.000454443
Up	MSTRG.1266	160.786	0.56429	0.180758	3.12181	0.00179746	0.0289503
Up	MSTRG.8575	441.493	0.570724	0.118969	4.79727	1.61e-06	8.96e-05
Up	MSTRG.15589	529.022	0.573379	0.1118	5.12861	2.92e-07	1.98e-05
Up	MSTRG.5692	246.879	0.587951	0.147244	3.99303	6.52e-05	0.00205806
Up	MSTRG.2917	447.471	0.602908	0.11721	5.14383	2.69e-07	1.85e-05
Up	MSTRG.13613	233.056	0.608637	0.159917	3.80595	0.000141261	0.00397732
Up	MSTRG.9579	199.718	0.621618	0.1832	3.39312	0.00069102	0.0139067
Up	MSTRG.13504	186.645	0.624308	0.18981	3.28912	0.00100503	0.0187976
Up	MSTRG.10172	587.472	0.634128	0.106074	5.97816	2.26e-09	2.95e-07
Up	MSTRG.12530	481.203	0.6352	0.131979	4.8129	1.49e-06	8.47e-05
Up	MSTRG.3235	1165.9	0.642606	0.0899735	7.14217	9.19e-13	2.58e-10
Up	MSTRG.5307	228.318	0.652716	0.157554	4.14281	3.43e-05	0.00119965
Up	MSTRG.2128	2561.02	0.654641	0.0623652	10.4969	8.93e-26	1e-22
Up	ENSSSCG00000024800	248.426	0.655584	0.144528	4.53602	5.73e-06	0.000261812
Up	MSTRG.1595	455.609	0.660246	0.121184	5.44832	5.08e-08	4.32e-06
Up	MSTRG.7319	1657.4	0.660339	0.0674031	9.79687	1.16e-22	9.6e-20
Up	MSTRG.13119	140.198	0.666996	0.216743	3.07737	0.00208839	0.032518
Up	ENSSSCG00000013018	196.627	0.669129	0.157239	4.25549	2.09e-05	0.0007916
Up	MSTRG.1496	177.594	0.673345	0.186152	3.61719	0.000297823	0.00719861
Up	ENSSSCG00000001567	143.708	0.673594	0.206258	3.26579	0.0010916	0.0199188
Up	MSTRG.402	1044.15	0.677056	0.0883219	7.66578	1.78e-14	6.49e-12
Up	ENSSSCG00000015426	152.422	0.678005	0.2051	3.30573	0.0009473	0.017953
Up	MSTRG.7533	224.189	0.689319	0.170168	4.05082	5.1e-05	0.00167405
Up	MSTRG.6209	119.289	0.694091	0.227355	3.05289	0.00226646	0.0344708
Up	ENSSSCG00000017328	160.308	0.694478	0.187394	3.70598	0.000210579	0.00546844
Up	ENSSSCG00000030694	92.7194	0.699545	0.237914	2.94032	0.00327871	0.0451657
Up	MSTRG.13433	8825.47	0.707595	0.0460705	15.359	3.09e-53	8.08e-50
Up	ENSSSCG00000032053	485.706	0.710853	0.122899	5.78403	7.29e-09	7.9e-07
Up	MSTRG.11451	672.276	0.71309	0.114149	6.24698	4.18e-10	6.92e-08
Up	ENSSSCG00000009645	250.489	0.722616	0.157484	4.58851	4.46e-06	0.000211897
Up	MSTRG.8652	217.856	0.722922	0.161394	4.47924	7.49e-06	0.000327825
Up	ENSSSCG00000036758	113.171	0.738919	0.215723	3.42531	0.000614102	0.0125955
Up	MSTRG.10711	92.3951	0.742754	0.231983	3.20176	0.00136592	0.0235049
Up	ENSSSCG00000003439	80.5983	0.756082	0.258636	2.92335	0.00346287	0.0469954
Up	ENSSSCG00000034812	688.223	0.759256	0.100538	7.55192	4.29e-14	1.53e-11
Up	MSTRG.10282	122.793	0.764622	0.221722	3.44856	0.000563583	0.0117745
Up	MSTRG.584	88.8918	0.766202	0.251401	3.04773	0.0023058	0.0349002
Up	ENSSSCG00000005393	89.9288	0.769076	0.242047	3.17738	0.00148613	0.0251939
Up	MSTRG.13189	211.318	0.772963	0.152525	5.06776	4.03e-07	2.57e-05
Up	MSTRG.5923	161.555	0.777751	0.213304	3.6462	0.000266143	0.00665398
Up	MSTRG.3364	328.189	0.781891	0.140644	5.55936	2.71e-08	2.46e-06
Up	ENSSSCG00000002329	119.603	0.782322	0.222267	3.51975	0.000431957	0.00959899
Up	MSTRG.7145	259.077	0.785843	0.139574	5.6303	1.8e-08	1.72e-06
Up	MSTRG.14844	372.267	0.787204	0.127734	6.16281	7.15e-10	1.09e-07
Up	ENSSSCG00000034873	93.0791	0.795577	0.236851	3.35897	0.000782322	0.0154217
Up	MSTRG.11147	364.534	0.812186	0.129713	6.26143	3.81e-10	6.51e-08
Up	ENSSSCG00000004839	175.889	0.836586	0.181274	4.61503	3.93e-06	0.000191776
Up	MSTRG.4328	881.695	0.885636	0.104258	8.49465	1.99e-17	9.36e-15
Up	ENSSSCG00000010455	109.04	0.895372	0.226905	3.94601	7.95e-05	0.00243836
Up	MSTRG.2021	262.705	0.900551	0.145101	6.20637	5.42e-10	8.78e-08
Up	ENSSSCG00000017797	87.1239	0.913838	0.242793	3.76387	0.000167307	0.00457141
Up	ENSSSCG00000000297	77.1966	0.916928	0.275148	3.3325	0.000860704	0.0166945
Up	MSTRG.13933	195.25	0.929049	0.171007	5.43281	5.55e-08	4.64e-06
Up	MSTRG.11235	153.009	0.940078	0.201248	4.67125	2.99e-06	0.00015472
Up	ENSSSCG00000009589	187.525	0.954152	0.173239	5.50771	3.64e-08	3.16e-06
Up	MSTRG.6239	157.3	0.957107	0.180078	5.31495	1.07e-07	8.14e-06
Up	MSTRG.2181	221.77	0.962056	0.15202	6.32847	2.48e-10	4.52e-08
Up	MSTRG.12268	57.1648	0.967092	0.302752	3.19434	0.0014015	0.0239973
Up	ENSSSCG00000000528	151.758	0.972506	0.203921	4.76904	1.85e-06	0.000102043
Up	MSTRG.12403	48.7184	0.975011	0.335524	2.90594	0.00366155	0.0491681
Up	ENSSSCG00000016130	85.695	1.00462	0.256337	3.91914	8.89e-05	0.00267462
Up	MSTRG.4068	42.1953	1.04889	0.335622	3.12521	0.00177681	0.0286607
Up	MSTRG.10956	182.507	1.05973	0.186271	5.68917	1.28e-08	1.26e-06
Up	MSTRG.14141	169.831	1.07453	0.199425	5.38814	7.12e-08	5.62e-06
Up	ENSSSCG00000008140	48.0533	1.08342	0.360551	3.00489	0.00265674	0.0386482
Up	ENSSSCG00000001427	152.33	1.11195	0.231129	4.81097	1.5e-06	8.49e-05
Up	MSTRG.11470	64.1639	1.11484	0.309746	3.59922	0.000319176	0.00764416
Up	ENSSSCG00000006734	57.5235	1.12542	0.338313	3.32658	0.000879204	0.0168865
Up	MSTRG.13817	70.1009	1.12825	0.27895	4.04463	5.24e-05	0.00171176
Up	ENSSSCG00000004902	38.5559	1.12925	0.356103	3.17112	0.00151853	0.0256259
Up	MSTRG.8820	57.1104	1.15708	0.300551	3.84986	0.000118184	0.00341656
Up	ENSSSCG00000033768	96.3918	1.1624	0.233955	4.96848	6.75e-07	4.17e-05
Up	ENSSSCG00000007602	43.9465	1.16378	0.334575	3.47839	0.000504428	0.0108266
Up	MSTRG.11573	36.2744	1.16595	0.38493	3.02898	0.00245383	0.0366117
Up	ENSSSCG00000007528	56.1558	1.17353	0.341039	3.44105	0.000579468	0.0120903
Up	ENSSSCG00000009542	36.6813	1.198	0.378348	3.16639	0.00154343	0.025915
Up	MSTRG.9466	71.6656	1.20892	0.291908	4.14144	3.45e-05	0.00119965
Up	ENSSSCG00000012307	311.628	1.23024	0.136214	9.0317	1.69e-19	9.48e-17
Up	ENSSSCG00000014985	41.8521	1.26366	0.349945	3.61103	0.00030498	0.00733774
Up	ENSSSCG00000013473	45.3922	1.27028	0.33115	3.83597	0.000125071	0.0035727
Up	MSTRG.3808	142.013	1.28979	0.226086	5.70486	1.16e-08	1.19e-06
Up	ENSSSCG00000018044	53.8247	1.30273	0.35721	3.64697	0.000265354	0.00665398
Up	ENSSSCG00000012083	40.4402	1.33155	0.376288	3.53865	0.000402179	0.00900091
Up	MSTRG.9971	42.1412	1.34281	0.394478	3.40401	0.000664036	0.0134615
Up	ENSSSCG00000016301	28.2385	1.35281	0.440932	3.06808	0.00215441	0.0331843
Up	MSTRG.6287	261.849	1.36663	0.145655	9.3827	6.43e-21	4.39e-18
Up	ENSSSCG00000000271	29.5422	1.38084	0.44372	3.11197	0.00185844	0.0296128
Up	ENSSSCG00000005588	38.0813	1.43194	0.376833	3.79992	0.000144743	0.00405359
Up	MSTRG.6101	53.4666	1.43775	0.319339	4.50226	6.72e-06	0.000297684
Up	MSTRG.14525	76.0557	1.4384	0.273766	5.25413	1.49e-07	1.09e-05
Up	ENSSSCG00000009134	26.8204	1.44762	0.484199	2.98973	0.00279221	0.0403202
Up	ENSSSCG00000028184	31.881	1.45332	0.438213	3.31646	0.00091166	0.0173613
Up	ENSSSCG00000038584	19.8528	1.46467	0.503524	2.90885	0.00362764	0.0488379
Up	ENSSSCG00000031706	40.4095	1.48681	0.397365	3.74169	0.000182789	0.004884
Up	ENSSSCG00000011176	25.2402	1.51334	0.494506	3.06031	0.0022111	0.0339244
Up	MSTRG.13695	33.8423	1.51476	0.393816	3.84636	0.000119885	0.00344967
Up	MSTRG.4618	87.8547	1.53286	0.254118	6.03209	1.62e-09	2.21e-07
Up	MSTRG.8270	33.9648	1.55193	0.396342	3.91562	9.02e-05	0.00270873
Up	MSTRG.5891	20.3582	1.56439	0.506102	3.09105	0.0019945	0.031347
Up	ENSSSCG00000011037	126.78	1.58943	0.24957	6.36866	1.91e-10	3.7e-08
Up	MSTRG.8108	511.039	1.59758	0.115386	13.8456	1.35e-43	3.04e-40
Up	ENSSSCG00000028858	41.5613	1.64959	0.364126	4.53027	5.89e-06	0.000268266
Up	ENSSSCG00000032392	39.3999	1.66434	0.379939	4.38055	1.18e-05	0.000480591
Up	ENSSSCG00000011039	27.5634	1.67152	0.450757	3.70826	0.000208686	0.00544629
Up	ENSSSCG00000006639	32.1722	1.71807	0.423748	4.05445	5.03e-05	0.00165862
Up	MSTRG.2185	56.776	1.76189	0.325327	5.41573	6.1e-08	4.97e-06
Up	MSTRG.4676	300.941	1.80726	0.149532	12.0861	1.25e-33	2.04e-30
Up	MSTRG.13914	57.3416	1.87338	0.32368	5.78774	7.13e-09	7.78e-07
Up	ENSSSCG00000014988	27.1014	1.92286	0.448783	4.28462	1.83e-05	0.000711868
Up	ENSSSCG00000008534	22.4489	1.94349	0.493952	3.93456	8.33e-05	0.00254267
Up	ENSSSCG00000017380	21.275	2.02666	0.546302	3.70978	0.000207436	0.00542268
Up	MSTRG.7755	12.798	2.05057	0.650971	3.15001	0.00163266	0.0270863
Up	MSTRG.2175	57.4319	2.06084	0.333236	6.18432	6.24e-10	9.8e-08
Up	ENSSSCG00000009530	29.3844	2.24153	0.446939	5.0153	5.3e-07	3.35e-05
Up	MSTRG.11910	32.0878	2.27783	0.485208	4.69454	2.67e-06	0.000140403
Up	MSTRG.2282	115.987	2.36693	0.240491	9.84207	7.42e-23	6.47e-20
Up	MSTRG.4752	43.7472	2.38754	0.402448	5.93255	2.98e-09	3.66e-07
Up	MSTRG.14808	27.4584	2.4806	0.521736	4.75451	1.99e-06	0.000108897
Up	ENSSSCG00000011246	14.4129	2.50685	0.669931	3.74195	0.000182599	0.004884
Up	ENSSSCG00000039909	43.9213	2.53396	0.39856	6.35778	2.05e-10	3.92e-08
Up	ENSSSCG00000011038	29.6617	2.56126	0.463793	5.52242	3.34e-08	2.93e-06
Up	ENSSSCG00000038331	65.9889	2.58292	0.327135	7.89556	2.89e-15	1.16e-12
Up	ENSSSCG00000022500	44.5552	2.60565	0.416747	6.25236	4.04e-10	6.76e-08
Up	MSTRG.4611	20.2408	2.63112	0.602251	4.36882	1.25e-05	0.000503241
Up	ENSSSCG00000035506	14.8433	2.70284	0.674048	4.00986	6.08e-05	0.0019361
Up	MSTRG.7438	9.22121	2.78576	0.87565	3.18136	0.00146584	0.0249511
Up	MSTRG.1691	10.8291	2.82627	0.807721	3.49906	0.000466897	0.0101458
Up	ENSSSCG00000034657	8.41635	2.88728	0.994586	2.903	0.00369605	0.0495394
Up	MSTRG.13463	8.59108	2.92163	0.956844	3.0534	0.00226265	0.0344708
Up	ENSSSCG00000010252	11.463	2.92588	0.833646	3.50974	0.000448552	0.00986006
Up	MSTRG.1422	58.3547	3.01183	0.387845	7.76555	8.13e-15	3.04e-12
Up	ENSSSCG00000038147	15.1374	3.02217	0.707218	4.27332	1.93e-05	0.000739469
Up	ENSSSCG00000010543	11.2333	3.09348	0.85543	3.61628	0.000298865	0.0072127
Up	ENSSSCG00000002814	40.0849	3.12458	0.460598	6.78374	1.17e-11	2.79e-09
Up	MSTRG.14469	8.09288	3.12904	0.939799	3.32948	0.000870086	0.0167848
Up	ENSSSCG00000007899	7.116	3.32041	1.0755	3.08732	0.00201972	0.0315631
Up	ENSSSCG00000010649	12.9271	3.36095	0.78855	4.26219	2.02e-05	0.000770078
Up	ENSSSCG00000001566	15.4119	3.41696	0.721525	4.73575	2.18e-06	0.000117831
Up	ENSSSCG00000016997	14.7604	3.53433	0.783536	4.51074	6.46e-06	0.000289156
Up	ENSSSCG00000013440	13.4862	3.64733	0.799811	4.56024	5.11e-06	0.000238918
Up	ENSSSCG00000031035	42.2266	3.90806	0.476663	8.19879	2.43e-16	1.03e-13
Up	ENSSSCG00000002734	5.38884	3.91166	1.33349	2.93341	0.00335265	0.0459229
Up	ENSSSCG00000010432	8.0819	3.92535	1.08494	3.61804	0.000296841	0.00718592
Up	ENSSSCG00000035563	13.8067	3.96272	0.852001	4.65108	3.3e-06	0.000167422
Up	ENSSSCG00000013301	6.10625	4.10695	1.29369	3.17462	0.00150035	0.0253463
Up	ENSSSCG00000003633	6.00237	4.11077	1.32358	3.1058	0.00189766	0.0301153
Up	MSTRG.6283	9.12698	4.11536	1.07066	3.84377	0.00012116	0.00347996
Up	MSTRG.10066	6.04457	4.12009	1.40508	2.93227	0.00336492	0.0460107
Up	ENSSSCG00000025975	18.416	4.13768	0.746121	5.54559	2.93e-08	2.62e-06
Up	ENSSSCG00000003732	7.31512	4.41646	1.26167	3.5005	0.000464393	0.0101266
Up	MSTRG.11208	279.764	4.48462	0.226116	19.8333	1.54e-87	8.05e-84
Up	ENSSSCG00000009795	4.34875	4.55429	1.5064	3.02329	0.00250042	0.0371306
Up	MSTRG.14882	30.7957	4.66824	0.655778	7.11863	1.09e-12	2.93e-10
Up	ENSSSCG00000040111	4.74618	4.68186	1.49613	3.1293	0.00175222	0.0283514
Up	MSTRG.10120	4.92172	4.74005	1.47859	3.20579	0.00134691	0.0232542
Up	MSTRG.5374	699.505	4.74461	0.146358	32.4179	1.54e-230	2.41e-226
Up	ENSSSCG00000016580	5.03183	4.77519	1.48941	3.20608	0.00134555	0.0232542
Up	ENSSSCG00000017295	14.5272	4.82077	0.977846	4.92999	8.22e-07	4.97e-05
Up	MSTRG.7437	15.9875	4.95382	0.969375	5.11032	3.22e-07	2.15e-05
Up	ENSSSCG00000028331	12.3341	5.18806	1.17918	4.39972	1.08e-05	0.000448068
Up	MSTRG.8821	6.76483	5.20624	1.40755	3.69879	0.000216626	0.00559479
Up	MSTRG.3215	3.55593	5.28677	1.6034	3.29722	0.000976484	0.0183731
Up	ENSSSCG00000004041	27.1668	5.31242	0.83227	6.38305	1.74e-10	3.41e-08
Up	ENSSSCG00000006545	8.12146	5.48046	1.3672	4.00854	6.11e-05	0.00194307
Up	ENSSSCG00000032810	8.60345	5.56032	1.39778	3.97797	6.95e-05	0.00217964
Up	MSTRG.10459	8.74189	5.59383	1.37504	4.06813	4.74e-05	0.00157419
Up	ENSSSCG00000009566	18.2985	5.75804	1.12032	5.13963	2.75e-07	1.88e-05
Up	ENSSSCG00000023333	18.9694	5.80951	1.11662	5.20277	1.96e-07	1.4e-05
Up	ENSSSCG00000014415	5.14657	5.82035	1.53476	3.79235	0.000149226	0.00415691
Up	ENSSSCG00000010837	5.64091	5.94696	1.45207	4.0955	4.21e-05	0.00142636
Up	ENSSSCG00000012402	5.85731	5.99384	1.48738	4.0298	5.58e-05	0.00179725
Up	MSTRG.8688	5.89823	6.00285	1.48938	4.03043	5.57e-05	0.00179611
Up	MSTRG.1497	11.665	6.01261	1.31275	4.58017	4.65e-06	0.000219861
Up	ENSSSCG00000023612	10.089	6.7922	1.36888	4.96185	6.98e-07	4.29e-05

## Sheet: Sheet1
Accession number	subjects
SRR10257654	40_LL_1
SRR10257653	40_LL_2
SRR10257652	40_LL_3
SRR10257651	40_NC_1
SRR10257649	40_NC_2
SRR10257648	40_NC_3
baseMean	mean of normalized counts for all samples
log2FoldChange	The difference multiple of the sample expression amount is taken as log2
lfcSE	Standard error
stat	Wald statistic
pvalue	Reflect the possibility of an event
padj	adjusted p-values
