# Supplementary material for: Long Noncoding Ribonucleic Acid MSTRG.59589 Promotes Porcine Skeletal Muscle Satellite Cells Differentiation by Enhancing the Function of PALLD
Source: Front Genet. 2019 Nov 26;10:1220. doi: 10.3389/fgene.2019.01220 (PMC6887656; doi:10.3389/fgene.2019.01220)
Supplement: Supplementary file 7 [file Table_7.xlsx]

## Sheet: Table S7
The differentially expressed genes between 30h and 40 h NC groups
Regulation	Ensembl ID	log2FoldChange	padj	Symbol	Chr	Type	30h_NC_1	30h_NC_2	30h_NC_3	40h_NC_1	40h_NC_2	40h_NC_3
Up	ENSSSCG00000013044	3.90126	0.00425	FLRT1	2	protein_coding	2.35374	2.27164	4.46376	6.25793	6.65729	7.0749
Up	ENSSSCG00000031616	3.23503	4.43e-10	FOSB	6	protein_coding	4.58535	5.11528	5.19057	8.26351	7.06516	8.48196
Up	ENSSSCG00000033834	2.90152	2.54e-18	NDST4	8	protein_coding	4.20548	4.03831	5.04027	7.17654	6.78044	7.45865
Up	ENSSSCG00000034619	2.67263	1.17e-08		AEMK02000278.1	protein_coding	2.87468	3.80162	4.13336	6.15044	5.64298	6.05978
Up	ENSSSCG00000017283	2.60838	8.4e-16	CD79B	12	protein_coding	3.80769	4.67504	4.68253	6.83152	6.80643	6.87679
Up	ENSSSCG00000002383	2.60148	3.57e-131		7	protein_coding	9.34624	9.64305	9.53703	12.2526	11.8084	12.2311
Up	ENSSSCG00000008834	2.54174	3.02e-09	SPATA18	8	protein_coding	4.36961	3.41002	3.80078	6.17258	6.0435	5.96308
Up	ENSSSCG00000035320	2.48656	0.000769	ASB14	13	protein_coding	3.07825	2.50014	3.80078	5.02555	5.754	3.88866
Up	ENSSSCG00000025240	2.46092	0	DDIT4L	8	protein_coding	9.84352	9.90613	9.86929	12.346	12.3114	12.3326
Up	ENSSSCG00000014336	2.4515	3.78e-296	EGR1	2	protein_coding	12.2342	12.3016	12.4263	14.7604	14.6835	14.8714
Up	ENSSSCG00000036465	2.39459	7.46e-20		AEMK02000189.1	protein_coding	10.8732	10.8268	11.5068	13.4517	13.3449	13.6726
Up	ENSSSCG00000000614	2.33665	5.08e-05	GRIN2B	5	protein_coding	3.41533	4.17696	2.74629	5.74015	5.61383	4.90438
Up	ENSSSCG00000026850	2.30214	1.34e-11	SNCG	14	protein_coding	5.22281	3.88491	5.56555	6.92581	7.20852	7.40444
Up	ENSSSCG00000000499	2.23131	8.64e-37	BEST3	5	protein_coding	6.16591	6.2654	6.54577	8.53542	8.33891	8.65058
Up	ENSSSCG00000006820	2.21187	0.000566	EPS8L3	4	protein_coding	3.07825	3.51832	3.48883	4.8716	5.69956	4.33753
Up	ENSSSCG00000021651	2.20612	7.14e-19	SCN2B	9	protein_coding	5.3462	5.14937	5.32669	7.51667	7.33892	7.19686
Up	ENSSSCG00000034393	2.19901	6.98e-29		1	lincRNA	6.29404	6.11827	6.31972	8.70077	8.118	8.26588
Up	ENSSSCG00000016640	2.16025	4.69e-13	PPP1R3A	18	protein_coding	4.77299	5.0446	5.26023	6.63816	7.39139	7.06328
Up	ENSSSCG00000026146	2.15388	7.91e-113	GALNT5	15	protein_coding	9.3487	8.96931	9.27625	11.2561	11.3428	11.4439
Up	ENSSSCG00000006754	2.14105	7.4e-61	AMPD1	4	protein_coding	7.0302	7.25113	7.3802	9.36644	9.29367	9.37397
Up	ENSSSCG00000033822	2.13306	4.21e-12		9	protein_coding	5.42296	4.57827	4.87246	6.68513	6.91794	7.23877
Up	ENSSSCG00000035284	2.09264	1.04e-164	BMF	1	protein_coding	9.63749	9.81483	9.84115	11.9332	11.8485	11.7866
Up	ENSSSCG00000016462	2.06168	1.01e-08	CLCN1	18	protein_coding	4.65065	4.30344	4.40346	6.03429	6.40848	6.41087
Up	ENSSSCG00000033375	2.04715	1.83e-107	LRRC14B	16	protein_coding	8.69007	8.64429	8.52722	10.7179	10.544	10.7029
Up	ENSSSCG00000033261	2.0347	1.34e-60		AEMK02000234.1	protein_coding	7.30829	7.70522	7.63745	9.52332	9.61744	9.59781
Up	ENSSSCG00000032859	2.02372	4.38e-11		AEMK02000350.1	lincRNA	4.71312	5.11528	5.9498	6.89949	7.3478	7.51943
Up	ENSSSCG00000012585	2.01495	1.99e-17	DCX	X	protein_coding	9.99262	9.77172	10.493	12.0544	12.2351	12.0915
Up	ENSSSCG00000025969	2.01435	1.13e-44	PTPRR	5	protein_coding	6.84734	7.11114	7.3802	9.13225	9.08386	9.14242
Up	ENSSSCG00000007665	1.99915	5.31e-06		3	protein_coding	4.93901	3.61906	3.97663	6.23706	5.832	5.93785
Up	ENSSSCG00000017055	1.99481	7.36e-05		16	protein_coding	4.65065	3.02565	4.40346	5.51598	5.61383	6.37373
Up	ENSSSCG00000010224	1.99227	2.35e-43	EGR2	14	protein_coding	7.22499	7.61051	7.86131	9.65501	9.38276	9.64533
Up	ENSSSCG00000004017	1.98845	3.4e-115	FRMD1	1	protein_coding	9.15416	9.30792	9.01926	11.2153	11.1108	11.1145
Up	ENSSSCG00000001536	1.9667	2.12e-13	SCUBE3	7	protein_coding	8.11594	7.56072	8.4769	10.0499	10.0228	10.0736
Up	ENSSSCG00000022569	1.95782	1.12e-11	GRIA1	16	protein_coding	5.08788	4.76573	5.32669	7.02653	6.92981	6.72287
Up	ENSSSCG00000032195	1.9502	2.43e-12		2	protein_coding	5.03994	5.42455	4.9588	7.15445	6.84457	6.9543
Up	ENSSSCG00000031163	1.92022	5.6e-21		2	protein_coding	5.69469	6.37028	6.5734	8.19483	8.05976	8.15534
Up	ENSSSCG00000033918	1.91197	8.14e-20		12	protein_coding	5.8966	6.10095	6.31972	8.17303	7.67149	8.02966
Up	ENSSSCG00000009937	1.9005	1.68e-19		14	protein_coding	5.56521	6.13538	6.20074	7.82706	7.77385	7.918
Up	ENSSSCG00000015333	1.89592	2.64e-10	ASB4	9	protein_coding	4.93901	4.76573	5.15444	6.5896	6.85706	6.67787
Up	ENSSSCG00000015283	1.88035	5.91e-83	PIK3C2B	9	protein_coding	8.53444	8.83438	8.90157	10.6739	10.6465	10.6021
Up	ENSSSCG00000008832	1.87104	0.000166	LRRC66	8	protein_coding	4.51696	3.16547	4.27472	5.98508	5.32107	5.6267
Up	ENSSSCG00000011461	1.86981	5.41e-96	LRTM1	13	protein_coding	8.80208	8.86034	9.04909	10.7027	10.7902	10.8162
Up	ENSSSCG00000013111	1.86804	1.77e-20	CD6	2	protein_coding	6.04968	6.11827	6.55965	7.85472	8.23746	8.11089
Up	ENSSSCG00000009489	1.86335	1.07e-15		11	protein_coding	5.56521	5.79128	5.50944	7.32234	7.35662	7.53633
Up	ENSSSCG00000010747	1.85383	1.95e-05	C10orf90	14	protein_coding	4.88576	3.51832	4.34052	6.05828	5.80647	5.98787
Up	ENSSSCG00000034446	1.84049	0.00067		AEMK02000234.1	protein_coding	3.25661	4.03831	3.80078	5.55022	5.16908	4.95555
Up	ENSSSCG00000040672	1.82982	9.48e-49		7	lincRNA	7.54134	7.9949	7.71392	9.57828	9.61007	9.55283
Up	ENSSSCG00000009485	1.82664	1.01e-05		11	protein_coding	3.80769	4.67504	4.52164	6.12794	5.58409	6.25622
Up	ENSSSCG00000038965	1.80978	2.81e-12	ARC	4	protein_coding	5.49584	5.65556	5.79411	7.72585	6.97636	7.35766
Up	ENSSSCG00000010448	1.80787	1.76e-44	FAS	14	protein_coding	7.52402	7.92283	7.91088	9.59887	9.45438	9.71751
Up	ENSSSCG00000008397	1.80411	8.34e-19	EFEMP1	3	protein_coding	6.2099	5.99247	6.26992	7.64894	7.96484	8.06503
Up	ENSSSCG00000004422	1.74651	0.000385	WISP3	1	protein_coding	4.44517	3.16547	4.78062	5.55022	6.10762	5.6267
Up	ENSSSCG00000010504	1.74455	4.26e-07	BLNK	14	protein_coding	4.93901	4.52733	4.9588	6.68513	6.0435	6.42909
Up	ENSSSCG00000029275	1.74122	1.34e-78	PPARGC1A	8	protein_coding	8.58125	8.52278	8.56212	10.235	10.267	10.3506
Up	ENSSSCG00000036078	1.71775	0.000485		15	protein_coding	3.41533	4.62747	4.34052	5.8265	5.04356	6.1058
Up	ENSSSCG00000035445	1.71303	1.03e-14	SEZ6	12	protein_coding	5.8135	5.76953	6.31972	7.60075	7.55365	7.76148
Up	ENSSSCG00000011245	1.7103	2.39e-52	ITGA9	13	protein_coding	8.18919	8.04102	8.12207	9.87357	9.65547	9.89673
Up	ENSSSCG00000009477	1.70847	0.000773	EDNRB	11	protein_coding	3.41533	3.80162	4.78062	5.51598	5.906	5.27043
Up	ENSSSCG00000031119	1.69941	0.00838		18	protein_coding	2.87468	3.80162	4.46376	4.10325	5.754	5.45953
Up	ENSSSCG00000038185	1.6947	0.0216	EREG	8	protein_coding	3.91788	3.16547	3.36781	4.00792	5.64298	4.08525
Up	ENSSSCG00000008509	1.69293	7.33e-11	RASGRP3	3	protein_coding	5.56521	5.47918	6.30331	7.33222	7.6995	7.29944
Up	ENSSSCG00000040973	1.67631	3.87e-06	HYDIN	6	protein_coding	4.02025	4.97027	5.15444	6.3385	6.49094	6.17219
Up	ENSSSCG00000040923	1.66748	0.00145	HIST1H2BN	7	protein_coding	3.55831	4.41973	3.7041	4.92477	5.61383	5.42364
Up	ENSSSCG00000005423	1.66489	2.56e-29		1	protein_coding	6.87492	7.02196	7.17004	8.68929	8.64651	8.66218
Up	ENSSSCG00000009283	1.65272	6.91e-28	TNFRSF19	11	protein_coding	7.71165	7.33498	7.14264	9.08923	8.90293	9.11174
Up	ENSSSCG00000016606	1.6377	9.03e-05	ASB15	18	protein_coding	4.28988	4.17696	4.52164	5.51598	5.754	5.98787
Up	ENSSSCG00000023630	1.61517	4.73e-20	CPM	5	protein_coding	6.46715	6.85643	6.94528	8.20561	8.51869	8.3303
Up	ENSSSCG00000009197	1.60668	0.00167	GRID2	8	protein_coding	4.51696	3.16547	4.40346	5.64831	5.52269	5.27043
Up	ENSSSCG00000005385	1.60376	6.55e-11	NR4A3	1	protein_coding	5.8135	5.85464	6.07106	7.76281	7.05436	7.47628
Up	ENSSSCG00000024492	1.58972	0.0015	EPHB1	13	protein_coding	3.91788	3.61906	4.9588	6.05828	5.45856	5.38684
Up	ENSSSCG00000033993	1.5837	6.52e-54	PLCXD3	16	protein_coding	8.37936	8.3057	8.34685	9.86509	9.86169	10.013
Up	ENSSSCG00000038758	1.58264	0.000187	PNMA5	X	protein_coding	4.65065	4.36276	4.20577	5.64831	5.49098	6.17219
Up	ENSSSCG00000001027	1.57412	3.13e-28		7	protein_coding	7.29814	7.57333	7.88355	9.10946	9.2085	9.17517
Up	ENSSSCG00000036239	1.56856	0.00525	GJA8	4	protein_coding	4.44517	3.16547	4.52164	4.75901	6.02147	5.38684
Up	ENSSSCG00000021569	1.56222	3.36e-24	MMP25	3	protein_coding	7.04242	6.98468	7.2146	8.7714	8.55364	8.51645
Up	ENSSSCG00000036148	1.55365	0.00227		13	protein_coding	4.51696	3.71323	3.97663	5.55022	5.67155	4.85134
Up	ENSSSCG00000004016	1.55179	6.52e-05	KIF25	1	protein_coding	3.80769	5.08037	5.22582	6.05828	6.35664	6.3548
Up	ENSSSCG00000004856	1.54964	4.83e-61		1	protein_coding	8.6547	8.72279	8.69068	10.323	10.1926	10.1742
Up	ENSSSCG00000009120	1.54711	7.07e-07	ZGRF1	8	protein_coding	5.26512	5.58259	4.9588	6.65399	6.40848	7.08642
Up	ENSSSCG00000011524	1.54247	2.24e-14	CHL1	13	protein_coding	5.97517	6.32626	6.23574	7.7032	7.70642	7.64162
Up	ENSSSCG00000022149	1.53533	1.85e-17	RMI2	3	protein_coding	6.50295	6.71564	6.45955	8.1453	8.1128	7.918
Up	ENSSSCG00000004469	1.53468	1.95e-13	LCA5	1	protein_coding	6.02527	6.15228	6.64025	7.79886	7.70642	7.85876
Up	ENSSSCG00000008392	1.53319	5.13e-31	BCL11A	3	protein_coding	7.64912	7.64676	7.78063	9.17949	9.0489	9.38101
Up	ENSSSCG00000000950	1.52877	8.38e-18	E2F7	5	protein_coding	6.58875	7.28219	6.93467	8.37754	8.59524	8.43316
Up	ENSSSCG00000040673	1.52646	1.48e-13	TMEM140	18	protein_coding	6.12054	6.35576	6.31972	7.48162	7.86943	7.86547
Up	ENSSSCG00000017562	1.52086	0.00725	CACNA1G	12	protein_coding	4.88576	6.10095	6.30331	7.51667	7.62112	6.7521
Up	ENSSSCG00000023915	1.51434	0.00111		12	protein_coding	4.65065	4.41973	3.7041	5.93413	5.52269	5.31028
Up	ENSSSCG00000005307	1.5104	1.44e-07		1	protein_coding	5.56521	5.18267	6.33594	7.26165	7.29369	7.08642
Up	ENSSSCG00000025621	1.50818	0.00049	CXXC4	8	protein_coding	4.02025	4.24159	5.11738	5.90797	5.58409	6.12827
Up	ENSSSCG00000013303	1.50438	1.53e-63	ABTB2	2	protein_coding	9.0491	8.99765	9.16714	10.6514	10.4939	10.5625
Up	ENSSSCG00000004445	1.50027	0.0165		1	protein_coding	3.91788	4.17696	3.7041	5.98508	4.85716	4.08525
Up	ENSSSCG00000035521	1.49368	0.000972	KLHL38	4	protein_coding	4.51696	4.30344	4.05712	5.37028	5.9533	5.34907
Up	ENSSSCG00000038818	1.48963	0.00034		1	protein_coding	4.20548	4.7211	4.27472	5.61635	5.832	5.74775
Up	ENSSSCG00000001963	1.48445	6.59e-88	EGLN3	7	protein_coding	10.0083	10.0118	10.0898	11.4929	11.6147	11.4411
Up	ENSSSCG00000006696	1.48249	1.11e-05	GJA5	4	protein_coding	4.88576	4.7211	5.00011	6.21589	6.14885	6.29646
Up	ENSSSCG00000035913	1.47893	0.00177		17	misc_RNA	3.41533	4.57827	4.52164	5.67958	5.4254	5.56214
Up	ENSSSCG00000009751	1.47727	2.58e-06	FZD10	14	protein_coding	5.30623	5.11528	4.9588	6.74548	6.40848	6.29646
Up	ENSSSCG00000034812	1.47124	3.2e-24	EFCAB8	17	protein_coding	7.38704	7.55438	7.92704	9.11519	9.00187	9.17247
Up	ENSSSCG00000033768	1.47108	0.000107	LAX1	9	protein_coding	5.17922	4.36276	4.63087	5.8265	6.14885	6.21482
Up	ENSSSCG00000033701	1.45611	1.5e-19		7	lincRNA	7.43416	7.52871	6.99721	8.66996	8.68905	8.93818
Up	ENSSSCG00000012467	1.44775	1.13e-05	KLHL4	X	protein_coding	4.88576	4.97027	5.15444	6.5896	6.24702	6.1504
Up	ENSSSCG00000004980	1.44589	5.77e-30	THSD4	1	protein_coding	8.66264	8.67386	9.21616	10.2467	10.2891	10.4034
Up	ENSSSCG00000015487	1.44427	0.000485	TNFSF18	9	protein_coding	4.83048	4.52733	4.82727	5.37028	6.53825	5.93785
Up	ENSSSCG00000003503	1.44153	4.58e-10	VWA5B1	6	protein_coding	6.76126	6.01112	6.76531	7.84095	7.67854	8.26081
Up	ENSSSCG00000000504	1.43314	1.56e-13	PTPRB	5	protein_coding	6.44891	6.413	6.99721	7.99182	8.01587	8.12213
Up	ENSSSCG00000007564	1.42284	0.00461		3	protein_coding	3.68838	3.96365	4.63087	5.61635	5.12844	5.31028
Up	ENSSSCG00000035443	1.42159	0.00022		14	protein_coding	4.58535	4.57827	4.78062	5.93413	5.64298	6.1504
Up	ENSSSCG00000017271	1.41703	6.24e-40	CACNG1	12	protein_coding	8.63467	9.04369	8.94188	10.3836	10.2891	10.2168
Up	ENSSSCG00000037418	1.41134	8.48e-09		2	protein_coding	6.81921	5.81271	6.58702	7.49925	8.01029	7.91154
Up	ENSSSCG00000037119	1.41004	0.00157		7	protein_coding	4.71312	4.36276	4.13336	5.4081	5.39145	6.0362
Up	ENSSSCG00000031053	1.40717	5.34e-104	S100A1	4	protein_coding	11.5563	11.6706	11.5161	13.0673	12.9384	12.958
Up	ENSSSCG00000007539	1.39991	0.00122	RBBP8NL	17	protein_coding	3.91788	4.97027	4.40346	5.88132	5.754	5.59478
Up	ENSSSCG00000010861	1.39845	4.5e-30	COQ8A	10	protein_coding	8.13888	8.15447	8.46957	9.7409	9.49291	9.70822
Up	ENSSSCG00000013351	1.38877	4.28e-42	NAV2	2	protein_coding	10.5271	10.4576	10.9569	12.0262	12.0221	12.1047
Up	ENSSSCG00000000571	1.38575	4.96e-53	ABCC9	5	protein_coding	9.9266	10.0014	10.2557	11.3665	11.5579	11.4236
Up	ENSSSCG00000029507	1.38221	9.93e-05	RASGEF1B	8	protein_coding	5.3462	4.93161	4.73241	6.08188	6.64294	6.0362
Up	ENSSSCG00000030395	1.38175	8.2e-98	ASB5	15	protein_coding	11.5579	11.5358	11.6196	12.8825	12.9039	13.0633
Up	ENSSSCG00000012352	1.37536	1.79e-08	KLF8	X	protein_coding	5.86943	5.65556	6.23574	7.26165	7.39995	7.08642
Up	ENSSSCG00000034763	1.36566	4.03e-10	IRS2	11	protein_coding	5.94945	6.20185	6.44466	7.6802	7.54596	7.36714
Up	ENSSSCG00000036155	1.36058	5.46e-07	FAT4	8	protein_coding	9.44617	9.1337	9.97407	10.8552	10.9706	10.9205
Up	ENSSSCG00000004728	1.35927	4.28e-37	CAPN3	1	protein_coding	8.23248	8.37216	8.25172	9.70145	9.61192	9.5958
Up	ENSSSCG00000010278	1.35777	2.87e-07		14	protein_coding	5.59869	5.70224	6.44466	7.46377	7.13862	7.19686
Up	ENSSSCG00000016652	1.35646	4.52e-11	LRRN3	18	protein_coding	6.18807	6.413	6.36785	7.82006	7.62842	7.45865
Up	ENSSSCG00000038811	1.35573	3.06e-06	MOB3B	10	protein_coding	5.03994	5.65556	5.50944	6.87269	6.65729	6.58344
Up	ENSSSCG00000004143	1.35556	2.26e-124	TXLNB	1	protein_coding	11.7016	11.7753	11.7641	13.107	13.0553	13.1435
Up	ENSSSCG00000004889	1.35278	2.38e-05		1	protein_coding	5.59869	5.11528	4.87246	6.31877	6.45852	6.61561
Up	ENSSSCG00000033041	1.34794	4.64e-17		17	protein_coding	7.64912	7.69371	8.31037	9.21194	9.13348	9.40191
Up	ENSSSCG00000019004	1.33879	0.000302		17	miRNA	4.83048	4.7211	4.68253	5.95983	5.78047	6.08297
Up	ENSSSCG00000001392	1.33829	2.27e-08	TCF19	7	protein_coding	5.6634	6.02954	5.92856	7.3024	7.12836	7.06328
Up	ENSSSCG00000015212	1.3371	0.000159	FEZ1	9	protein_coding	4.58535	5.65556	4.9588	6.41481	6.55367	6.17219
Up	ENSSSCG00000021638	1.33605	5.97e-41	NEU3	9	protein_coding	8.96817	8.98826	9.25294	10.4291	10.3051	10.4808
Up	ENSSSCG00000008742	1.32701	0.00221		8	protein_coding	4.36961	4.57827	4.34052	5.67958	5.78047	5.27043
Up	ENSSSCG00000037539	1.32216	8.24e-14	SORCS2	8	protein_coding	6.83334	7.13685	7.43394	8.57338	8.23268	8.55013
Up	ENSSSCG00000019255	1.32142	3.63e-06		X	miRNA	5.3462	5.30868	5.45106	6.53935	6.67151	6.59962
Up	ENSSSCG00000039703	1.31908	2.14e-21	EEPD1	18	protein_coding	7.51528	7.84177	7.51455	9.00534	8.8508	8.95713
Up	ENSSSCG00000033624	1.31792	2.31e-07	SRGAP3	13	protein_coding	5.42296	5.79128	5.92856	7.02653	6.97636	6.96683
Up	ENSSSCG00000004937	1.31538	0.00226	SLC24A1	1	protein_coding	4.36961	5.33853	4.27472	6.15044	5.52269	6.08297
Up	ENSSSCG00000005981	1.31125	1.77e-52		4	protein_coding	10.5929	10.5052	10.8613	11.9657	11.9146	12.0291
Up	ENSSSCG00000010570	1.30922	6.05e-54	KCNIP2	14	protein_coding	9.7956	10.1081	10.0461	11.3392	11.2769	11.2779
Up	ENSSSCG00000035430	1.30605	1.18e-55	YPEL3	3	protein_coding	9.76276	9.86698	9.84115	11.2606	11.0645	11.049
Up	ENSSSCG00000036622	1.30239	0.000163		4	protein_coding	5.17922	5.58259	4.63087	6.41481	6.14885	6.58344
Up	ENSSSCG00000035402	1.29766	0.000169	RGS9	12	protein_coding	5.26512	5.30868	4.9588	6.78914	5.92985	6.31617
Up	ENSSSCG00000001964	1.29573	0.00565	NPAS3	7	protein_coding	4.88576	3.88491	4.27472	5.29151	5.55372	5.65793
Up	ENSSSCG00000003088	1.29365	1.32e-73		6	protein_coding	11.2014	11.3555	11.2388	12.6669	12.4638	12.5417
Up	ENSSSCG00000009742	1.28673	8.22e-78	ULK1	14	protein_coding	11.604	11.7069	11.8439	13.0631	12.9619	12.9973
Up	ENSSSCG00000010593	1.28451	0.000149	CNNM2	14	protein_coding	4.88576	5.58259	6.33594	7.25128	6.92981	6.59962
Up	ENSSSCG00000035965	1.28291	0.00169	AQP4	6	protein_coding	4.65065	4.24159	5.07934	5.64831	5.78047	6.05978
Up	ENSSSCG00000034192	1.28266	5.18e-19	GNAO1	6	protein_coding	8.2164	8.1999	8.79412	9.8114	9.5708	9.7249
Up	ENSSSCG00000013001	1.28249	1.37e-10	MRPL49	2	protein_coding	6.33435	6.97521	6.62712	8.0706	7.80642	7.89853
Up	ENSSSCG00000017471	1.27723	2.84e-07	CDC6	12	protein_coding	6.12054	5.76953	5.69697	7.10923	7.20852	6.91607
Up	ENSSSCG00000013360	1.27204	2.63e-07	TMEM86A	2	protein_coding	5.72533	6.62164	6.03176	7.49925	7.40846	7.32884
Up	ENSSSCG00000009362	1.26781	0.000529	TRPC4	11	protein_coding	5.08788	4.85105	4.68253	5.88132	5.88175	6.27648
Up	ENSSSCG00000011495	1.2674	4.96e-19	PRICKLE2	13	protein_coding	7.82913	8.10321	8.36673	9.50599	9.17398	9.42932
Up	ENSSSCG00000036572	1.25427	0.0092	BCO1	6	protein_coding	4.58535	5.00791	4.34052	4.8716	5.69956	6.41087
Up	ENSSSCG00000038196	1.25425	5.5e-14		2	protein_coding	7.6168	7.37153	7.93771	8.65823	8.86633	9.12856
Up	ENSSSCG00000040638	1.25256	1.74e-07		7	protein_coding	6.1434	5.74745	6.28671	7.36143	7.37411	7.06328
Up	ENSSSCG00000000399	1.25235	6.76e-14	TIMELESS	5	protein_coding	6.91534	6.83564	7.05715	8.10556	8.27052	8.10524
Up	ENSSSCG00000006755	1.24904	2.92e-26	DENND2C	4	protein_coding	8.29508	8.16283	8.0052	9.45268	9.32098	9.40422
Up	ENSSSCG00000011775	1.24894	5.48e-76	KLHL24	13	protein_coding	11.1918	11.1265	11.3006	12.3975	12.5246	12.4412
Up	ENSSSCG00000027161	1.24874	1.25e-21	PIP5K1B	1	protein_coding	8.17261	8.41832	7.96404	9.32749	9.55747	9.41339
Up	ENSSSCG00000040725	1.24643	0.00113	IL11	6	protein_coding	4.99036	5.18267	5.22582	6.83152	5.58409	6.19366
Up	ENSSSCG00000034702	1.24459	0.00738		17	protein_coding	4.44517	3.96365	4.57729	5.33143	5.58409	5.31028
Up	ENSSSCG00000004439	1.24293	1.99e-41	TSPYL4	1	protein_coding	9.30374	9.33779	9.53176	10.6788	10.5197	10.6973
Up	ENSSSCG00000033394	1.23324	0.00255	VWA3B	3	protein_coding	4.51696	4.36276	5.32669	5.74015	6.08656	5.88605
Up	ENSSSCG00000026473	1.23246	1.73e-16	ABCA8	12	protein_coding	7.68072	7.65864	8.05015	8.81077	9.04071	9.2019
Up	ENSSSCG00000033051	1.23188	6.91e-28	POLE	14	protein_coding	8.43138	8.23604	8.31037	9.4436	9.64471	9.54241
Up	ENSSSCG00000014316	1.23183	5.12e-22	TGFBI	2	protein_coding	8.37936	8.75082	8.88788	10.0825	9.77384	9.87696
Up	ENSSSCG00000016200	1.22914	0.00018		15	protein_coding	5.26512	5.11528	5.8629	6.70046	6.16902	6.86346
Up	ENSSSCG00000016064	1.22876	5.44e-05	TMEFF2	15	protein_coding	5.45986	5.87515	5.00011	6.60597	6.65729	6.67787
Up	ENSSSCG00000016599	1.22208	2.42e-13	GPR37	18	protein_coding	6.83334	6.89712	7.08621	8.17851	8.16898	8.07085
Up	ENSSSCG00000035243	1.21994	9.13e-07	RAB27B	1	protein_coding	6.2314	5.67909	5.97073	7.27195	7.169	6.94167
Up	ENSSSCG00000016873	1.219	7.15e-05	NIM1K	16	protein_coding	4.93901	6.10095	5.9498	6.65399	7.02144	7.05157
Up	ENSSSCG00000001565	1.21491	1.41e-98	CDKN1A	7	protein_coding	14.3993	14.5378	14.5391	15.7628	15.6739	15.687
Up	ENSSSCG00000025488	1.21419	6.98e-31	MCM3	7	protein_coding	9.14286	8.83176	8.81163	10.1085	10.2134	10.0937
Up	ENSSSCG00000034677	1.20911	0.00728		15	protein_coding	8.26933	7.64676	8.93657	9.2358	9.77219	9.67234
Up	ENSSSCG00000027613	1.20806	1.71e-67		1	protein_coding	10.5184	10.3708	10.4386	11.6919	11.647	11.6043
Up	ENSSSCG00000009845	1.20771	0.00432	SRRM4	14	protein_coding	5.03994	4.41973	4.52164	6.00989	5.32107	5.83231
Up	ENSSSCG00000003145	1.20721	0.0214		6	protein_coding	4.83048	3.80162	4.78062	5.20819	6.24702	4.95555
Up	ENSSSCG00000007964	1.20594	4.61e-05		3	protein_coding	6.2099	5.60733	6.80081	7.24084	7.14882	7.85203
Up	ENSSSCG00000017507	1.20378	0.00323		12	protein_coding	4.36961	4.62747	4.82727	5.67958	5.55372	5.83231
Up	ENSSSCG00000034304	1.20341	0.00919		17	misc_RNA	4.28988	4.41973	4.9588	6.03429	4.99916	5.74775
Up	ENSSSCG00000033237	1.19951	0.0153		17	misc_RNA	4.44517	4.1093	4.20577	4.97604	5.12844	5.6267
Up	ENSSSCG00000017506	1.19412	2.67e-34	FBXL20	12	protein_coding	9.22286	9.28893	9.49791	10.4531	10.4738	10.6602
Up	ENSSSCG00000040030	1.19219	1.63e-07		2	misc_RNA	7.18147	6.20185	7.25781	8.15645	8.13349	8.04155
Up	ENSSSCG00000010165	1.19184	3.69e-08	PCNX2	14	protein_coding	6.31434	6.38466	6.14658	7.60075	7.25646	7.4318
Up	ENSSSCG00000025996	1.18807	5.98e-05	MTUS2	11	protein_coding	5.38509	5.58259	5.22582	6.57304	6.39141	6.58344
Up	ENSSSCG00000014894	1.18591	9.39e-18	TENM4	9	protein_coding	8.7246	8.38294	9.05645	10.0514	9.85547	9.8586
Up	ENSSSCG00000021075	1.18354	7.76e-46	TDRD1	14	protein_coding	9.48697	9.50836	9.66615	10.6894	10.7346	10.783
Up	ENSSSCG00000006503	1.18193	3.54e-10		4	protein_coding	6.57199	6.4815	6.75328	7.73332	7.74053	7.78995
Up	ENSSSCG00000016992	1.17974	3.33e-09	NEURL1B	16	protein_coding	6.68539	7.35702	7.7077	8.40586	8.50685	8.51645
Up	ENSSSCG00000035218	1.17843	0.0156		5	protein_coding	3.91788	4.57827	4.63087	5.71018	4.85716	5.6267
Up	ENSSSCG00000034013	1.17748	8.51e-07	TMEM88B	6	protein_coding	5.8966	5.935	5.88512	7.06256	7.0325	6.99155
Up	ENSSSCG00000031903	1.17374	2.16e-55	TNNT3	2	protein_coding	12.0952	12.2421	12.294	13.5067	13.2522	13.3894
Up	ENSSSCG00000038451	1.17066	0.00847		6	protein_coding	4.65065	4.17696	5.00011	5.25045	6.02147	5.65793
Up	ENSSSCG00000033412	1.16879	9.81e-23	B4GALNT3	5	protein_coding	8.11594	8.41482	8.36277	9.58242	9.38491	9.42705
Up	ENSSSCG00000003257	1.16753	2.99e-38	CACNG6	6	protein_coding	9.12574	9.2851	9.18292	10.4395	10.2845	10.3637
Up	ENSSSCG00000027013	1.16648	2.37e-24		2	protein_coding	8.10433	8.12907	8.16357	9.27215	9.22546	9.36454
Up	ENSSSCG00000037534	1.15927	0.000102	OPCML	9	protein_coding	5.26512	5.89538	6.05154	6.53935	6.80643	7.22841
Up	ENSSSCG00000011423	1.15616	0.00118	GRM2	13	protein_coding	4.77299	4.8919	5.64583	6.1944	6.12838	6.3548
Up	ENSSSCG00000033001	1.15364	1.46e-06	FZD8	10	protein_coding	5.92327	6.4815	6.05154	7.48162	7.23748	7.13162
Up	ENSSSCG00000033654	1.14963	7.23e-07	FANCC	10	protein_coding	6.02527	6.29615	6.0117	7.15445	7.39139	7.1092
Up	ENSSSCG00000016381	1.14652	2.6e-06	SNED1	15	protein_coding	6.07369	5.87515	6.33594	7.3124	7.33892	6.92893
Up	ENSSSCG00000028172	1.14354	4.72e-25	FAM78A	1	protein_coding	8.90267	9.347	9.28463	10.298	10.4295	10.267
Up	ENSSSCG00000026302	1.14231	1.03e-38		14	protein_coding	10.0114	9.82936	10.1241	11.0517	11.1199	11.2183
Up	ENSSSCG00000038470	1.14153	0.018		12	protein_coding	4.28988	4.24159	4.78062	5.93413	5.12844	5.14379
Up	ENSSSCG00000020990	1.1343	0.00117		13	protein_coding	4.99036	5.24705	4.82727	6.17258	5.97639	6.05978
Up	ENSSSCG00000037023	1.13076	0.000508		6	protein_coding	4.99036	5.70224	6.28671	7.03864	6.89389	6.5338
Up	ENSSSCG00000008919	1.13015	0.00587	EPHA5	8	protein_coding	4.51696	4.7211	4.68253	5.44497	5.754	5.71843
Up	ENSSSCG00000014813	1.13001	0.00741	PHOX2A	9	protein_coding	4.20548	5.14937	4.73241	6.03429	5.52269	5.71843
Up	ENSSSCG00000023393	1.12718	0.000409	ZBBX	13	protein_coding	5.08788	5.18267	5.48054	6.27849	6.22791	6.41087
Up	ENSSSCG00000007508	1.1241	0.0229		17	protein_coding	4.51696	4.17696	4.73241	6.00989	4.85716	5.31028
Up	ENSSSCG00000016915	1.12091	0.0156	IL31RA	16	protein_coding	3.91788	4.93161	4.52164	5.33143	5.4254	5.74775
Up	ENSSSCG00000038561	1.11873	0.0402		15	protein_coding	8.18368	7.40013	9.00665	9.15745	9.59896	9.55905
Up	ENSSSCG00000039548	1.11657	1.52e-16	PTGFR	6	protein_coding	8.03266	8.27515	7.97962	8.99294	9.26818	9.34309
Up	ENSSSCG00000024481	1.11512	1e-39	PDE4DIP	4	protein_coding	12.7282	12.6127	13.0127	13.9275	13.8448	13.953
Up	ENSSSCG00000003212	1.11375	8.25e-10	NAPSA	6	protein_coding	7.27762	6.87691	6.77724	8.08235	8.15893	7.97491
Up	ENSSSCG00000033642	1.11297	0.00656		17	protein_coding	5.03994	4.36276	4.91628	5.58366	5.64298	6.08297
Up	ENSSSCG00000012792	1.11282	4.22e-22		X	protein_coding	8.17261	8.43569	8.28552	9.46843	9.41268	9.34309
Up	ENSSSCG00000012332	1.11242	0.00204	WNK3	X	protein_coding	4.65065	4.97027	5.32669	6.03429	6.02147	6.0362
Up	ENSSSCG00000011451	1.11147	0.0491	ITIH3	13	protein_coding	4.36961	4.17696	3.89138	5.64831	4.80654	4.55219
Up	ENSSSCG00000035934	1.11121	1.43e-05	TXNDC16	1	protein_coding	6.44891	5.85464	5.90701	7.35176	7.15894	6.90309
Up	ENSSSCG00000040466	1.1097	0.000441	FMN1	1	protein_coding	5.26512	5.27819	6.10931	6.70046	6.45852	6.79487
Up	ENSSSCG00000009410	1.10842	5.05e-06	RUBCNL	11	protein_coding	5.94945	5.95441	6.03176	7.20905	7.0103	6.87679
Up	ENSSSCG00000005713	1.10803	8.64e-37	PLPP7	1	protein_coding	9.99419	10.3508	10.2374	11.3496	11.2931	11.2861
Up	ENSSSCG00000002315	1.10771	1.55e-18	SLC8A3	7	protein_coding	7.99544	8.02275	8.05995	9.23317	9.16898	8.95084
Up	ENSSSCG00000000555	1.10704	7.31e-16	ITPR2	5	protein_coding	8.15584	7.85215	8.32263	9.08047	9.23984	9.31887
Up	ENSSSCG00000006312	1.10531	0.000497	GPA33	4	protein_coding	5.49584	5.89538	5.07934	6.63816	6.2845	6.7521
Up	ENSSSCG00000004434	1.10502	0.000443	FRK	1	protein_coding	6.60531	5.33853	5.64583	7.002	6.86944	7.13162
Up	ENSSSCG00000023627	1.10131	0.000655	LYPD6	15	protein_coding	5.13427	5.58259	5.50944	6.3385	6.14885	6.80885
Up	ENSSSCG00000032643	1.09982	4.54e-06	SLC12A3	6	protein_coding	6.41172	6.08343	6.93467	7.76281	7.36539	7.60203
Up	ENSSSCG00000034038	1.09706	0.011		AEMK02000189.1	protein_coding	4.71312	4.62747	4.46376	5.8265	5.58409	5.22944
Up	ENSSSCG00000002835	1.09524	0.0116	TOX3	6	protein_coding	4.44517	4.67504	4.46376	5.58366	5.32107	5.56214
Up	ENSSSCG00000000739	1.09429	1.25e-05	FOXM1	5	protein_coding	5.72533	5.95441	6.18291	7.03864	6.85706	7.1427
Up	ENSSSCG00000029241	1.09364	0.0343	ASB10	18	protein_coding	4.28988	3.88491	4.68253	5.25045	4.80654	5.59478
Up	ENSSSCG00000026701	1.08746	0.000123		12	protein_coding	5.26512	6.10095	5.90701	6.89949	6.68558	6.94167
Up	ENSSSCG00000009370	1.08632	4.87e-51	FOXO1	11	protein_coding	11.544	11.6104	11.7956	12.8047	12.6995	12.7134
Up	ENSSSCG00000009148	1.08568	0.000653	LEF1	8	protein_coding	5.03994	5.79128	5.39021	6.66965	6.37413	6.33562
Up	ENSSSCG00000032674	1.08529	2.16e-51	TCEA3	6	protein_coding	11.1338	11.036	10.8822	12.0891	12.1199	12.1022
Up	ENSSSCG00000006719	1.08453	0.00287		4	protein_coding	5.30623	5.21522	4.78062	5.8265	5.97639	6.44708
Up	ENSSSCG00000006172	1.08441	3.3e-36	PI15	4	protein_coding	10.1177	10.182	10.3516	11.1823	11.4195	11.2973
Up	ENSSSCG00000023273	1.08335	0.00226	SH3YL1	3	protein_coding	5.22281	5.50574	4.73241	6.08188	6.02147	6.42909
Up	ENSSSCG00000038376	1.0826	0.0004	ZCWPW2	13	protein_coding	5.69469	5.67909	5.11738	6.39611	6.727	6.44708
Up	ENSSSCG00000033021	1.07883	2.36e-05		X	misc_RNA	5.72533	5.87515	6.38354	7.12067	7.07589	6.97924
Up	ENSSSCG00000002474	1.07825	1.02e-07	PPP4R4	7	protein_coding	6.37355	6.98468	6.8581	7.7032	7.77385	7.97491
Up	ENSSSCG00000005269	1.07821	0.00946	TRPM6	1	protein_coding	5.08788	4.17696	5.19057	5.98508	5.61383	5.91218
Up	ENSSSCG00000004601	1.07773	3.12e-12	MNS1	1	protein_coding	7.32838	7.27449	7.57731	8.39177	8.58026	8.3966
Up	ENSSSCG00000003156	1.07693	3.56e-70	HRC	6	protein_coding	11.7665	11.8903	11.7971	12.9071	12.8412	12.9371
Up	ENSSSCG00000006281	1.07621	0.00849	METTL11B	4	protein_coding	4.77299	4.62747	4.68253	5.67958	5.80647	5.42364
Up	ENSSSCG00000007463	1.07614	1.66e-73	PTGIS	17	protein_coding	11.2555	11.3426	11.3155	12.3708	12.3651	12.4057
Up	ENSSSCG00000027198	1.07398	1.34e-34	PDK2	12	protein_coding	9.87801	10.0529	10.2233	11.1679	11.1225	11.1032
Up	ENSSSCG00000019232	1.07347	0.00181		7	miRNA	5.6634	4.80902	5.92856	6.80341	6.49094	6.27648
Up	ENSSSCG00000011269	1.0725	0.00891	MYRIP	13	protein_coding	5.26512	4.97027	4.87246	5.85417	5.39145	6.56709
Up	ENSSSCG00000023501	1.07192	8.66e-05	CCKAR	8	protein_coding	5.59869	6.4815	6.09031	7.41815	7.04347	6.91607
Up	ENSSSCG00000031977	1.06803	1.2e-06	PTCH2	6	protein_coding	6.33435	6.73822	7.2663	7.96034	7.78042	7.89197
Up	ENSSSCG00000001867	1.06698	4.37e-07	PSTPIP1	7	protein_coding	6.52052	6.18552	6.42963	7.40885	7.4337	7.38591
Up	ENSSSCG00000018064	1.06587	0.00748		MT	Mt_tRNA	4.51696	5.11528	4.68253	5.8265	5.67155	5.77649
Up	ENSSSCG00000035340	1.06575	1.41e-07		AEMK02000282.1	lincRNA	6.53788	6.73822	6.33594	7.63306	7.58403	7.5279
Up	ENSSSCG00000032814	1.06562	0.00411	DNAH7	15	protein_coding	4.99036	4.80902	5.04027	5.71018	6.12838	5.85943
Up	ENSSSCG00000032676	1.06483	0.000928		17	protein_coding	5.26512	5.24705	5.39021	6.5222	6.20855	6.1058
Up	ENSSSCG00000032561	1.06385	0.00345		1	protein_coding	5.75532	5.14937	4.63087	6.1944	6.30287	6.1504
Up	ENSSSCG00000016639	1.06303	1.45e-05	FOXP2	18	protein_coding	6.50295	5.83383	6.42963	7.40885	7.39995	7.06328
Up	ENSSSCG00000032974	1.06238	0.000574	MYADML2	12	protein_coding	5.49584	5.85464	5.15444	6.65399	6.33894	6.58344
Up	ENSSSCG00000023871	1.06044	3.33e-05	NAALADL2	13	protein_coding	5.75532	5.95441	6.47428	7.002	7.09711	7.23877
Up	ENSSSCG00000037796	1.05919	1.7e-07		9	lincRNA	6.80494	6.4815	6.45955	7.65682	7.46667	7.7028
Up	ENSSSCG00000039272	1.05701	3.63e-06	IP6K3	7	protein_coding	6.1434	6.10095	6.35198	7.05065	7.321	7.26942
Up	ENSSSCG00000012018	1.05692	4.45e-53	CHODL	13	protein_coding	10.2644	10.3315	10.2747	11.3052	11.3692	11.3615
Up	ENSSSCG00000017996	1.05524	0.00189	DHRS7C	12	protein_coding	5.03994	5.18267	5.22582	6.03429	6.32102	5.98787
Up	ENSSSCG00000025858	1.0551	4.14e-29	ELN	3	protein_coding	9.48249	9.65348	9.6963	10.7422	10.5078	10.7398
Up	ENSSSCG00000012019	1.05493	0.000467	TMPRSS15	13	protein_coding	5.78471	5.33853	5.32669	6.57304	6.47482	6.37373
Up	ENSSSCG00000033941	1.05475	7.5e-42	C2orf88	15	protein_coding	10.2979	10.1902	10.4339	11.3244	11.3838	11.3792
Up	ENSSSCG00000009053	1.0543	3.84e-26	RNF150	8	protein_coding	10.6815	10.4986	10.9822	11.7405	11.7464	11.8707
Up	ENSSSCG00000023909	1.04704	2.09e-13	THPO	13	protein_coding	7.56694	7.60438	7.90546	8.6543	8.77713	8.76972
Up	ENSSSCG00000013327	1.0467	0.00774	MPPED2	2	protein_coding	4.71312	4.85105	5.07934	6.17258	5.61383	5.65793
Up	ENSSSCG00000016857	1.04373	2.96e-25	DAB2	16	protein_coding	9.4599	9.536	9.86371	10.6504	10.696	10.6698
Up	ENSSSCG00000031273	1.04292	0.00245	IMPG2	13	protein_coding	5.53094	5.08037	5.90701	6.10509	6.92981	6.39242
Up	ENSSSCG00000010853	1.04165	2.59e-22		10	protein_coding	8.45898	8.44601	8.4436	9.49064	9.5498	9.40191
Up	ENSSSCG00000013772	1.04046	3.59e-07		2	protein_coding	6.77597	7.25896	7.04733	8.27379	8.18888	7.65716
Up	ENSSSCG00000032082	1.03758	0.0157		6	protein_coding	4.36961	5.11528	4.52164	5.79829	5.67155	5.42364
Up	ENSSSCG00000034358	1.03397	8.27e-41	KCNJ16	12	protein_coding	10.1177	10.0095	10.085	11.187	11.0918	11.0215
Up	ENSSSCG00000020864	1.0335	8.85e-13	VDR	5	protein_coding	7.68072	7.98077	8.17263	9.12942	8.93863	8.87646
Up	ENSSSCG00000013880	1.03301	1.76e-18		2	protein_coding	8.36484	8.354	8.63277	9.52763	9.54208	9.36927
Up	ENSSSCG00000034260	1.0324	1.3e-09		2	protein_coding	7.0302	7.27449	7.46378	8.45639	8.23268	8.14986
Up	ENSSSCG00000004008	1.03008	0.00016		1	protein_coding	5.8966	5.55743	5.99136	6.70046	6.65729	7.01586
Up	ENSSSCG00000011622	1.02978	7.32e-09	KBTBD12	13	protein_coding	7.05453	7.25113	7.25781	8.284	7.89993	8.38731
Up	ENSSSCG00000031866	1.02877	9.82e-42	TIMP3	5	protein_coding	10.3675	10.3599	10.5679	11.4668	11.4874	11.4315
Up	ENSSSCG00000021702	1.02835	3.02e-13	XRRA1	9	protein_coding	7.72687	7.52222	7.54975	8.60222	8.68205	8.54596
Up	ENSSSCG00000035231	1.0283	0.00766		15	protein_coding	4.88576	4.8919	5.11738	5.90797	6.20855	5.49455
Up	ENSSSCG00000036569	1.02558	3.17e-31	PTP4A3	4	protein_coding	10.5625	10.9242	10.8543	11.8715	11.8406	11.7272
Up	ENSSSCG00000004766	1.02518	1.01e-11		1	protein_coding	7.47078	7.46923	7.36447	8.3042	8.442	8.57079
Up	ENSSSCG00000015293	1.02301	2.25e-05		9	protein_coding	6.57199	6.02954	6.48886	7.5253	7.49092	7.01586
Up	ENSSSCG00000003112	1.01835	2.32e-06		6	protein_coding	6.29404	6.88705	6.75328	7.88856	7.57649	7.50232
Up	ENSSSCG00000039025	1.01703	0.0256	FREM1	1	protein_coding	6.25258	6.88705	7.61103	8.07648	7.90595	8.07085
Up	ENSSSCG00000017200	1.01437	6.81e-06	UNC13D	12	protein_coding	6.04968	6.65762	6.33594	7.36143	7.37411	7.33851
Up	ENSSSCG00000006720	1.01294	0.00034	HAO2	4	protein_coding	5.69469	6.13538	5.56555	6.71562	6.599	7.01586
Up	ENSSSCG00000020906	1.00989	0.00979	TNFSF10	13	protein_coding	4.77299	4.80902	5.26023	6.15044	5.52269	5.91218
Up	ENSSSCG00000031539	1.00628	0.000745		2	protein_coding	6.66973	5.53181	6.90235	7.48162	7.169	7.64941
Up	ENSSSCG00000040418	1.00563	0.0268	FSIP1	1	protein_coding	4.36961	4.52733	4.9588	5.90797	5.16908	5.42364
Up	ENSSSCG00000004729	1.00539	9.48e-23		1	protein_coding	8.90936	8.97407	9.22272	10.0439	10.0839	10.0009
Up	ENSSSCG00000006095	1.00336	2.6e-06	CCNE2	4	protein_coding	6.52052	6.81455	6.38354	7.38059	7.75395	7.51943
Up	ENSSSCG00000016385	1.00076	5.35e-16		AEMK02000652.1	protein_coding	8.35017	8.20801	8.48783	9.48623	9.31872	9.21509
Up	ENSSSCG00000006328	0.998467	5.39e-13	RXRG	4	protein_coding	7.68072	8.09011	7.81576	8.86618	8.85392	8.87314
Up	ENSSSCG00000000866	0.995614	0.0233	MYBPC1	5	protein_coding	5.08788	5.47918	4.13336	5.55022	5.85709	6.23567
Up	ENSSSCG00000002412	0.99056	1.7e-15	STON2	7	protein_coding	8.0749	8.03192	8.26024	9.01456	9.10758	9.19127
Up	ENSSSCG00000027428	0.9905	2.4e-12		10	protein_coding	7.76423	7.88793	7.66339	8.90968	8.70986	8.6271
Up	ENSSSCG00000033136	0.988666	1.91e-05		2	protein_coding	7.12515	6.38466	7.5074	8.02263	8.09709	7.9995
Up	ENSSSCG00000039673	0.986348	6.9e-48	ASB16	12	protein_coding	11.1309	11.2227	11.2361	12.2778	12.1258	12.1414
Up	ENSSSCG00000010569	0.985887	2.45e-57	OGA	14	protein_coding	12.3437	12.2453	12.3743	13.2293	13.3342	13.355
Up	ENSSSCG00000037065	0.985715	9.53e-15	EMP2	3	protein_coding	7.81495	7.89296	7.8444	8.84565	8.81283	8.81891
Up	ENSSSCG00000033860	0.985678	6.69e-36	ZMAT3	13	protein_coding	12.9191	12.6703	12.9059	13.6743	13.8776	13.901
Up	ENSSSCG00000037457	0.984618	1.26e-35		6	protein_coding	10.9945	11.2588	11.1026	12.1916	12.0064	12.1185
Up	ENSSSCG00000038475	0.983837	1.47e-05		6	protein_coding	6.73139	6.10095	6.84682	7.44569	7.62112	7.55304
Up	ENSSSCG00000016986	0.982046	2.73e-14	CREBRF	16	protein_coding	8.68229	8.31324	8.82892	9.50599	9.67324	9.60384
Up	ENSSSCG00000002954	0.981075	0.0176	SPINT2	6	protein_coding	4.93901	4.8919	4.82727	5.85417	5.2086	6.1058
Up	ENSSSCG00000027157	0.978358	3.85e-60	SLC40A1	15	protein_coding	11.8047	11.7129	11.7569	12.6848	12.789	12.7311
Up	ENSSSCG00000011896	0.978332	1.28e-19	ADPRH	13	protein_coding	9.67721	9.46165	9.94131	10.5982	10.6864	10.7544
Up	ENSSSCG00000032715	0.977921	2.31e-20	CERS6	15	protein_coding	8.88243	9.11872	9.22054	9.96365	10.1501	10.0488
Up	ENSSSCG00000038043	0.975389	0.0247		6	protein_coding	4.65065	4.62747	4.63087	5.4081	5.28455	5.74775
Up	ENSSSCG00000036512	0.973033	8.93e-30	FGFRL1	8	protein_coding	12.159	12.3777	12.59	13.3303	13.3666	13.3805
Up	ENSSSCG00000015379	0.971609	2.41e-07	DNAH11	9	protein_coding	6.73139	7.16211	7.19694	7.88856	7.90595	8.19313
Up	ENSSSCG00000015329	0.971278	6.58e-13	PPP1R9A	9	protein_coding	8.8619	8.54215	9.20296	9.80964	9.87095	9.89345
Up	ENSSSCG00000011257	0.97123	6.97e-14	ACVR2B	13	protein_coding	8.2589	8.12907	8.58944	9.28745	9.29826	9.31887
Up	ENSSSCG00000016420	0.970788	3.88e-75		18	protein_coding	13.593	13.5915	13.6791	14.6192	14.5581	14.5993
Up	ENSSSCG00000002675	0.970245	0.0269	DNAAF1	6	protein_coding	4.51696	4.57827	4.68253	5.61635	5.39145	5.31028
Up	ENSSSCG00000040400	0.970147	0.0191	GPR19	5	protein_coding	4.77299	4.8919	4.57729	5.37028	5.72704	5.71843
Up	ENSSSCG00000014149	0.968992	3.59e-78	MEF2C	2	protein_coding	16.139	16.118	16.2149	17.0857	17.1541	17.1399
Up	ENSSSCG00000022676	0.968594	6.77e-34	OPHN1	X	protein_coding	10.0797	10.0852	10.2831	11.0922	11.1696	11.0939
Up	ENSSSCG00000035352	0.967923	0.000441		5	lincRNA	5.72533	5.83383	5.92856	6.81753	6.44203	6.9543
Up	ENSSSCG00000006001	0.96787	1.19e-05	ENPP2	4	protein_coding	6.25258	6.70422	6.75328	7.76281	7.32999	7.47628
Up	ENSSSCG00000006634	0.967567	0.0077	TNFAIP8L2	4	protein_coding	5.03994	6.06569	5.04027	6.3385	6.20855	6.58344
Up	ENSSSCG00000033686	0.96746	0.0259		14	protein_coding	4.44517	4.93161	4.57729	5.67958	5.28455	5.59478
Up	ENSSSCG00000037098	0.967238	0.00784		6	protein_coding	5.75532	5.65556	4.87246	6.81753	6.14885	6.0362
Up	ENSSSCG00000014324	0.967069	2.32e-41	MYOT	2	protein_coding	10.8961	11.0165	11.1068	11.9214	11.9663	12.0373
Up	ENSSSCG00000005618	0.965051	3.94e-07	CFAP157	1	protein_coding	6.79053	6.72697	7.08621	7.91508	7.65728	7.87214
Up	ENSSSCG00000033491	0.962584	0.0117		6	misc_RNA	5.17922	4.76573	5.88512	5.85417	6.32102	6.4824
Up	ENSSSCG00000001841	0.956822	1.36e-21	RHCG	7	protein_coding	9.35606	9.53761	9.71037	10.6074	10.4575	10.4206
Up	ENSSSCG00000034567	0.955771	1.16e-05		15	lincRNA	6.62169	6.23397	6.75328	7.62505	7.39995	7.38591
Up	ENSSSCG00000001698	0.95351	0.0178	CAPN11	7	protein_coding	4.58535	4.7211	5.15444	5.71018	5.69956	5.68849
Up	ENSSSCG00000015550	0.952483	1.11e-05	RGS16	9	protein_coding	6.52052	6.63373	6.9132	7.7032	7.83195	7.2895
Up	ENSSSCG00000034817	0.951783	0.0113		10	protein_coding	4.99036	4.85105	5.61956	5.93413	6.35664	5.85943
Up	ENSSSCG00000006115	0.951435	9.54e-07	RUNX1T1	4	protein_coding	7.2034	6.74937	7.44146	8.162	7.9357	8.15534
Up	ENSSSCG00000036036	0.950436	0.024	XG	X	protein_coding	5.08788	4.97027	4.40346	6.00989	5.49098	5.52874
Up	ENSSSCG00000015548	0.949642	0.0327	RGSL1	9	protein_coding	4.36961	4.97027	4.63087	5.33143	5.832	5.34907
Up	ENSSSCG00000033913	0.949523	0.000851	C1RL	5	protein_coding	5.53094	6.28086	6.31972	7.21972	6.62844	7.1092
Up	ENSSSCG00000003382	0.949277	3.5e-22	TAS1R1	6	protein_coding	9.50473	9.43771	9.35199	10.5064	10.2061	10.4046
Up	ENSSSCG00000024134	0.946078	2.09e-38	MGLL	13	protein_coding	10.9417	11.1125	11.1928	12.0615	11.999	12.0354
Up	ENSSSCG00000012371	0.94172	0.00463	AR	X	protein_coding	4.88576	5.95441	5.67163	6.31877	6.47482	6.59962
Up	ENSSSCG00000025870	0.940795	5.22e-07	HEPACAM2	9	protein_coding	6.66973	6.78233	6.92397	7.65682	7.79348	7.68774
Up	ENSSSCG00000015773	0.939515	7.39e-05		15	protein_coding	6.2314	6.29615	6.92397	7.57604	7.41692	7.2895
Up	ENSSSCG00000032786	0.93903	0.0162	ZC3HAV1L	18	protein_coding	5.13427	4.7211	5.11738	6.00989	5.45856	6.01224
Up	ENSSSCG00000017676	0.937169	1.65e-21	BCAS3	12	protein_coding	8.73593	8.82123	8.86011	9.74644	9.70468	9.76668
Up	ENSSSCG00000003159	0.93716	3.38e-12	KCNA7	6	protein_coding	8.16145	7.9949	8.33882	9.24889	8.95615	9.0775
Up	ENSSSCG00000040985	0.936478	1.51e-16	KCTD7	3	protein_coding	9.00609	9.03003	9.27625	10.227	9.98204	9.89673
Up	ENSSSCG00000031589	0.935546	0.00426	ZNF37A	14	protein_coding	5.08788	5.53181	5.81741	6.12794	6.37413	6.63143
Up	ENSSSCG00000022256	0.933719	7.83e-30	DEPP1	14	protein_coding	10.8307	11.0825	10.7954	11.9169	11.8036	11.8029
Up	ENSSSCG00000027502	0.933333	1.82e-18	MYL5	8	protein_coding	8.94233	9.24429	8.95769	10.0499	9.89992	10.0054
Up	ENSSSCG00000015250	0.93318	2.13e-41	ADAMTS15	9	protein_coding	11.4509	11.5462	11.6824	12.4979	12.458	12.5311
Up	ENSSSCG00000001869	0.932633	2.74e-06	PEAK1	7	protein_coding	10.7585	10.5329	11.1372	11.6731	11.7898	11.8202
Up	ENSSSCG00000035729	0.932628	0.0303	MYOZ3	2	protein_coding	4.58535	4.7211	4.63087	5.48091	5.35669	5.56214
Up	ENSSSCG00000007917	0.932089	3.71e-41	RBFOX1	3	protein_coding	10.3156	10.3203	10.3101	11.2696	11.1932	11.2723
Up	ENSSSCG00000004344	0.931356	1.37e-07	MMS22L	1	protein_coding	7.26724	7.04929	7.0669	7.88186	7.97634	8.23515
Up	ENSSSCG00000015135	0.930841	6.63e-06	SORL1	9	protein_coding	6.90199	7.10246	7.73243	8.09979	8.38276	8.12213
Up	ENSSSCG00000004928	0.930511	0.000501	CILP	1	protein_coding	5.86943	5.89538	5.84033	6.5896	6.67151	6.96683
Up	ENSSSCG00000014895	0.928177	0.0466		9	protein_coding	4.44517	4.36276	5.29384	5.44497	5.28455	5.96308
Up	ENSSSCG00000011065	0.92763	0.000526	MASTL	10	protein_coding	5.8135	6.50801	5.92856	6.80341	7.1076	7.1092
Up	ENSSSCG00000026478	0.927226	8.19e-40	PADI2	6	protein_coding	11.1323	11.0962	11.2876	12.1583	12.0829	12.059
Up	ENSSSCG00000011353	0.92035	2.6e-20	PFKFB4	13	protein_coding	9.38513	9.07062	9.34599	10.2164	10.1589	10.185
Up	ENSSSCG00000004602	0.920048	7.66e-05	TEX9	1	protein_coding	6.12054	6.169	6.25293	7.07437	6.97636	7.1427
Up	ENSSSCG00000035351	0.919462	0.00315		7	TR_V_gene	5.53094	5.36778	5.64583	6.10509	6.55367	6.42909
Up	ENSSSCG00000036575	0.918395	0.0331	USHBP1	2	protein_coding	4.88576	4.47453	4.78062	5.33143	5.754	5.45953
Up	ENSSSCG00000011037	0.916103	0.01	TMEM236	10	protein_coding	4.93901	5.45213	5.45106	5.88132	6.49094	6.01224
Up	ENSSSCG00000031799	0.915863	0.0423	TMEM139	18	protein_coding	4.44517	4.8919	4.73241	5.93413	5.28455	5.22944
Up	ENSSSCG00000023834	0.913514	0.0234	RSPH4A	1	protein_coding	5.17922	4.57827	4.82727	5.71018	5.72704	5.6267
Up	ENSSSCG00000039286	0.911677	5.53e-06		5	lincRNA	7.09027	7.07612	6.60051	8.02872	7.71331	7.71769
Up	ENSSSCG00000016679	0.91019	6.38e-07		18	protein_coding	6.84734	7.16211	7.04733	7.99182	8.02143	7.72508
Up	ENSSSCG00000012056	0.908683	4.07e-05	CHAF1B	13	protein_coding	6.65389	6.2654	6.41443	7.16553	7.45028	7.33851
Up	ENSSSCG00000017416	0.907736	0.0335	DHX58	12	protein_coding	4.99036	4.62747	4.57729	5.67958	5.32107	5.59478
Up	ENSSSCG00000000528	0.907145	0.00135	PKP2	5	protein_coding	6.12054	5.67909	6.05154	6.93879	7.0325	6.41087
Up	ENSSSCG00000022031	0.906557	1.49e-09	CHST2	13	protein_coding	7.54992	7.52871	7.74463	8.3823	8.64651	8.46882
Up	ENSSSCG00000036872	0.906383	1.37e-05		7	protein_coding	7.47979	6.71564	6.99721	8.06469	7.76725	8.07664
Up	ENSSSCG00000038539	0.90608	0.00222		10	lincRNA	6.29404	5.60733	6.10931	6.39611	7.12836	7.02786
Up	ENSSSCG00000032582	0.905883	0.000445		14	protein_coding	6.00044	6.24977	5.8629	7.12067	6.7935	6.80885
Up	ENSSSCG00000036018	0.905556	3.55e-51	APOBEC2	7	protein_coding	12.4785	12.618	12.6372	13.5134	13.4596	13.4823
Up	ENSSSCG00000009048	0.905312	6.31e-23	GAB1	8	protein_coding	9.59666	9.61436	9.86091	10.5921	10.5411	10.6611
Up	ENSSSCG00000038037	0.904124	0.000289	SPTY2D1OS	2	protein_coding	5.84174	6.08343	6.20074	6.84537	6.98776	6.91607
Up	ENSSSCG00000040228	0.90362	0.00544		1	lincRNA	5.22281	5.53181	6.16486	6.35796	6.78044	6.4824
Up	ENSSSCG00000031321	0.903496	2.21e-17	NR4A1	5	protein_coding	10.3687	10.6603	10.6077	11.6648	11.2097	11.4528
Up	ENSSSCG00000036946	0.9026	0.0141	HIST2H2BE	4	protein_coding	5.22281	4.97027	5.92856	6.60597	6.0435	6.1058
Up	ENSSSCG00000006635	0.90156	5.27e-38	SEMA6C	4	protein_coding	11.2196	11.134	11.2034	12.1738	11.9756	12.1026
Up	ENSSSCG00000006648	0.901097	4.37e-15	CTSS	4	protein_coding	8.54307	8.42181	8.41716	9.23317	9.46053	9.35504
Up	ENSSSCG00000031733	0.900416	0.00035	AKAP12	1	protein_coding	6.1434	5.91533	6.60051	7.03864	7.07589	7.21797
Up	ENSSSCG00000015368	0.899465	4.91e-48	HDAC9	9	protein_coding	11.4486	11.3413	11.4352	12.3208	12.2673	12.3323
Up	ENSSSCG00000040448	0.898927	2.76e-07		8	protein_coding	7.09027	7.01273	7.10527	8.07648	7.78696	7.9687
Up	ENSSSCG00000033202	0.898146	0.00637		13	protein_coding	5.42296	5.24705	5.69697	6.17258	6.08656	6.59962
Up	ENSSSCG00000036059	0.897372	1.9e-51	HSPB3	16	protein_coding	11.8597	11.8668	11.7842	12.7574	12.6765	12.7665
Up	ENSSSCG00000031741	0.894282	3.98e-32		3	protein_coding	10.6258	10.4945	10.4545	11.3653	11.5029	11.381
Up	ENSSSCG00000032241	0.893305	3.14e-22	GPNMB	9	protein_coding	9.35116	9.23042	9.19408	10.2178	10.1399	10.0808
Up	ENSSSCG00000027541	0.893135	1.74e-14	TMEM198	15	protein_coding	9.05515	9.07948	9.14659	10.2231	9.78205	9.90976
Up	ENSSSCG00000015766	0.891998	0.0282	WDR17	15	protein_coding	4.83048	4.93161	4.87246	5.37028	5.64298	5.96308
Up	ENSSSCG00000003133	0.891916	0.00465	GRIN2D	6	protein_coding	5.92327	5.21522	6.09031	6.5222	6.44203	6.87679
Up	ENSSSCG00000033762	0.890663	3.84e-10	NATD1	12	protein_coding	7.52402	7.67043	7.72012	8.47878	8.4989	8.58304
Up	ENSSSCG00000001063	0.890589	1.36e-26		7	protein_coding	9.44387	9.42037	9.43905	10.3106	10.361	10.2896
Up	ENSSSCG00000003144	0.890272	3.9e-29	BAX	6	protein_coding	10.0841	10.1943	10.0946	11.1117	10.9313	10.9942
Up	ENSSSCG00000028699	0.889955	1.1e-15	NEIL2	14	protein_coding	8.35997	8.57073	8.50945	9.34466	9.36099	9.3996
Up	ENSSSCG00000003543	0.887411	1.62e-34	NIPAL3	6	protein_coding	10.9449	10.9714	11.1343	11.9352	11.8331	11.9473
Up	ENSSSCG00000040355	0.887224	0.00497	TICRR	7	protein_coding	6.44891	5.27819	5.81741	6.81753	6.64294	6.79487
Up	ENSSSCG00000008806	0.886672	2.5e-08	YIPF7	8	protein_coding	7.32838	7.64078	7.29148	8.29918	8.29368	8.32057
Up	ENSSSCG00000011404	0.885796	1.62e-06		13	protein_coding	7.00546	6.79315	6.9132	7.77734	7.64292	7.87214
Up	ENSSSCG00000012151	0.883198	0.0274	NHS	X	protein_coding	4.99036	4.7211	5.56555	5.55022	6.22791	5.96308
Up	ENSSSCG00000037911	0.881906	0.0376		X	misc_RNA	4.36961	5.24705	5.19057	6.17258	5.67155	5.45953
Up	ENSSSCG00000012855	0.881661	1.41e-40	SLC22A18	2	protein_coding	11.4411	11.5386	11.5565	12.4756	12.3218	12.3819
Up	ENSSSCG00000026113	0.881614	0.000429	ZBTB20	13	protein_coding	6.65389	6.64572	7.69518	7.97302	7.9357	7.9499
Up	ENSSSCG00000006542	0.880916	1.1e-17	KCNN3	4	protein_coding	10.5614	10.3789	10.8543	11.4436	11.4206	11.6013
Up	ENSSSCG00000039926	0.880766	8.72e-09		Y	protein_coding	8.02652	8.17115	8.69068	9.24628	9.20362	9.15068
Up	ENSSSCG00000011895	0.880055	1.88e-05	PLA1A	13	protein_coding	6.52052	6.90711	6.98697	7.79172	7.45028	7.78289
Up	ENSSSCG00000026550	0.87858	0.00351	ZNF621	13	protein_coding	5.63141	5.85464	5.32669	6.43327	6.44203	6.46484
Up	ENSSSCG00000002668	0.878492	1.14e-13	FAM92B	6	protein_coding	8.46807	8.6353	8.36673	9.47513	9.27518	9.34549
Up	ENSSSCG00000038384	0.877998	0.000567	COX4I2	17	protein_coding	6.80494	6.35576	5.90701	7.12067	7.23748	7.34812
Up	ENSSSCG00000013892	0.876953	3e-26	KCNN1	2	protein_coding	10.985	11.0995	11.3226	12.0537	11.9601	12.0425
Up	ENSSSCG00000035928	0.875671	0.00056		3	pseudogene	5.94945	6.24977	6.14658	7.19829	6.90597	6.7521
Up	ENSSSCG00000012130	0.873798	0.0176	FANCB	X	protein_coding	5.30623	5.14937	5.22582	5.74015	6.42535	5.80467
Up	ENSSSCG00000035887	0.873597	6.76e-07	C8orf34	4	protein_coding	6.98028	7.21135	7.40348	8.18941	8.07052	7.93722
Up	ENSSSCG00000036000	0.870764	0.0312		8	protein_coding	4.93901	4.57827	5.32669	5.55022	5.88175	5.83231
Up	ENSSSCG00000028976	0.870244	7.75e-25	PPP2R2B	2	protein_coding	9.56737	9.49019	9.49611	10.4048	10.4305	10.3131
Up	ENSSSCG00000035596	0.869747	7.75e-06		7	protein_coding	6.84734	6.83564	6.99721	7.87512	7.48288	7.84526
Up	ENSSSCG00000017952	0.868994	1.36e-07		12	protein_coding	7.90468	8.03648	7.54278	8.73466	8.45438	8.88308
Up	ENSSSCG00000039332	0.863291	1.01e-06	SEC16B	9	protein_coding	6.8612	7.12833	7.19694	7.96034	7.85704	7.93722
Up	ENSSSCG00000011160	0.863226	0.0486	ADARB2	10	protein_coding	4.44517	5.00791	5.92856	6.15044	5.61383	6.33562
Up	ENSSSCG00000030305	0.863004	8.16e-56	SLC15A2	13	protein_coding	11.9943	11.9907	12.028	12.8436	12.8634	12.8931
Up	ENSSSCG00000002314	0.862796	0.000764	SMOC1	7	protein_coding	5.86943	6.2654	6.69158	7.28217	7.0103	7.15369
Up	ENSSSCG00000034389	0.862504	2.59e-15		6	miRNA	9.59666	9.50013	9.928	10.5682	10.4316	10.6329
Up	ENSSSCG00000016083	0.859782	3.27e-12	PLCL1	15	protein_coding	8.12745	8.24394	8.22147	8.98044	8.98774	9.17787
Up	ENSSSCG00000039200	0.859693	0.0124		6	protein_coding	5.03994	5.24705	5.79411	6.31877	6.18892	6.08297
Up	ENSSSCG00000032849	0.859066	1.95e-05	MLPH	15	protein_coding	6.76126	6.73822	6.66614	7.7555	7.42533	7.46749
Up	ENSSSCG00000014843	0.858871	0.0103	CHRDL2	9	protein_coding	5.17922	5.70224	5.67163	6.70046	6.22791	6.0362
Up	ENSSSCG00000032714	0.858812	0.0163		7	TR_V_gene	5.45986	5.65556	5.07934	6.55629	5.754	6.23567
Up	ENSSSCG00000011624	0.858693	2.55e-33	MCM2	13	protein_coding	10.5052	10.3744	10.4489	11.2645	11.3467	11.2855
Up	ENSSSCG00000039799	0.855169	0.0496		9	protein_coding	4.71312	4.52733	5.48054	5.55022	5.55372	6.05978
Up	ENSSSCG00000004961	0.854819	1.3e-12	ITGA11	1	protein_coding	9.85048	9.64156	10.2135	10.8973	10.6555	10.758
Up	ENSSSCG00000039630	0.854609	0.00545		14	protein_coding	5.69469	6.02954	5.92856	7.16553	6.35664	6.46484
Up	ENSSSCG00000032249	0.85399	0.011	GBX1	18	protein_coding	5.22281	5.53181	5.39021	6.35796	6.2845	5.85943
Up	ENSSSCG00000015882	0.85331	3.68e-26	BAZ2B	15	protein_coding	10.8237	10.805	11.0514	11.6575	11.7829	11.8051
Up	ENSSSCG00000005740	0.85322	0.0413	SARDH	1	protein_coding	4.99036	4.76573	4.82727	5.93413	5.55372	5.31028
Up	ENSSSCG00000026345	0.852939	0.0287		6	protein_coding	5.45986	5.00791	4.9588	6.31877	5.80647	5.56214
Up	ENSSSCG00000035539	0.85238	0.000419		2	protein_coding	6.58875	5.97356	6.62712	7.34202	7.17898	7.19686
Up	ENSSSCG00000036520	0.852097	0.00196	EFNA5	2	protein_coding	6.2099	6.04773	6.5176	7.37104	6.56894	7.21797
Up	ENSSSCG00000010464	0.851096	5.15e-12	PPP1R3C	14	protein_coding	8.50385	8.45626	8.22583	9.19039	9.16144	9.3669
Up	ENSSSCG00000017054	0.850839	1.09e-14	CYFIP2	16	protein_coding	9.478	9.12302	9.55099	10.2559	10.1677	10.2958
Up	ENSSSCG00000013569	0.849964	1.01e-06	PEX11G	2	protein_coding	7.4434	8.09011	7.99502	8.89976	8.49491	8.72619
Up	ENSSSCG00000008150	0.849521	6.57e-48	TMEM182	3	protein_coding	12.4224	12.4762	12.51	13.248	13.3607	13.3465
Up	ENSSSCG00000011443	0.849418	1.51e-12	STAB1	13	protein_coding	8.81282	9.05497	9.32379	10.0105	9.86787	9.89836
Up	ENSSSCG00000008006	0.848642	5.65e-07	FBXL16	3	protein_coding	7.29814	7.73919	7.64398	8.63449	8.27518	8.30586
Up	ENSSSCG00000017500	0.847717	3.02e-19		12	protein_coding	9.69279	9.83853	9.52646	10.6155	10.4869	10.5057
Up	ENSSSCG00000015255	0.846843	0.0251	IGSF9B	9	protein_coding	8.32039	7.53517	8.68753	9.11805	9.12059	9.04243
Up	ENSSSCG00000028373	0.846689	0.00388	ENO2	5	protein_coding	5.6634	5.97356	5.88512	6.57304	6.33894	6.97924
Up	ENSSSCG00000004138	0.846177	2.35e-18	HIVEP2	1	protein_coding	11.689	11.5378	12.0308	12.588	12.6071	12.6434
Up	ENSSSCG00000010621	0.846169	1.4e-38	ADD3	14	protein_coding	11.2122	11.1588	11.3037	12.0338	12.1059	12.0725
Up	ENSSSCG00000010163	0.845749	0.0294	KCNK1	14	protein_coding	4.99036	5.11528	5.72187	6.39611	6.22791	5.52874
Up	ENSSSCG00000000707	0.845496	1.14e-08	SCNN1A	5	protein_coding	7.64912	7.84177	7.76274	8.75315	8.41268	8.5871
Up	ENSSSCG00000013119	0.844928	0.000363	STX3	2	protein_coding	6.27346	6.06569	6.31972	7.01432	7.11801	6.9543
Up	ENSSSCG00000003990	0.844722	9.14e-13		6	protein_coding	8.65072	8.58326	8.96553	9.61311	9.60823	9.52346
Up	ENSSSCG00000029257	0.842807	0.0114		2	protein_coding	5.56521	5.14937	6.16486	6.46951	6.33894	6.61561
Up	ENSSSCG00000037766	0.842322	1.52e-14	NR3C2	8	protein_coding	8.96175	8.64429	8.90157	9.6372	9.70986	9.67807
Up	ENSSSCG00000038014	0.841387	0.000214		7	protein_coding	6.2314	6.62164	6.53175	7.15445	7.49092	7.19686
Up	ENSSSCG00000010102	0.840195	1.68e-05	SLC7A4	14	protein_coding	6.62169	6.80389	6.97666	7.54241	7.71331	7.62592
Up	ENSSSCG00000015743	0.83957	7.62e-19	PTPN4	15	protein_coding	10.343	10.0797	10.4321	11.0261	11.129	11.2248
Up	ENSSSCG00000022553	0.83929	8.28e-29	TNRC18	3	protein_coding	11.1578	11.1949	11.4205	12.1165	12.1	12.0873
Up	ENSSSCG00000014080	0.838696	2.16e-58		2	protein_coding	13.8542	13.7867	13.8478	14.6377	14.6558	14.7104
Up	ENSSSCG00000025826	0.837681	3.64e-17	BOC	13	protein_coding	9.17927	9.24822	9.43152	10.199	10.0186	10.1538
Up	ENSSSCG00000012832	0.837105	1.81e-05		X	protein_coding	11.0409	10.9242	11.4737	12.0395	11.9026	12.0597
Up	ENSSSCG00000037697	0.836218	6.34e-35		5	protein_coding	13.7144	13.8898	13.6633	14.664	14.5887	14.5302
Up	ENSSSCG00000004617	0.834902	1.25e-26	FAM214A	1	protein_coding	10.0207	9.89738	10.0112	10.856	10.808	10.7607
Up	ENSSSCG00000034569	0.834784	5.15e-34		2	protein_coding	11.4725	11.4921	11.6158	12.4028	12.2667	12.4137
Up	ENSSSCG00000002884	0.833649	1.91e-06	LSR	6	protein_coding	7.32838	7.00344	7.0669	7.93465	7.89388	8.01767
Up	ENSSSCG00000005110	0.831038	1.14e-17	SYNE2	1	protein_coding	11.7396	11.4405	11.9111	12.43	12.5582	12.6245
Up	ENSSSCG00000013331	0.831035	1.44e-07	METTL15	2	protein_coding	7.3482	7.548	7.35654	8.1284	8.31647	8.26588
Up	ENSSSCG00000015914	0.830124	1.16e-17	SCN7A	15	protein_coding	9.69859	9.62953	9.89963	10.4337	10.6653	10.6131
Up	ENSSSCG00000006053	0.829325	8.51e-07		4	protein_coding	7.27762	7.46923	7.388	8.36798	8.22788	7.9687
Up	ENSSSCG00000016792	0.829007	7.5e-19	RETREG1	16	protein_coding	9.56737	9.62953	9.35597	10.2968	10.373	10.372
Up	ENSSSCG00000015600	0.828483	1.84e-05	DTL	9	protein_coding	6.65389	6.98468	6.8581	7.7555	7.61377	7.57774
Up	ENSSSCG00000011201	0.828242	0.00136	SATB1	13	protein_coding	5.84174	6.18552	6.23574	6.93879	7.04347	6.67787
Up	ENSSSCG00000026404	0.828198	0.00977	SERTAD4	9	protein_coding	5.72533	5.65556	5.81741	6.21589	6.22791	6.96683
Up	ENSSSCG00000034360	0.827839	6.15e-06	CELSR2	4	protein_coding	7.12515	7.25113	7.25781	7.99804	7.76725	8.27094
Up	ENSSSCG00000000859	0.827342	1.13e-05	PARPBP	5	protein_coding	6.94166	6.95608	6.9132	7.73332	7.56131	7.918
Up	ENSSSCG00000037241	0.827248	1.4e-28		10	protein_coding	10.7181	10.7253	10.6407	11.605	11.5464	11.4036
Up	ENSSSCG00000028481	0.827066	2.25e-46	CALCOCO1	5	protein_coding	13.0527	13.1201	13.1878	13.9966	13.9051	13.9417
Up	ENSSSCG00000004052	0.826154	0.000628	FNDC1	1	protein_coding	6.57199	5.97356	6.55965	7.23032	7.1076	7.20745
Up	ENSSSCG00000007991	0.825229	2.81e-07	WDR90	3	protein_coding	7.30829	7.56072	7.56359	8.42444	8.32099	8.13329
Up	ENSSSCG00000038044	0.82503	1.09e-41	GYG2	X	protein_coding	12.0099	12.1672	12.1225	12.9351	12.9458	12.8982
Up	ENSSSCG00000030359	0.82374	2.61e-34	ARHGEF3	13	protein_coding	10.829	10.8347	10.8739	11.5871	11.6991	11.7156
Up	ENSSSCG00000009317	0.823597	0.000591		11	protein_coding	6.46715	6.23397	6.16486	6.85909	7.13862	7.21797
Up	ENSSSCG00000036224	0.822545	6.56e-17		3	protein_coding	8.97775	9.20431	9.10696	9.96047	9.85547	9.94342
Up	ENSSSCG00000039188	0.821106	0.00571	AK8	1	protein_coding	5.8135	5.935	6.38354	7.03864	6.33894	7.0749
Up	ENSSSCG00000009330	0.820529	0.0305	ALOX5AP	11	protein_coding	5.63141	5.08037	4.91628	6.21589	6.02147	5.65793
Up	ENSSSCG00000037232	0.820071	5.65e-27	SNX29	3	protein_coding	11.4342	11.3449	11.6225	12.3408	12.2354	12.2952
Up	ENSSSCG00000007033	0.819649	3.47e-07	AP3M2	17	protein_coding	7.64912	7.32009	7.45638	8.41518	8.21823	8.20375
Up	ENSSSCG00000033894	0.819511	5.6e-06		1	protein_coding	11.9159	11.6081	12.1821	12.6906	12.7212	12.8049
Up	ENSSSCG00000035421	0.819478	9.16e-29	ATP8A2	11	protein_coding	10.5572	10.6334	10.7665	11.4802	11.4974	11.4433
Up	ENSSSCG00000028981	0.819016	0.000895	ZNF367	10	protein_coding	6.31434	6.35576	5.90701	7.03864	6.99907	6.92893
Up	ENSSSCG00000017548	0.818753	0.00249	NGFR	12	protein_coding	5.75532	6.29615	6.28671	6.96441	6.62844	7.1427
Up	ENSSSCG00000010304	0.818145	0.00375	MYOZ1	14	protein_coding	5.94945	6.29615	5.90701	7.03864	6.40848	7.01586
Up	ENSSSCG00000028046	0.817824	0.00662		10	miRNA	5.49584	5.67909	5.56555	6.31877	6.33894	6.39242
Up	ENSSSCG00000011435	0.816589	9.76e-22	TWF2	13	protein_coding	9.72157	9.85799	9.74572	10.6884	10.5304	10.5511
Up	ENSSSCG00000021238	0.816158	0.046	STX1B	3	protein_coding	4.88576	4.80902	5.11738	5.79829	5.85709	5.31028
Up	ENSSSCG00000010298	0.81615	0.0465	CFAP70	14	protein_coding	4.99036	5.27819	4.52164	5.79829	5.69956	5.59478
Up	ENSSSCG00000013382	0.8157	0.00142	PLEKHA7	2	protein_coding	6.53788	5.97356	6.84682	7.44569	7.25646	7.12045
Up	ENSSSCG00000015538	0.815056	1.01e-09	KIAA1614	9	protein_coding	8.09849	8.25181	8.28969	9.21993	8.89992	8.935
Up	ENSSSCG00000008306	0.814746	1.61e-15	NOTO	3	protein_coding	8.85845	8.92818	8.77342	9.6726	9.72356	9.59378
Up	ENSSSCG00000032578	0.813749	5.26e-06	TNFRSF17	3	protein_coding	7.12515	7.07612	7.50022	7.96034	8.15388	8.01164
Up	ENSSSCG00000037576	0.812804	0.00394		11	protein_coding	6.71622	5.85464	7.03744	7.18745	7.33892	7.63379
Up	ENSSSCG00000035673	0.811886	5.29e-40	HBP1	9	protein_coding	11.2403	11.2091	11.2761	12.0167	12.0526	12.0883
Up	ENSSSCG00000025270	0.811061	8.17e-26	CHRD	13	protein_coding	11.0156	11.2327	11.2661	12.0308	11.9082	12.019
Up	ENSSSCG00000012669	0.810037	2.67e-08	ARHGAP36	X	protein_coding	7.93775	7.77783	8.01027	8.6305	8.89992	8.57488
Up	ENSSSCG00000035525	0.809294	0.00222		13	protein_coding	6.71622	6.08343	6.0117	7.17654	6.84457	7.17544
Up	ENSSSCG00000037483	0.80854	1.35e-21	RFTN2	15	protein_coding	9.62942	9.81616	9.82544	10.5323	10.5831	10.587
Up	ENSSSCG00000036956	0.808315	1.38e-13	SOCS3	12	protein_coding	8.89596	9.02315	9.23575	9.94286	9.76392	9.88193
Up	ENSSSCG00000004318	0.808186	2.55e-33	RRAGD	1	protein_coding	11.2943	11.1624	11.1115	11.9943	12.0005	11.9978
Up	ENSSSCG00000004425	0.808174	1.13e-29	LAMA4	1	protein_coding	12.4983	12.373	12.6284	13.246	13.3043	13.3804
Up	ENSSSCG00000005229	0.807831	6.05e-39	VLDLR	1	protein_coding	11.2627	11.2665	11.3613	12.1232	12.0845	12.1061
Up	ENSSSCG00000006888	0.807431	0.000105	SLC44A3	4	protein_coding	6.55504	6.52109	6.61388	7.40885	7.26586	7.35766
Up	ENSSSCG00000005616	0.806555	0.0321	TTC16	1	protein_coding	4.93901	5.0446	5.79411	6.1944	6.12838	5.83231
Up	ENSSSCG00000032053	0.806517	1.52e-06	ST8SIA5	1	protein_coding	7.74193	7.57959	8.12674	8.56921	8.47884	8.82236
Up	ENSSSCG00000022128	0.806456	1.3e-09		14	protein_coding	8.33536	8.43223	8.66523	9.06279	9.36537	9.40422
Up	ENSSSCG00000011721	0.806232	0.0126	P2RY1	13	protein_coding	5.72533	5.63165	5.15444	6.17258	6.33894	6.29646
Up	ENSSSCG00000010651	0.802639	2.58e-30	ABLIM1	14	protein_coding	12.3002	12.2354	12.4927	13.1553	13.1241	13.1678
Up	ENSSSCG00000009380	0.801254	0.000694	NEK5	11	protein_coding	6.33435	6.70422	6.69158	6.97705	7.56892	7.48501
Up	ENSSSCG00000015835	0.800018	1.1e-16	DUSP26	AEMK02000697.1	protein_coding	8.93906	9.01393	8.98367	9.8359	9.73883	9.75048
Up	ENSSSCG00000001487	0.798413	2.25e-40	KLHL31	7	protein_coding	14.4536	14.4396	14.5959	15.2625	15.27	15.355
Up	ENSSSCG00000010833	0.797987	0.0129	TAF1A	10	protein_coding	5.53094	5.30868	5.74636	6.17258	6.47482	6.17219
Up	ENSSSCG00000026044	0.797515	9.96e-48	FDFT1	14	protein_coding	13.2841	13.2958	13.1855	14.0483	14.0303	14.0806
Up	ENSSSCG00000036286	0.79682	3.29e-47	APMAP	17	protein_coding	13.4583	13.4632	13.4011	14.2602	14.1693	14.2814
Up	ENSSSCG00000006872	0.796545	2.01e-39	AGL	4	protein_coding	14.7314	14.6833	14.8723	15.5193	15.5725	15.5904
Up	ENSSSCG00000018359	0.79613	0.00192		X	miRNA	6.02527	6.01112	6.12807	6.93879	6.85706	6.63143
Up	ENSSSCG00000011894	0.795787	0.000257	POPDC2	13	protein_coding	6.53788	6.50801	7.02749	7.55932	7.51477	7.37656
Up	ENSSSCG00000002651	0.795525	8.09e-07	CDT1	6	protein_coding	7.3482	7.56704	7.28313	8.25834	8.12318	8.18244
Up	ENSSSCG00000010521	0.795428	5.09e-38	UBTD1	14	protein_coding	11.3346	11.3376	11.4243	12.197	12.1516	12.1331
Up	ENSSSCG00000040897	0.7929	3.74e-06		AEMK02000328.1	protein_coding	7.97647	7.52871	8.23883	8.76413	8.58026	8.81891
Up	ENSSSCG00000016031	0.790886	5.95e-18	CALCRL	15	protein_coding	10.6207	10.5418	10.8049	11.2703	11.5426	11.5192
Up	ENSSSCG00000018790	0.790335	0.00721		17	miRNA	5.97517	5.45213	6.30331	6.70046	6.69952	6.69303
Up	ENSSSCG00000035372	0.789663	1.54e-14	PSCA	4	protein_coding	8.95207	9.1839	9.09032	9.86339	9.77219	9.95917
Up	ENSSSCG00000002555	0.789401	8.79e-23	JAG2	AEMK02000452.1	protein_coding	11.0762	11.2242	11.378	12.081	11.9412	12.0369
Up	ENSSSCG00000016850	0.789319	6.68e-21	LIFR	16	protein_coding	10.5688	10.4074	10.6144	11.1823	11.3978	11.3692
Up	ENSSSCG00000007504	0.788851	4.67e-34	RBM38	17	protein_coding	11.7264	11.8947	11.88	12.6664	12.5917	12.6151
Up	ENSSSCG00000015099	0.78841	4.63e-27	BCL9L	9	protein_coding	11.5701	11.5212	11.779	12.4323	12.394	12.4203
Up	ENSSSCG00000006213	0.787388	0.00655		4	protein_coding	5.49584	6.06569	6.10931	6.76018	6.44203	6.79487
Up	ENSSSCG00000007146	0.787176	1.66e-11	SIGLEC1	17	protein_coding	10.0648	9.92347	10.4839	11.0532	10.8999	10.9309
Up	ENSSSCG00000039546	0.787042	1.11e-09	KNTC1	14	protein_coding	8.50826	8.32074	8.51302	9.02981	9.2158	9.41339
Up	ENSSSCG00000016687	0.785594	3.42e-11		18	protein_coding	8.82348	8.69997	8.74333	9.50162	9.72186	9.35504
Up	ENSSSCG00000038027	0.785556	0.0302		Y	protein_coding	5.45986	5.00791	5.11738	5.95983	5.92985	5.85943
Up	ENSSSCG00000038374	0.783883	9.97e-12	CIART	4	protein_coding	8.55164	8.3972	8.57926	9.1931	9.30283	9.3598
Up	ENSSSCG00000013864	0.783654	1.77e-46	TMEM38A	2	protein_coding	11.9713	11.9399	11.9389	12.7368	12.7182	12.7437
Up	ENSSSCG00000000488	0.782785	5.36e-43	MDM2	5	protein_coding	12.5857	12.5031	12.518	13.2672	13.3197	13.3656
Up	ENSSSCG00000025308	0.781515	2.22e-15	IL17D	11	protein_coding	9.45305	9.19618	9.47977	10.11	10.1963	10.1647
Up	ENSSSCG00000016802	0.781481	0.042	CDH10	16	protein_coding	5.13427	5.74745	4.91628	6.23706	5.67155	6.1504
Up	ENSSSCG00000010604	0.78137	9.99e-05	SH3PXD2A	14	protein_coding	13.2609	13.0235	13.6334	14.0774	14.0681	14.1793
Up	ENSSSCG00000036360	0.780049	7.44e-13	LURAP1L	1	protein_coding	8.52577	8.6353	8.57242	9.3151	9.4169	9.32617
Up	ENSSSCG00000004291	0.778908	4.86e-06	NT5E	1	protein_coding	7.11362	7.20326	7.19694	7.84095	8.02697	7.93085
Up	ENSSSCG00000015584	0.778511	1.69e-09	PROX1	9	protein_coding	9.09087	9.0839	9.54577	9.84282	10.1283	10.1079
Up	ENSSSCG00000013008	0.777256	0.000186	CDCA5	2	protein_coding	6.80494	7.42121	7.3802	7.98558	8.23746	7.71769
Up	ENSSSCG00000036524	0.776566	0.00029		10	lincRNA	7.00546	6.44079	7.08621	7.55932	7.61377	7.68774
Up	ENSSSCG00000031199	0.775577	5.41e-13		6	protein_coding	8.88243	8.69997	8.78233	9.51685	9.49291	9.6589
Up	ENSSSCG00000024954	0.775058	0.000704	FGF1	2	protein_coding	6.65389	6.60945	7.2663	7.80596	7.39139	7.67253
Up	ENSSSCG00000008721	0.773055	5.16e-22	ABLIM2	8	protein_coding	10.7576	10.7956	10.9149	11.6915	11.4533	11.635
Up	ENSSSCG00000009322	0.772904	3.18e-08	SLC46A3	11	protein_coding	7.80782	7.7223	7.76873	8.5139	8.60639	8.45555
Up	ENSSSCG00000021155	0.772584	0.0255	POMC	3	protein_coding	5.86943	5.79128	5.42095	5.90797	6.30287	6.90309
Up	ENSSSCG00000015660	0.772435	2.23e-19	PFKFB2	9	protein_coding	10.7048	10.5289	10.8815	11.4879	11.4707	11.4896
Up	ENSSSCG00000040643	0.772112	7.09e-29		13	protein_coding	13.0583	13.2199	13.0354	13.984	13.8077	13.8392
Up	ENSSSCG00000005997	0.772021	1.08e-38	COL14A1	4	protein_coding	12.6174	12.6271	12.7316	13.3959	13.4919	13.4043
Up	ENSSSCG00000022672	0.771853	3.9e-25	TRPM4	6	protein_coding	10.0959	10.1005	10.1858	10.9064	10.9268	10.8597
Up	ENSSSCG00000005975	0.770927	1.05e-35	MTSS1	4	protein_coding	11.7816	11.7352	11.8699	12.6064	12.5297	12.5637
Up	ENSSSCG00000035969	0.769673	6.74e-20	THRA	12	protein_coding	9.99262	9.95031	10.1689	10.8739	10.7804	10.7678
Up	ENSSSCG00000010571	0.769602	1.09e-52	ARMH3	14	protein_coding	13.3273	13.3522	13.3065	14.1132	14.0759	14.1054
Up	ENSSSCG00000034990	0.769432	0.0234		13	lincRNA	5.3462	5.45213	5.32669	6.29877	5.88175	6.05978
Up	ENSSSCG00000007864	0.769402	4.33e-29	GPRC5B	3	protein_coding	10.6207	10.6221	10.7301	11.4454	11.4384	11.3961
Up	ENSSSCG00000039557	0.769314	6.05e-39		3	protein_coding	12.6747	12.7363	12.5853	13.4486	13.4031	13.4552
Up	ENSSSCG00000010603	0.768961	4.47e-35	NEURL1	14	protein_coding	12.4003	12.5564	12.495	13.2987	13.19	13.2724
Up	ENSSSCG00000005845	0.768922	0.0449	TOR4A	AEMK02000682.1	protein_coding	5.22281	5.30868	4.87246	5.55022	5.88175	6.05978
Up	ENSSSCG00000009331	0.768857	2.92e-05	MEDAG	11	protein_coding	7.23567	7.61051	7.0669	7.94755	8.118	8.16624
Up	ENSSSCG00000012584	0.767729	3.55e-37	CAPN6	X	protein_coding	14.2005	14.3395	14.3988	15.0851	15.07	15.094
Up	ENSSSCG00000031905	0.767483	1.83e-22	KCNS3	3	protein_coding	10.1908	10.2757	10.2244	11.1052	10.946	10.9341
Up	ENSSSCG00000016160	0.765649	0.000871	ERBB4	15	protein_coding	6.29404	6.55962	6.61388	7.46377	7.06516	7.16461
Up	ENSSSCG00000037701	0.765397	0.033	GPR182	5	protein_coding	5.22281	5.42455	6.25293	6.03429	6.55367	6.63143
Up	ENSSSCG00000031831	0.764166	6e-12	CADM1	9	protein_coding	8.45442	8.62927	8.65557	9.36163	9.36099	9.3066
Up	ENSSSCG00000001985	0.763752	0.028		7	protein_coding	5.38509	5.58259	5.39021	5.90797	5.9533	6.55054
Up	ENSSSCG00000027770	0.763341	4.72e-09	TDRKH	4	protein_coding	8.52577	8.43914	8.21272	9.10083	9.03523	9.30906
Up	ENSSSCG00000032574	0.759455	1.91e-15	RTTN	1	protein_coding	9.00297	9.05047	9.02678	9.77024	9.83668	9.73775
Up	ENSSSCG00000010100	0.759193	1.78e-05	LRRC74B	14	protein_coding	7.22499	7.00344	7.29977	7.96669	7.79996	7.99339
Up	ENSSSCG00000004387	0.758813	7.13e-22	FOXO3	1	protein_coding	12.3621	12.2367	12.5436	13.0684	13.1216	13.2386
Up	ENSSSCG00000016141	0.758786	6.96e-12	PLEKHM3	15	protein_coding	9.42533	9.09706	9.52823	10.0633	10.1463	10.1331
Up	ENSSSCG00000010071	0.757306	8.24e-25	MMP11	14	protein_coding	10.5783	10.7351	10.6674	11.4907	11.3555	11.4076
Up	ENSSSCG00000006506	0.757245	0.0158	SYT11	4	protein_coding	5.63141	6.18552	5.39021	6.43327	6.58405	6.46484
Up	ENSSSCG00000032428	0.75657	4.18e-18		5	protein_coding	9.56737	9.72868	9.61222	10.4688	10.3489	10.359
Up	ENSSSCG00000036391	0.755657	0.019	SSC4D	3	protein_coding	5.56521	5.50574	5.50944	6.46951	6.12838	6.05978
Up	ENSSSCG00000014112	0.753869	2.21e-19	JMY	2	protein_coding	11.1187	11.0113	11.3165	11.8141	11.9134	11.9886
Up	ENSSSCG00000008624	0.753575	2.25e-17	LPIN1	3	protein_coding	9.61108	9.57258	9.79202	10.4349	10.3686	10.4342
Up	ENSSSCG00000036975	0.752834	4.2e-07	PSRC1	4	protein_coding	7.71165	7.64676	7.57047	8.31917	8.32099	8.50361
Up	ENSSSCG00000028460	0.750617	2.76e-05	S1PR5	2	protein_coding	6.96752	7.05829	7.17907	7.76281	7.75395	7.89853
Up	ENSSSCG00000016313	0.749003	0.0347	HJURP	15	protein_coding	5.30623	5.85464	5.04027	6.23706	6.14885	6.0362
Up	ENSSSCG00000029553	0.748262	2.27e-05		12	protein_coding	7.10199	7.25896	7.53577	8.13405	8.08121	7.918
Up	ENSSSCG00000035059	0.747734	9.93e-07	MCM10	10	protein_coding	7.79343	7.64676	7.46378	8.29918	8.43368	8.38265
Up	ENSSSCG00000009670	0.747193	0.000381	ESCO2	14	protein_coding	6.80494	6.57224	6.8581	7.33222	7.39139	7.67253
Up	ENSSSCG00000016848	0.746371	2.81e-07	EGFLAM	16	protein_coding	7.63305	7.69948	7.90001	8.46986	8.44614	8.54178
Up	ENSSSCG00000004172	0.746045	9.44e-07	SLC2A12	1	protein_coding	7.67289	7.71663	7.60435	8.46986	8.21338	8.50361
Up	ENSSSCG00000012986	0.745683	9.95e-05	KCNK7	2	protein_coding	6.83334	7.05829	7.3802	7.77734	7.91195	7.83163
Up	ENSSSCG00000032720	0.745574	1.15e-28		X	protein_coding	12.3216	12.4869	12.2807	13.1644	13.0718	13.0964
Up	ENSSSCG00000035601	0.744802	2.18e-07	HAS3	6	protein_coding	7.86396	7.71093	8.05995	8.67772	8.58026	8.59922
Up	ENSSSCG00000015332	0.74316	0.0033	PON1	9	protein_coding	6.46715	6.52109	6.30331	6.96441	6.88172	7.51943
Up	ENSSSCG00000029753	0.742881	6.84e-33	CYTIP	15	protein_coding	11.8181	11.7488	11.7513	12.438	12.5703	12.5327
Up	ENSSSCG00000036775	0.742624	0.0084	SLC48A1	5	protein_coding	6.29404	6.29615	6.47428	6.41481	7.26586	7.35766
Up	ENSSSCG00000000853	0.741684	3.13e-06	NT5DC3	5	protein_coding	7.42486	7.37153	7.41879	8.20023	8.02143	8.17166
Up	ENSSSCG00000037070	0.74145	0.027	GRID2IP	3	protein_coding	5.8135	5.50574	5.26023	5.98508	6.45852	6.19366
Up	ENSSSCG00000011686	0.740446	9.08e-05	SLC9A9	13	protein_coding	7.29814	6.96568	7.27474	8.05876	7.6644	7.97491
Up	ENSSSCG00000016130	0.740299	0.0336	ZDBF2	15	protein_coding	5.3462	5.39645	5.26023	5.8265	6.22791	5.96308
Up	ENSSSCG00000013335	0.738373	6.87e-26	LGR4	2	protein_coding	11.047	10.8944	11.0642	11.7138	11.7248	11.7813
Up	ENSSSCG00000033879	0.73766	7.04e-39	ZNF280B	14	protein_coding	12.0775	12.0712	12.0819	12.771	12.8644	12.8047
Up	ENSSSCG00000000997	0.735604	0.000588	PPP1R3G	7	protein_coding	6.60531	7.13685	7.35654	7.61699	7.94743	7.78995
Up	ENSSSCG00000006310	0.734682	2.74e-05	POU2F1	4	protein_coding	7.57537	7.3859	7.81576	8.31917	8.09182	8.53339
Up	ENSSSCG00000038394	0.734663	2.28e-19	PAIP2B	3	protein_coding	9.79018	9.73711	9.8581	10.4755	10.5353	10.5707
Up	ENSSSCG00000013074	0.732197	2.72e-05	RAB3IL1	2	protein_coding	7.48875	7.09373	7.44146	8.05876	8.16397	7.96246
Up	ENSSSCG00000036030	0.730585	2.99e-19		4	protein_coding	11.1648	11.2863	11.0489	12.0078	11.7771	11.9061
Up	ENSSSCG00000013257	0.729278	5.78e-23	ATG13	2	protein_coding	11.0829	11.0502	11.2523	11.8942	11.7857	11.8967
Up	ENSSSCG00000028529	0.728838	0.0142	REM1	17	protein_coding	5.63141	5.67909	5.72187	6.31877	6.35664	6.41087
Up	ENSSSCG00000004989	0.728681	1.54e-17	FBXO33	1	protein_coding	9.98947	10.1178	9.928	10.6386	10.8032	10.7759
Up	ENSSSCG00000015774	0.72867	1.25e-17	TENM3	15	protein_coding	11.9781	11.9147	12.2857	12.781	12.7771	12.8323
Up	ENSSSCG00000015446	0.72856	8.07e-35	PNPLA8	9	protein_coding	11.5316	11.5482	11.547	12.2297	12.3142	12.2651
Up	ENSSSCG00000040715	0.728241	0.0352	NXPH2	15	protein_coding	5.22281	5.53181	5.64583	6.25793	6.37413	5.77649
Up	ENSSSCG00000022823	0.728035	2.35e-14	MCM5	AEMK02000361.1	protein_coding	9.95596	9.80685	9.86231	10.7769	10.5128	10.496
Up	ENSSSCG00000036534	0.727075	1.95e-29	MYOM3	6	protein_coding	15.3721	15.4079	15.5872	16.2002	16.134	16.222
Up	ENSSSCG00000004704	0.726867	2.61e-21	PPIP5K1	1	protein_coding	10.4683	10.3147	10.4582	11.0849	11.1245	11.2065
Up	ENSSSCG00000024754	0.726138	0.000215	BBS9	18	protein_coding	6.91534	7.19512	7.22334	7.57604	7.81284	8.06503
Up	ENSSSCG00000005970	0.726041	1.39e-39	SQLE	4	protein_coding	12.878	12.8493	12.7983	13.5871	13.5183	13.5969
Up	ENSSSCG00000033363	0.725689	1.2e-12		14	protein_coding	9.11131	8.94039	9.19631	9.8359	9.75727	9.82632
Up	ENSSSCG00000005856	0.724551	0.0106	RNF224	AEMK02000682.1	protein_coding	5.78471	5.935	6.36785	6.5222	6.95327	6.72287
Up	ENSSSCG00000036062	0.72295	2.77e-21	RNF122	AEMK02000697.1	protein_coding	11.4202	11.647	11.4033	12.2797	12.1627	12.2079
Up	ENSSSCG00000006247	0.722849	5.04e-09	PLAG1	4	protein_coding	8.78037	8.59876	9.03674	9.44132	9.59337	9.56111
Up	ENSSSCG00000016685	0.719153	1.78e-26	WIPF3	18	protein_coding	12.1014	12.1619	12.3097	12.8798	12.9708	12.8857
Up	ENSSSCG00000008312	0.718899	1.24e-20	DYSF	3	protein_coding	11.59	11.551	11.8246	12.3301	12.3738	12.4305
Up	ENSSSCG00000003461	0.71674	3e-27		6	protein_coding	13.2812	13.1838	13.4085	13.9611	14.0021	14.0666
Up	ENSSSCG00000011030	0.716659	8.01e-05	CUBN	10	protein_coding	7.80782	7.81547	8.3746	8.80369	8.92683	8.42411
Up	ENSSSCG00000008835	0.716515	4.52e-05	RASL11B	8	protein_coding	7.45259	7.85215	8.01027	8.65036	8.23268	8.59115
Up	ENSSSCG00000005305	0.716493	3.7e-11	UNC13B	1	protein_coding	8.54307	8.62322	8.58266	9.3151	9.29597	9.27422
Up	ENSSSCG00000017238	0.71641	1.02e-20	TTYH2	12	protein_coding	10.4328	10.6137	10.6035	11.3238	11.2061	11.2748
Up	ENSSSCG00000023235	0.716242	2.74e-06	MAN1C1	6	protein_coding	7.71928	7.73358	7.82153	8.66606	8.3074	8.40122
Up	ENSSSCG00000015120	0.715062	4.57e-20	USP2	9	protein_coding	10.3344	10.5118	10.3585	11.1843	11.0845	11.0846
Up	ENSSSCG00000022101	0.714518	3.67e-15	BRCA1	12	protein_coding	9.35851	9.38325	9.41443	10.1909	10.038	10.0591
Up	ENSSSCG00000003861	0.714512	4.53e-06	ORC1	6	protein_coding	7.71165	7.88287	8.01027	8.58168	8.77054	8.35909
Up	ENSSSCG00000027118	0.714108	0.0369		18	protein_coding	5.6634	5.24705	5.3588	6.05828	5.92985	6.25622
Up	ENSSSCG00000001523	0.713993	5.6e-11	GRM4	7	protein_coding	9.11421	8.90092	9.25721	9.82894	9.75727	9.83317
Up	ENSSSCG00000010142	0.713426	0.000434	RYR2	14	protein_coding	11.102	10.811	11.3513	11.7185	11.7223	11.9932
Up	ENSSSCG00000000883	0.712969	0.0229		5	protein_coding	6.07369	5.36778	5.69697	6.35796	6.37413	6.46484
Up	ENSSSCG00000009222	0.712506	4.01e-41	SPARCL1	8	protein_coding	12.4955	12.4861	12.4711	13.2138	13.1655	13.2093
Up	ENSSSCG00000033100	0.711815	0.0124		AEMK02000229.1	protein_coding	9.81887	9.04142	9.80519	10.2454	10.2728	10.3953
Up	ENSSSCG00000005352	0.710956	6.75e-12	FRMPD1	1	protein_coding	9.05816	8.94525	9.16032	9.84971	9.75894	9.67616
Up	ENSSSCG00000016872	0.710322	7.91e-33	HMGCS1	16	protein_coding	14.9439	14.7782	14.794	15.5081	15.5725	15.5708
Up	ENSSSCG00000024476	0.710114	0.046		6	protein_coding	5.42296	5.53181	5.26023	5.98508	5.754	6.39242
Up	ENSSSCG00000007649	0.709994	4.25e-09	GPC2	3	protein_coding	8.56016	8.59567	8.87406	9.46395	9.41901	9.27925
Up	ENSSSCG00000035429	0.709419	8.81e-32	HJV	4	protein_coding	12.1091	12.1268	12.177	12.9239	12.7979	12.8162
Up	ENSSSCG00000009220	0.709277	0.0144	DMP1	8	protein_coding	5.78471	6.18552	5.81741	6.46951	6.47482	6.87679
Up	ENSSSCG00000032251	0.709223	5.13e-13	MAFB	17	protein_coding	9.15416	9.15483	9.31768	9.96998	9.95179	9.8246
Up	ENSSSCG00000039224	0.709041	1.36e-09	CSPG5	13	protein_coding	8.49499	8.71428	8.56556	9.31758	9.38707	9.1886
Up	ENSSSCG00000008966	0.708556	2.36e-16		8	protein_coding	9.53963	9.63104	9.70257	10.3081	10.3028	10.3872
Up	ENSSSCG00000010509	0.707651	0.0291	PIK3AP1	14	protein_coding	5.22281	5.89538	5.64583	6.35796	6.2845	6.21482
Up	ENSSSCG00000003705	0.707627	0.000365	CABLES1	6	protein_coding	6.94166	6.96568	6.72892	7.50799	7.46667	7.72508
Up	ENSSSCG00000003346	0.706638	0.000142	ANKRD65	6	protein_coding	7.19248	7.25113	7.7077	8.15645	7.9298	8.19845
Up	ENSSSCG00000010026	0.7063	3.25e-12	PIK3IP1	14	protein_coding	9.25208	9.06616	9.09509	9.94286	9.77384	9.79856
Up	ENSSSCG00000016397	0.705954	0.00166	NEB	15	protein_coding	17.6527	17.3564	18.0295	18.3213	18.4171	18.4922
Up	ENSSSCG00000017909	0.70526	0.037	CHRNE	12	protein_coding	5.30623	5.95441	5.72187	5.98508	6.30287	6.69303
Up	ENSSSCG00000030707	0.704896	1.27e-11	INPP5K	12	protein_coding	9.17373	9.07506	9.32583	10.0059	9.81443	9.86195
Up	ENSSSCG00000028517	0.704656	6.72e-34	SC5D	9	protein_coding	12.0577	12.0576	11.9949	12.7587	12.7736	12.6892
Up	ENSSSCG00000011398	0.703758	2.04e-14	SEMA3F	13	protein_coding	10.6217	10.7712	11.0071	11.5866	11.4404	11.5069
Up	ENSSSCG00000005934	0.70308	2.16e-16	TRAPPC9	4	protein_coding	9.91336	10.1717	10.1426	10.7605	10.8032	10.7874
Up	ENSSSCG00000010586	0.702033	3.3e-19	SUFU	14	protein_coding	11.4411	11.365	11.6438	12.233	12.1144	12.2184
Up	ENSSSCG00000014380	0.701227	0.000134		2	protein_coding	7.32838	7.00344	7.388	7.77734	8.05976	7.94357
Up	ENSSSCG00000000811	0.701128	0.00362	PCED1B	5	protein_coding	6.25258	6.169	6.42963	6.88615	7.0103	6.97924
Up	ENSSSCG00000030278	0.700386	4.87e-39		4	protein_coding	13.6545	13.6171	13.5443	14.285	14.3233	14.3097
Up	ENSSSCG00000031712	0.70002	1.15e-14	MFAP5	5	protein_coding	9.3487	9.46842	9.30949	10.0589	10.0678	10.098
Up	ENSSSCG00000010329	0.69883	0.00118	ZMIZ1	14	protein_coding	11.2516	11.0292	11.676	12.0413	12.0301	12.0554
Up	ENSSSCG00000011239	0.698463	1.21e-06	TRANK1	13	protein_coding	8.01417	7.83655	8.16357	8.59813	8.65369	8.83607
Up	ENSSSCG00000038679	0.697871	0.00205		AEMK02000153.1	protein_coding	6.50295	6.72697	7.2146	7.47272	7.4337	7.67253
Up	ENSSSCG00000034139	0.697719	4.05e-30	EYA4	1	protein_coding	12.7985	12.7115	12.8188	13.3943	13.4845	13.5401
Up	ENSSSCG00000017337	0.697697	4.66e-08	ACBD4	12	protein_coding	8.23781	8.38294	8.40951	9.17401	8.8878	9.04243
Up	ENSSSCG00000016784	0.697489	6.36e-08	ANKH	16	protein_coding	8.31536	8.354	8.45479	9.19039	9.12576	8.86647
Up	ENSSSCG00000024591	0.696056	3.25e-24	ETV1	9	protein_coding	10.813	10.7766	10.8187	11.4236	11.557	11.508
Up	ENSSSCG00000011355	0.695256	3.06e-15		13	protein_coding	9.85395	9.97546	10.0754	10.7615	10.5812	10.6495
Up	ENSSSCG00000010554	0.694574	4.88e-38	SCD	14	protein_coding	14.551	14.4561	14.5508	15.1877	15.195	15.2594
Up	ENSSSCG00000035994	0.693858	0.0235		6	protein_coding	5.86943	5.87515	5.92856	6.37716	6.22791	6.94167
Up	ENSSSCG00000024881	0.693674	7.69e-12	TCP11L2	5	protein_coding	9.20667	9.53922	9.37376	10.0648	10.1193	10.034
Up	ENSSSCG00000003018	0.693619	1.06e-08	LIPE	6	protein_coding	8.49053	8.43914	8.65879	9.17676	9.12833	9.34788
Up	ENSSSCG00000000234	0.692946	1.07e-08	GRASP	5	protein_coding	9.15416	9.62953	9.23791	10.137	10.0475	9.95603
Up	ENSSSCG00000011207	0.692881	0.0179	SGO1	13	protein_coding	5.94945	6.3989	5.72187	6.5896	6.95327	6.56709
Up	ENSSSCG00000028148	0.692578	9.31e-23	DMD	X	protein_coding	12.6959	12.5576	12.7785	13.2751	13.4318	13.4049
Up	ENSSSCG00000035181	0.691463	1.15e-05	RNF24	17	protein_coding	8.23781	7.97128	8.42476	8.77503	8.7506	9.15616
Up	ENSSSCG00000039355	0.691137	9.4e-10		14	protein_coding	9.82419	9.69013	10.1564	10.6681	10.4616	10.6407
Up	ENSSSCG00000028522	0.69013	2.05e-09	KRT10	12	protein_coding	8.69782	8.76463	8.71259	9.56996	9.37409	9.27422
Up	ENSSSCG00000001582	0.689849	8.61e-07	MDGA1	7	protein_coding	7.85706	7.89296	8.04028	8.63848	8.49091	8.70766
Up	ENSSSCG00000017282	0.689541	5.35e-17	SCN4A	12	protein_coding	13.4003	13.2681	13.642	14.1428	14.0698	14.1886
Up	ENSSSCG00000014039	0.688718	0.0188	RGS14	2	protein_coding	5.56521	6.02954	6.07106	6.46951	6.44203	6.7665
Up	ENSSSCG00000005625	0.688355	4.76e-15	ENG	1	protein_coding	9.50031	9.60364	9.54403	10.2828	10.1539	10.2708
Up	ENSSSCG00000033626	0.687354	6.89e-24	SREBF1	12	protein_coding	12.3106	12.479	12.544	13.1808	13.109	13.1153
Up	ENSSSCG00000008294	0.686999	0.00021	ACTG2	3	protein_coding	7.60861	7.95209	7.67619	8.77864	8.15893	8.291
Up	ENSSSCG00000003239	0.686055	0.00253		6	protein_coding	6.8612	7.40719	7.52873	8.34378	7.83195	7.64941
Up	ENSSSCG00000018805	0.686002	9.05e-18		7	miRNA	10.0573	10.1307	10.2025	10.7357	10.8375	10.8722
Up	ENSSSCG00000006267	0.685992	3.57e-19	PCMTD1	4	protein_coding	10.4592	10.4953	10.621	11.1727	11.2914	11.1677
Up	ENSSSCG00000034883	0.685659	1.06e-22	AMIGO1	4	protein_coding	11.4463	11.4448	11.572	12.25	12.0792	12.1883
Up	ENSSSCG00000022705	0.685377	3.39e-17	SALL2	7	protein_coding	10.0176	10.0176	9.88867	10.7226	10.6082	10.6437
Up	ENSSSCG00000024377	0.683525	9.77e-18	RPS6KA5	7	protein_coding	10.3294	10.2276	10.4564	10.9922	11.0428	11.0312
Up	ENSSSCG00000000373	0.682166	1.16e-05	CDK2	5	protein_coding	7.83616	8.4078	8.3746	8.90968	9.01586	8.79453
Up	ENSSSCG00000010984	0.682015	2.33e-22	KIF24	10	protein_coding	11.2344	11.3664	11.4248	12.0071	11.9817	12.0876
Up	ENSSSCG00000004121	0.680695	2.11e-27	FBXO30	1	protein_coding	12.9606	12.8643	13.0104	13.5462	13.6861	13.6438
Up	ENSSSCG00000014269	0.680651	4.87e-19	FNIP1	2	protein_coding	11.8802	11.7008	11.9691	12.4658	12.5184	12.6139
Up	ENSSSCG00000022209	0.680068	1.41e-09	ITGB1BP2	X	protein_coding	8.66264	8.86291	8.64258	9.36644	9.36756	9.47387
Up	ENSSSCG00000008334	0.67987	1.54e-22	MXD1	3	protein_coding	10.4501	10.4353	10.5101	11.1478	11.1245	11.1595
Up	ENSSSCG00000002039	0.679634	7.19e-26	MMP14	7	protein_coding	13.1732	13.2897	13.2809	14.0352	13.8602	13.884
Up	ENSSSCG00000036679	0.679271	4.11e-19	SORBS2	15	protein_coding	11.2516	11.1985	11.4114	11.8677	12.0193	12.013
Up	ENSSSCG00000002263	0.678797	1.17e-16	SLCO3A1	7	protein_coding	9.74605	9.83592	9.85248	10.436	10.4929	10.5385
Up	ENSSSCG00000009808	0.678072	4.43e-14	TMEM120B	14	protein_coding	9.60697	9.51981	9.63862	10.3378	10.1627	10.2871
Up	ENSSSCG00000003455	0.677933	1.58e-05	FHAD1	6	protein_coding	7.45259	7.59822	7.41115	8.162	8.13861	8.17166
Up	ENSSSCG00000014672	0.677791	0.019		9	protein_coding	5.6634	5.935	6.14658	6.4515	6.49094	6.7665
Up	ENSSSCG00000037580	0.677727	0.0168	ITPRIPL1	3	protein_coding	5.92327	5.87515	6.14658	6.88615	6.53825	6.42909
Up	ENSSSCG00000007226	0.676427	0.0107	DEFB123	17	protein_coding	6.02527	6.10095	6.61388	7.07437	6.7935	6.89
Up	ENSSSCG00000038477	0.676037	4.54e-06		X	protein_coding	8.86877	8.38652	8.85167	9.16022	9.56891	9.3996
Up	ENSSSCG00000021173	0.675735	0.0372	BSPRY	1	protein_coding	5.30623	5.58259	5.81741	6.17258	6.18892	6.29646
Up	ENSSSCG00000005308	0.675117	7.32e-27	RUSC2	1	protein_coding	11.7748	11.819	11.9346	12.5318	12.4996	12.5264
Up	ENSSSCG00000017391	0.67503	1.27e-08	PLEKHH3	12	protein_coding	8.34525	8.52278	8.58944	9.21461	9.11019	9.15889
Up	ENSSSCG00000002640	0.674992	3.53e-22	DEF8	6	protein_coding	11.0561	11.1393	11.2442	11.8643	11.7906	11.8146
Up	ENSSSCG00000004466	0.673841	0.00162	TTK	1	protein_coding	7.38704	7.09373	6.9132	7.74814	8.09182	7.48501
Up	ENSSSCG00000006911	0.673026	3.57e-15	TGFBR3	4	protein_coding	10.0841	10.1592	10.3456	10.918	10.8817	10.8171
Up	ENSSSCG00000034367	0.672905	5.44e-06		6	protein_coding	8.3697	8.02275	8.58266	9.10371	8.98774	8.9254
Up	ENSSSCG00000004787	0.672645	0.000218	GPR176	1	protein_coding	7.19248	7.89798	7.75069	8.24795	8.3522	8.33996
Up	ENSSSCG00000035991	0.672289	0.00571	CENPM	5	protein_coding	6.50295	6.93669	6.66614	7.73332	7.17898	7.12045
Up	ENSSSCG00000025210	0.672	3.48e-07	ATG10	2	protein_coding	8.43602	8.23604	8.43609	8.90968	8.96772	9.21246
Up	ENSSSCG00000040413	0.670894	6.84e-09		14	misc_RNA	9.30627	8.99531	9.3816	9.77929	10.0005	9.91785
Up	ENSSSCG00000016620	0.669973	8.31e-25	TSPAN12	18	protein_coding	11.7615	11.8143	11.6442	12.3711	12.4185	12.4429
Up	ENSSSCG00000010941	0.669631	2.74e-21		10	protein_coding	11.2802	11.2868	11.4057	11.8921	12.0431	12.0425
Up	ENSSSCG00000029219	0.669015	5.14e-11		13	protein_coding	9.1171	9.38504	9.37376	10.0288	9.96628	9.9
Up	ENSSSCG00000005659	0.668644	8.34e-19	ZER1	1	protein_coding	10.5529	10.6022	10.673	11.3761	11.241	11.2124
Up	ENSSSCG00000036961	0.667829	8.55e-06	PCDHB7	2	protein_coding	7.64912	7.85732	8.02034	8.46089	8.61376	8.45555
Up	ENSSSCG00000014871	0.667643	1.52e-15	TSKU	9	protein_coding	10.5604	10.7814	10.8697	11.4408	11.3588	11.4321
Up	ENSSSCG00000012350	0.666232	1.07e-05	MAGEH1	X	protein_coding	8.20014	8.4078	7.87247	8.94228	8.7506	8.81198
Up	ENSSSCG00000033248	0.665697	0.00536		3	lincRNA	6.66973	6.2654	6.70413	6.98958	7.169	7.40444
Up	ENSSSCG00000024232	0.664314	1.1e-13	CCDC91	5	protein_coding	9.5779	9.76486	9.65164	10.2546	10.3378	10.3953
Up	ENSSSCG00000012241	0.6639	3.52e-16	BCOR	X	protein_coding	11.8015	11.8253	12.1073	12.5602	12.5387	12.6446
Up	ENSSSCG00000004207	0.663886	3.36e-24		1	protein_coding	11.6178	11.6004	11.7539	12.2806	12.328	12.3575
Up	ENSSSCG00000010122	0.663127	2.19e-05	CDC45	14	protein_coding	7.60861	7.97128	7.61103	8.42444	8.3741	8.3966
Up	ENSSSCG00000006121	0.662171	0.0366	PIP4P2	4	protein_coding	5.92327	5.53181	5.84033	6.12794	6.68558	6.29646
Up	ENSSSCG00000029151	0.661622	1.19e-10	RASIP1	6	protein_coding	9.69085	9.41688	9.80519	10.3081	10.2937	10.3107
Up	ENSSSCG00000033721	0.660938	9.74e-06		7	protein_coding	7.99544	8.29813	8.14527	9.00225	8.5727	8.82236
Up	ENSSSCG00000039740	0.659502	3.7e-11		2	protein_coding	9.70437	10.1016	10.0312	10.6074	10.6211	10.6201
Up	ENSSSCG00000031707	0.659497	2.55e-19		5	protein_coding	11.4301	11.3208	11.5059	12.1535	11.9785	12.1012
Up	ENSSSCG00000022692	0.659194	0.0356	RINL	6	protein_coding	6.70089	5.58259	5.97073	6.83152	6.75397	6.73756
Up	ENSSSCG00000015563	0.658501	3.51e-07	RGL1	9	protein_coding	8.2164	8.42181	8.19948	9.00225	8.97919	8.82236
Up	ENSSSCG00000033260	0.657026	5.26e-26		2	protein_coding	14.4494	14.5474	14.4344	15.2046	15.0295	15.165
Up	ENSSSCG00000037371	0.656601	0.0427	TMPPE	13	protein_coding	5.69469	5.42455	5.69697	6.03429	6.18892	6.41087
Up	ENSSSCG00000021562	0.655472	0.00121	PLXNA4	18	protein_coding	6.77597	6.82513	7.15183	7.44569	7.58403	7.66487
Up	ENSSSCG00000040208	0.654061	2.52e-16	PAG1	4	protein_coding	9.9624	9.91977	9.99466	10.5366	10.651	10.6417
Up	ENSSSCG00000040550	0.653808	0.000814	CASC1	5	protein_coding	7.24627	6.88705	7.33248	7.60889	7.87558	7.90505
Up	ENSSSCG00000011441	0.653685	2.72e-24		13	protein_coding	16.1265	16.1718	15.9548	16.794	16.7206	16.7069
Up	ENSSSCG00000014128	0.653525	8.45e-05	CKMT2	2	protein_coding	7.82913	7.50915	7.39576	8.23748	8.14881	8.291
Up	ENSSSCG00000016981	0.653067	1.24e-20	CPEB4	16	protein_coding	12.9046	12.8998	13.1101	13.5499	13.6841	13.6459
Up	ENSSSCG00000006116	0.652658	0.011	SLC26A7	4	protein_coding	6.2099	6.218	6.35198	6.5896	6.97636	7.05157
Up	ENSSSCG00000003744	0.652468	0.00115	MOCOS	6	protein_coding	6.95465	6.77143	6.96628	7.45476	7.42533	7.7028
Up	ENSSSCG00000008215	0.652349	3.87e-18	SMYD1	3	protein_coding	14.9408	14.767	15.102	15.5778	15.57	15.6372
Up	ENSSSCG00000012960	0.651181	0.000278	CST6	2	protein_coding	7.00546	7.34971	7.32437	7.90188	7.81284	7.918
Up	ENSSSCG00000015816	0.650997	0.0022	LETM2	15	protein_coding	6.70089	6.76044	6.99721	7.67245	7.38277	7.29944
Up	ENSSSCG00000008590	0.650798	0.00866	MFSD2B	3	protein_coding	6.27346	6.31129	6.39907	7.03864	7.09711	6.69303
Up	ENSSSCG00000006725	0.650554	1.24e-16	TBX15	4	protein_coding	11.2699	11.0519	11.3443	11.8723	11.8679	11.8885
Up	ENSSSCG00000009968	0.650191	1.26e-08	TTC28	14	protein_coding	10.514	10.3398	10.9055	11.1809	11.2988	11.2823
Up	ENSSSCG00000016705	0.64939	0.00521	HOXA3	18	protein_coding	6.2099	6.65762	6.75328	7.19829	7.21824	7.16461
Up	ENSSSCG00000038886	0.64919	0.000318	CAGE1	7	protein_coding	7.60037	7.14532	7.36447	7.87512	8.02143	8.12772
Up	ENSSSCG00000035042	0.648579	1.12e-05		14	misc_RNA	7.85706	7.64676	7.71392	8.3042	8.4042	8.41956
Up	ENSSSCG00000016417	0.648459	7.09e-13	RBM33	18	protein_coding	11.0658	10.9334	11.3257	11.7171	11.7861	11.7906
Up	ENSSSCG00000015709	0.64831	6.93e-26	SLC35F5	15	protein_coding	11.3096	11.3546	11.3548	11.9625	11.9652	12.0343
Up	ENSSSCG00000023166	0.647584	0.000676	RNF227	12	protein_coding	6.8612	7.14532	7.22334	7.59256	7.76725	7.79698
Up	ENSSSCG00000027935	0.647486	5.22e-28	FHOD3	6	protein_coding	14.054	14.071	14.2062	14.7649	14.7177	14.7947
Up	ENSSSCG00000008981	0.647227	0.000664		8	protein_coding	7.79343	8.02275	7.57047	8.76777	8.09709	8.40122
Up	ENSSSCG00000015238	0.647018	2.05e-07	ARHGAP32	9	protein_coding	9.40419	9.47179	9.87347	10.0737	10.2588	10.3825
Up	ENSSSCG00000016794	0.646955	2.35e-16	MYO10	16	protein_coding	14.4479	14.2797	14.6455	15.1149	15.0734	15.1477
Up	ENSSSCG00000017364	0.646827	0.00977	C17orf53	12	protein_coding	6.71622	6.37028	6.23574	7.25128	7.11801	6.80885
Up	ENSSSCG00000021255	0.646118	0.00285	ADA	17	protein_coding	6.76126	6.55962	6.69158	7.42739	7.12836	7.31911
Up	ENSSSCG00000013509	0.645962	2.29e-07	CHAF1A	2	protein_coding	8.88582	8.6383	8.61626	9.17949	9.48085	9.39034
Up	ENSSSCG00000035223	0.645856	3.41e-20	SYNM	1	protein_coding	12.6604	12.5131	12.7677	13.2572	13.2814	13.3484
Up	ENSSSCG00000033843	0.645406	3.37e-12	ETFRF1	5	protein_coding	9.51354	9.54083	9.51938	10.2376	10.2255	10.0295
Up	ENSSSCG00000034191	0.64537	6.24e-16	SOX6	2	protein_coding	11.4515	11.3536	11.6624	12.1111	12.1858	12.1206
Up	ENSSSCG00000030113	0.644866	3.45e-31	SHISA2	11	protein_coding	14.6898	14.816	14.8192	15.4389	15.3944	15.4298
Up	ENSSSCG00000032156	0.644483	7.17e-16		3	protein_coding	10.2618	10.2958	10.4665	11.0284	10.9842	10.95
Up	ENSSSCG00000025652	0.643854	3.5e-17		6	protein_coding	11.861	11.9807	12.1563	12.6826	12.5864	12.6743
Up	ENSSSCG00000013292	0.64371	0.0163	PRR5L	2	protein_coding	6.00044	6.218	6.70413	7.06256	6.76726	7.03977
Up	ENSSSCG00000035524	0.642609	0.0464	WNT9B	12	protein_coding	5.92327	5.45213	5.61956	6.41481	6.06519	6.31617
Up	ENSSSCG00000022364	0.642375	4.02e-23	CPT1B	5	protein_coding	11.4871	11.4917	11.5582	12.1838	12.0715	12.2052
Up	ENSSSCG00000025736	0.642043	0.00537	RECQL4	4	protein_coding	6.58875	7.24326	7.12407	7.77009	7.81924	7.2895
Up	ENSSSCG00000003478	0.64166	4.93e-08	CROCC	6	protein_coding	8.77305	8.99296	9.17166	9.6919	9.53043	9.66083
Up	ENSSSCG00000035196	0.641574	1.87e-05	BTBD8	4	protein_coding	8.03266	7.7223	8.16811	8.6305	8.56511	8.65446
Up	ENSSSCG00000000936	0.641395	0.046	SLC6A15	5	protein_coding	5.6634	6.28086	5.56555	6.55629	6.22791	6.64708
Up	ENSSSCG00000012156	0.640529	6.71e-05	CDKL5	X	protein_coding	7.9312	7.7614	8.19504	8.39648	8.62476	8.76972
Up	ENSSSCG00000010241	0.640332	8.34e-08		14	protein_coding	9.94298	9.85283	10.3899	10.6296	10.7531	10.7741
Up	ENSSSCG00000006331	0.639585	7.18e-11	PBX1	4	protein_coding	10.1798	9.83199	10.1587	10.6336	10.7388	10.7279
Up	ENSSSCG00000011499	0.639541	4.22e-14	LRIG1	13	protein_coding	10.4558	10.2843	10.4629	11.0584	10.9231	11.1327
Up	ENSSSCG00000002768	0.638783	0.00609	CENPT	6	protein_coding	6.25258	6.63373	6.69158	7.23032	7.21824	7.02786
Up	ENSSSCG00000003590	0.638041	8.3e-08	PTPRU	6	protein_coding	8.38896	8.43914	8.48783	9.16851	8.99341	9.05128
Up	ENSSSCG00000006697	0.63804	3.43e-14	ACP6	4	protein_coding	9.65947	9.74689	9.71193	10.3942	10.281	10.353
Up	ENSSSCG00000030309	0.637393	1.77e-28	NDRG2	7	protein_coding	11.7499	11.7963	11.7912	12.4338	12.3849	12.4302
Up	ENSSSCG00000003318	0.637305	7.27e-07		6	protein_coding	8.74717	8.6383	8.50587	9.19851	9.45848	9.10892
Up	ENSSSCG00000000766	0.637249	3.35e-25	CECR2	5	protein_coding	12.1775	12.1196	12.2757	12.8483	12.8022	12.8366
Up	ENSSSCG00000009630	0.63716	0.0139	EGR3	14	protein_coding	6.00044	6.69271	6.78907	7.13202	7.32999	6.99155
Up	ENSSSCG00000016548	0.637076	0.00236		18	protein_coding	6.77597	7.14532	7.07659	7.34202	7.69255	7.82477
Up	ENSSSCG00000001914	0.636804	4.93e-18	LOXL1	7	protein_coding	11.932	12.084	12.1784	12.7823	12.6982	12.6314
Up	ENSSSCG00000017012	0.636694	1.66e-17	SLIT3	16	protein_coding	11.2397	11.3555	11.5077	12.0213	11.9806	12.0235
Up	ENSSSCG00000035478	0.636521	3.25e-26	RMND5A	3	protein_coding	12.8683	12.7518	12.8579	13.3972	13.4808	13.5083
Up	ENSSSCG00000007262	0.635558	0.0309		17	protein_coding	5.86943	6.11827	5.72187	6.50485	6.69952	6.31617
Up	ENSSSCG00000029471	0.635389	3.5e-27	STAC3	5	protein_coding	11.9459	12.0435	11.9488	12.6343	12.6158	12.5958
Up	ENSSSCG00000036438	0.634994	0.0105		16	protein_coding	6.39276	6.60945	6.21835	7.02653	7.21824	6.80885
Up	ENSSSCG00000011951	0.634958	0.000121	NFKBIZ	13	protein_coding	7.82206	7.57333	7.66981	8.15088	8.22306	8.53759
Up	ENSSSCG00000010437	0.634708	2.46e-16	PAPSS2	14	protein_coding	10.0391	10.1157	10.1392	10.785	10.7184	10.6926
Up	ENSSSCG00000011882	0.634036	1.62e-13	GOLGB1	13	protein_coding	14.0888	13.8483	14.2551	14.6187	14.7385	14.7612
Up	ENSSSCG00000003148	0.634008	0.000353	DBP	6	protein_coding	7.23567	7.33498	7.17907	7.74075	8.01587	7.84526
Up	ENSSSCG00000008448	0.633364	1.09e-28	PREPL	3	protein_coding	13.8677	13.7846	13.9051	14.4272	14.5129	14.5176
Up	ENSSSCG00000031262	0.633264	5.35e-06		4	protein_coding	8.24839	8.44943	8.53427	8.92933	9.26115	8.91575
Up	ENSSSCG00000039875	0.632954	0.0135	NKD1	6	protein_coding	6.02527	6.60945	6.36785	6.96441	7.1076	6.8227
Up	ENSSSCG00000002029	0.632377	0.000393		7	protein_coding	11.4566	11.5732	11.9534	12.2533	12.267	12.4019
Up	ENSSSCG00000037530	0.632001	3.23e-14		14	protein_coding	10.752	10.6845	10.9777	11.4178	11.4185	11.4864
Up	ENSSSCG00000015378	0.631629	3.81e-07	SP4	9	protein_coding	8.56863	8.46981	8.72497	9.08632	9.20118	9.35266
Up	ENSSSCG00000005951	0.631497	0.0116	TMEM71	4	protein_coding	6.48516	6.169	6.55965	7.03864	6.78044	7.20745
Up	ENSSSCG00000005486	0.630829	6.62e-06	KIF12	1	protein_coding	8.22714	8.343	8.37067	8.92281	8.72015	9.15068
Up	ENSSSCG00000028877	0.630753	5.6e-08	RAD51B	7	protein_coding	8.54736	8.71143	8.4769	9.21993	9.2158	9.19127
Up	ENSSSCG00000040105	0.6304	4.36e-05	SLC34A3	AEMK02000682.1	protein_coding	7.69627	7.89296	8.15445	8.64245	8.5498	8.45998
Up	ENSSSCG00000017546	0.63027	5.96e-08	ZNF652	12	protein_coding	8.62252	8.57387	8.50945	9.07754	9.27285	9.22032
Up	ENSSSCG00000002410	0.628883	0.00165	CEP128	7	protein_coding	6.80494	6.88705	6.75328	7.42739	7.44201	7.41362
Up	ENSSSCG00000026349	0.628863	2.85e-19	ALDH3B2	2	protein_coding	11.6346	11.7973	11.6495	12.4095	12.2931	12.2673
Up	ENSSSCG00000013308	0.628619	2.18e-11	FBXO3	2	protein_coding	10.0253	9.72868	10.0187	10.5291	10.5613	10.5748
Up	ENSSSCG00000003650	0.628538	0.03	GJA9	6	protein_coding	6.33435	5.935	5.79411	6.39611	6.78044	6.67787
Up	ENSSSCG00000005437	0.62851	6.63e-12		1	protein_coding	9.26517	9.38504	9.37376	9.93478	10.0019	9.9701
Up	ENSSSCG00000007866	0.628083	1.76e-09	TMC7	3	protein_coding	8.87903	8.9501	9.01171	9.5762	9.48689	9.6531
Up	ENSSSCG00000026387	0.628017	0.0488	REEP6	2	protein_coding	5.53094	6.20185	6.0117	6.76018	6.12838	6.67787
Up	ENSSSCG00000029649	0.627926	2.4e-20	IFT46	9	protein_coding	10.7933	10.895	10.7792	11.4527	11.4399	11.46
Up	ENSSSCG00000026818	0.627414	0.000196	CTC1	12	protein_coding	7.35801	7.65864	7.54278	8.06469	8.31194	8.04155
Up	ENSSSCG00000040603	0.627373	1.32e-12	SGTB	16	protein_coding	10.1177	9.84375	9.96498	10.5693	10.5971	10.6407
Up	ENSSSCG00000006867	0.627161	1.52e-08	LRRC39	4	protein_coding	8.67838	8.80795	8.85167	9.3126	9.4889	9.40881
Up	ENSSSCG00000005738	0.627088	6.3e-15		1	protein_coding	10.0512	10.063	10.1981	10.7724	10.7464	10.6736
Up	ENSSSCG00000007668	0.626817	6.11e-17	GIGYF1	3	protein_coding	11.0888	11.0864	11.1805	11.8372	11.617	11.7738
Up	ENSSSCG00000008684	0.626651	0.0393	POLN	8	protein_coding	5.94945	5.53181	6.07106	6.43327	6.599	6.31617
Up	ENSSSCG00000006827	0.626266	3.71e-19	CYB561D1	4	protein_coding	11.3032	11.3034	11.4824	12.0021	11.9551	12.0164
Up	ENSSSCG00000001503	0.625443	4.61e-07	B3GALT4	7	protein_coding	8.38896	8.3972	8.25599	9.02068	9.01586	8.85977
Up	ENSSSCG00000009050	0.625225	1.41e-21	INPP4B	8	protein_coding	13.7296	13.5966	13.8159	14.2808	14.3727	14.37
Up	ENSSSCG00000025349	0.625198	1.62e-06	CCDC14	13	protein_coding	9.03389	8.69997	8.98109	9.33241	9.72356	9.5064
Up	ENSSSCG00000004032	0.624714	0.000366		1	protein_coding	7.36775	7.32755	7.47114	8.21097	7.85704	7.918
Up	ENSSSCG00000017091	0.624615	4.07e-25	TNIP1	16	protein_coding	12.1439	12.2257	12.2325	12.8238	12.7687	12.883
Up	ENSSSCG00000033385	0.624482	2.41e-26		14	protein_coding	13.1471	13.0757	13.2235	13.7916	13.7305	13.7997
Up	ENSSSCG00000003143	0.624459	6.7e-19	MAMSTR	6	protein_coding	10.9563	11.0787	10.9048	11.6333	11.6004	11.5836
Up	ENSSSCG00000017401	0.624177	2.26e-21	ATP6V0A1	12	protein_coding	11.44	11.4366	11.5669	12.1479	12.0591	12.1104
Up	ENSSSCG00000031818	0.623658	0.0309		9	protein_coding	6.12054	5.95441	5.74636	6.50485	6.37413	6.70803
Up	ENSSSCG00000040282	0.622974	0.00144		4	lincRNA	6.90199	7.25113	6.93467	7.60075	7.59152	7.75427
Up	ENSSSCG00000023728	0.622857	1.2e-16	TECTA	9	protein_coding	10.8023	10.6022	10.7507	11.3244	11.3844	11.3133
Up	ENSSSCG00000014972	0.622787	4.69e-07	CCDC82	9	protein_coding	8.60203	8.67093	8.8685	9.16851	9.46053	9.3669
Up	ENSSSCG00000002051	0.622758	5.59e-14	ABHD4	7	protein_coding	10.1075	10.1592	10.0337	10.824	10.6528	10.685
Up	ENSSSCG00000031518	0.622362	1.02e-17	STARD4	2	protein_coding	10.4896	10.4327	10.5172	11.0435	11.1545	11.1018
Up	ENSSSCG00000001570	0.621904	0.0138		7	protein_coding	6.2099	6.32626	6.75328	7.02653	6.88172	7.22841
Up	ENSSSCG00000006052	0.621774	9.06e-10		4	protein_coding	9.17927	9.0861	9.24652	9.69573	9.88779	9.77739
Up	ENSSSCG00000000078	0.621597	3.75e-13	TNRC6B	5	protein_coding	10.9425	10.8229	11.1573	11.5695	11.5793	11.654
Up	ENSSSCG00000009807	0.620803	1.45e-05	RHOF	14	protein_coding	8.09849	7.85215	7.96404	8.68159	8.60639	8.45555
Up	ENSSSCG00000006273	0.619851	7.87e-18	MCM4	4	protein_coding	10.5118	10.4928	10.415	11.0472	11.1283	11.0982
Up	ENSSSCG00000017366	0.619538	1.37e-19	HDAC5	12	protein_coding	11.6719	11.6739	11.6519	12.3966	12.1879	12.2629
Up	ENSSSCG00000004518	0.618604	0.0322		1	protein_coding	5.8966	6.01112	5.84033	6.66965	6.52265	6.29646
Up	ENSSSCG00000008190	0.618497	2.94e-16	INPP4A	3	protein_coding	13.3181	13.1711	13.4972	13.9159	13.9632	13.9797
Up	ENSSSCG00000034948	0.617881	6.49e-06	RASSF9	5	protein_coding	7.94428	7.91294	8.05015	8.6543	8.53044	8.55428
Up	ENSSSCG00000021200	0.617858	7.17e-07		X	protein_coding	8.27452	8.53572	8.52722	9.13507	9.07051	8.99125
Up	ENSSSCG00000016192	0.617698	0.00379	PLCD4	15	protein_coding	6.83334	7.17871	6.67892	7.53389	7.62842	7.37656
Up	ENSSSCG00000030211	0.617688	5.6e-28	NBR1	12	protein_coding	12.8763	12.7997	12.9066	13.4466	13.4769	13.5121
Up	ENSSSCG00000014838	0.617146	5.77e-14	PGM2L1	9	protein_coding	9.70437	9.66089	9.67255	10.2993	10.3062	10.2746
Up	ENSSSCG00000016119	0.616787	0.0145		15	protein_coding	10.195	9.79344	10.5243	10.6405	10.8923	10.9011
Up	ENSSSCG00000028771	0.615759	7.12e-30		1	protein_coding	15.0363	14.9762	15.0483	15.5683	15.6615	15.6766
Up	ENSSSCG00000004663	0.615325	2.22e-05	SEMA6D	1	protein_coding	8.16704	7.99021	8.39797	8.92281	8.68205	8.79453
Up	ENSSSCG00000001788	0.614716	0.0117	STARD5	7	protein_coding	6.84734	7.5416	6.8581	7.63306	8.04345	7.4318
Up	ENSSSCG00000038038	0.614154	5.52e-09	SBK1	3	protein_coding	8.74717	8.75912	8.79705	9.41137	9.34113	9.38101
Up	ENSSSCG00000011278	0.613355	1.39e-20	TRAK1	13	protein_coding	13.4208	13.465	13.6499	14.1203	14.14	14.1257
Up	ENSSSCG00000025133	0.613066	0.0101		13	protein_coding	6.43044	6.88705	6.66614	6.96441	7.48288	7.31911
Up	ENSSSCG00000029813	0.612758	0.00845	TSPAN5	8	protein_coding	6.29404	6.74937	6.58702	7.26165	7.06516	7.13162
Up	ENSSSCG00000005124	0.612644	3.95e-07	IFT74	1	protein_coding	8.49499	8.38652	8.57926	9.05387	9.19134	9.03353
Up	ENSSSCG00000005084	0.612467	1.03e-22	PPM1A	1	protein_coding	11.9548	11.8348	11.9646	12.5135	12.5715	12.5062
Up	ENSSSCG00000012157	0.611501	2.55e-10	PHKA2	X	protein_coding	9.79921	9.55202	9.78908	10.3681	10.223	10.3802
Up	ENSSSCG00000038469	0.611497	9.64e-12		9	protein_coding	9.84526	9.93939	9.9844	10.3942	10.6248	10.5738
Up	ENSSSCG00000013566	0.61136	3.43e-07	INSR	2	protein_coding	8.64272	8.52278	8.42096	9.21194	9.14116	9.04834
Up	ENSSSCG00000015701	0.611207	1.47e-14	MGAT5	15	protein_coding	9.9233	9.91111	9.89004	10.5557	10.4605	10.5343
Up	ENSSSCG00000022953	0.610955	0.00171	PTER	10	protein_coding	7.12515	6.90711	7.08621	7.51667	7.80642	7.56132
Up	ENSSSCG00000022592	0.610207	5.06e-15	FIBIN	2	protein_coding	10.2631	10.3554	10.2977	10.9883	10.8256	10.9285
Up	ENSSSCG00000017478	0.609587	3.32e-12	RAPGEFL1	12	protein_coding	10.5238	10.5232	10.7263	11.2976	11.0624	11.2397
Up	ENSSSCG00000000605	0.609362	0.0339	ERP27	5	protein_coding	6.0973	5.72502	6.09031	6.66965	6.58405	6.39242
Up	ENSSSCG00000026994	0.609179	3.52e-10		2	protein_coding	9.95434	10.1727	10.2025	10.8747	10.6803	10.6011
Up	ENSSSCG00000015667	0.608891	9.12e-11	MBD5	15	protein_coding	9.70437	9.45995	9.69473	10.2467	10.2291	10.2089
Up	ENSSSCG00000029761	0.608803	0.0202		6	protein_coding	6.02527	6.218	6.23574	6.60597	6.88172	6.73756
Up	ENSSSCG00000003655	0.608093	0.0499		6	protein_coding	11.0356	10.5321	11.4408	11.4879	11.7493	11.7193
Up	ENSSSCG00000016912	0.607303	2.91e-17	PLPP1	16	protein_coding	11.9427	12.0837	11.9475	12.7089	12.4996	12.5842
Up	ENSSSCG00000032297	0.607	7.76e-05		1	protein_coding	8.00171	8.25181	8.38633	8.92607	8.5613	8.96027
Up	ENSSSCG00000040095	0.606957	1.17e-14	GPR35	15	protein_coding	10.7604	10.8196	10.9988	11.4334	11.5319	11.4417
Up	ENSSSCG00000002829	0.606496	5.53e-20		6	protein_coding	11.5606	11.7289	11.7036	12.3006	12.2327	12.2852
Up	ENSSSCG00000005983	0.606353	1.66e-10	ATAD2	4	protein_coding	9.34624	9.25997	9.21178	9.8114	9.91044	9.90163
Up	ENSSSCG00000025770	0.606081	1.43e-05	ST6GAL1	13	protein_coding	8.58125	8.33191	8.11739	8.96466	8.8725	9.01556
Up	ENSSSCG00000013088	0.605809	6.22e-05	LRRC10B	2	protein_coding	7.65708	7.89296	7.78063	8.39177	8.26115	8.48196
Up	ENSSSCG00000039271	0.605715	3.99e-12		7	protein_coding	12.1705	12.1538	12.5044	12.8356	12.8733	12.9613
Up	ENSSSCG00000031214	0.605258	0.00178		15	protein_coding	7.14794	6.84607	7.2146	7.74814	7.65012	7.59398
Up	ENSSSCG00000021414	0.605254	0.000583		2	protein_coding	7.43416	7.19512	7.41879	7.78455	8.04891	7.9811
Up	ENSSSCG00000035697	0.604559	0.0453		4	protein_coding	6.0973	6.2654	6.23574	7.18745	6.22791	6.78076
Up	ENSSSCG00000015232	0.604068	2.66e-22	ST3GAL4	9	protein_coding	11.4854	11.5586	11.5404	12.1797	12.0805	12.1355
Up	ENSSSCG00000007659	0.602884	0.0401	ZCWPW1	3	protein_coding	5.75532	5.97356	6.10931	6.60597	6.68558	6.25622
Up	ENSSSCG00000029843	0.602622	1.15e-05	NPHP4	6	protein_coding	8.19467	8.17529	8.37852	8.99294	8.86324	8.67368
Up	ENSSSCG00000040714	0.601201	0.00622	RSPH6A	6	protein_coding	6.71622	6.74937	7.14264	7.29232	7.67149	7.41362
Up	ENSSSCG00000029882	0.601187	0.0166	SPATA1	6	protein_coding	6.46715	6.53405	6.28671	6.70046	7.05436	7.22841
Up	ENSSSCG00000005324	0.60002	0.0287	FAM221B	1	protein_coding	5.92327	6.13538	6.23574	6.4515	6.80643	6.7521
Up	ENSSSCG00000012001	0.599437	1.31e-18	ROBO1	13	protein_coding	11.4359	11.45	11.6171	12.0981	12.1056	12.1036
Up	ENSSSCG00000008792	0.599426	2.16e-08	N4BP2	8	protein_coding	9.61108	9.61893	9.8581	10.1143	10.3255	10.4364
Up	ENSSSCG00000038289	0.599291	3.76e-05	ZNF234	6	protein_coding	7.71928	7.8727	7.95357	8.50083	8.36974	8.46441
Up	ENSSSCG00000011497	0.599156	3.39e-05	MAGI1	13	protein_coding	8.20558	7.88287	8.23451	8.74578	8.59524	8.76972
Up	ENSSSCG00000002429	0.598882	9.82e-16	FOXN3	7	protein_coding	11.3051	11.4435	11.5552	12.0402	11.9828	12.0873
Up	ENSSSCG00000040989	0.598717	1.77e-22	GPRC5C	12	protein_coding	13.6086	13.7286	13.7342	14.3667	14.2249	14.2761
Up	ENSSSCG00000008842	0.597941	8.89e-13		8	protein_coding	9.83301	9.82146	9.95844	10.4417	10.5226	10.4387
Up	ENSSSCG00000003472	0.597502	2.19e-07	ARHGEF19	6	protein_coding	8.60203	8.79455	8.78528	9.42527	9.23027	9.31642
Up	ENSSSCG00000038540	0.597216	0.00546		9	protein_coding	6.80494	6.68111	6.66614	7.19829	7.45028	7.21797
Up	ENSSSCG00000039171	0.597202	4.7e-13	MRTFB	3	protein_coding	12.1919	12.084	12.4416	12.8543	12.8058	12.8707
Up	ENSSSCG00000011439	0.597194	5.12e-06	PHF7	13	protein_coding	8.08084	8.1999	8.06482	8.76048	8.68555	8.6775
Up	ENSSSCG00000021326	0.596716	0.0199	PCDHGA8	2	protein_coding	6.2314	6.18552	6.35198	6.66965	7.0103	6.78076
Up	ENSSSCG00000015792	0.596527	0.000113	LRP2BP	15	protein_coding	7.94428	7.75588	8.14527	8.66215	8.39566	8.56668
Up	ENSSSCG00000033800	0.596517	0.0269	PELI2	1	protein_coding	6.2314	6.01112	6.16486	6.68513	6.88172	6.51687
Up	ENSSSCG00000037278	0.595766	0.0213		9	protein_coding	6.33435	6.53405	6.88039	7.51667	6.90597	7.05157
Up	ENSSSCG00000002298	0.595716	7.66e-11	ZFYVE26	7	protein_coding	11.4612	11.332	11.7517	12.1057	12.1322	12.1244
Up	ENSSSCG00000038991	0.595655	4.02e-08	S100A13	4	protein_coding	9.57999	9.65348	9.2657	10.1607	10.0503	10.0937
Up	ENSSSCG00000032936	0.594986	2.44e-07	PIM3	5	protein_coding	8.80567	9.0617	8.90701	9.64514	9.51672	9.39498
Up	ENSSSCG00000035400	0.594924	2e-12	YPEL2	12	protein_coding	10.4316	10.4091	10.6407	11.1052	11.157	11.0079
Up	ENSSSCG00000017794	0.59359	0.00688	EFCAB5	12	protein_coding	6.79053	6.46806	6.86929	7.27195	7.3478	7.24906
Up	ENSSSCG00000016538	0.593402	0.0479		18	protein_coding	5.8135	5.76953	5.84033	6.21589	6.49094	6.37373
Up	ENSSSCG00000001746	0.592682	0.0401	PKHD1	7	protein_coding	6.0973	5.79128	6.05154	6.37716	6.74055	6.4824
Up	ENSSSCG00000020663	0.591358	0.0109	KMT2C	18	protein_coding	12.7239	12.4958	13.1708	13.359	13.4407	13.4457
Up	ENSSSCG00000022993	0.590451	3.62e-05	TBC1D8B	X	protein_coding	8.26412	8.01815	8.38633	8.70077	8.94742	8.77685
Up	ENSSSCG00000023437	0.590108	4.9e-15	ITPR1	13	protein_coding	10.2261	10.2766	10.2342	10.8336	10.7779	10.8912
Up	ENSSSCG00000032123	0.589759	2.09e-08	SPX	5	protein_coding	9.22286	9.43771	9.12808	9.90036	9.82877	9.8417
Up	ENSSSCG00000011704	0.589472	1.57e-15	WWTR1	13	protein_coding	13.0053	13.1106	13.3119	13.7548	13.7351	13.7232
Up	ENSSSCG00000018057	0.588791	1.12e-13	SOCS7	12	protein_coding	10.8032	10.6544	10.8718	11.2805	11.4243	11.3897
Up	ENSSSCG00000005607	0.588089	0.0222	RALGPS1	1	protein_coding	6.00044	6.38466	6.38354	6.74548	6.85706	6.90309
Up	ENSSSCG00000021466	0.587838	8.9e-14	BMT2	18	protein_coding	10.388	10.4344	10.4582	10.8932	11.0845	11.0563
Up	ENSSSCG00000012916	0.587254	4.2e-11		2	protein_coding	10.9906	11.2061	10.9886	11.8136	11.5736	11.5564
Up	ENSSSCG00000030581	0.587048	9.67e-15	VGLL4	13	protein_coding	11.0881	10.9094	11.1168	11.6486	11.5589	11.6694
Up	ENSSSCG00000038844	0.586924	0.0223	SMIM5	12	protein_coding	6.18807	6.59716	6.23574	6.71562	7.02144	7.00376
Up	ENSSSCG00000017356	0.58679	1.17e-12	FAM171A2	12	protein_coding	10.6439	10.6566	10.6464	11.2907	11.3333	11.0651
Up	ENSSSCG00000036132	0.585265	1.38e-21	CKM	6	protein_coding	15.3701	15.5266	15.4489	16.0953	15.9532	16.0536
Up	ENSSSCG00000030681	0.584817	2.4e-20	MYBPH	9	protein_coding	14.1171	14.2866	14.3013	14.8654	14.7681	14.8317
Up	ENSSSCG00000015399	0.584661	7.79e-06	SEMA3E	9	protein_coding	8.55591	8.67971	8.59619	8.94871	9.23507	9.36217
Up	ENSSSCG00000011594	0.584372	7.09e-15	NR2C2	13	protein_coding	11.5387	11.5086	11.7566	12.1735	12.1665	12.2279
Up	ENSSSCG00000011386	0.584169	0.0184	MST1	13	protein_coding	6.66973	6.42696	6.14658	7.05065	6.98776	6.91607
Up	ENSSSCG00000034510	0.583638	5.49e-09		14	protein_coding	9.43695	9.69302	9.60554	10.2879	10.1063	10.0966
Up	ENSSSCG00000011646	0.583505	7.96e-17	KY	13	protein_coding	10.6318	10.6706	10.7484	11.2881	11.2333	11.2804
Up	ENSSSCG00000014016	0.583152	1.26e-25	SQSTM1	2	protein_coding	13.6409	13.7106	13.6163	14.2779	14.1832	14.256
Up	ENSSSCG00000007727	0.582186	1.65e-09		3	protein_coding	10.5465	10.5434	10.8863	11.1582	11.3227	11.2621
Up	ENSSSCG00000029097	0.580898	4.26e-21	RCC1	6	protein_coding	11.8101	11.7865	11.7422	12.401	12.2917	12.3854
Up	ENSSSCG00000015874	0.580807	7.75e-23	ACVR1	15	protein_coding	12.4262	12.407	12.5035	13.061	12.9692	13.0484
Up	ENSSSCG00000009682	0.580492	1.27e-05	HMBOX1	14	protein_coding	9.91999	9.51818	10.1802	10.3439	10.5372	10.5364
Up	ENSSSCG00000034994	0.580226	1.37e-23		12	protein_coding	12.8756	12.8591	12.9679	13.5309	13.4466	13.4664
Up	ENSSSCG00000039134	0.580155	1.06e-06		13	protein_coding	8.76202	8.91089	9.11403	9.56578	9.39351	9.57958
Up	ENSSSCG00000024784	0.57995	9.99e-17	CACNA1S	10	protein_coding	11.5037	11.6061	11.7323	12.201	12.1904	12.1999
Up	ENSSSCG00000001004	0.579394	9.28e-14	SLC22A23	7	protein_coding	11.2075	11.2351	11.4631	11.9267	11.8547	11.8748
Up	ENSSSCG00000007161	0.579066	9.86e-08	LZTS3	17	protein_coding	9.07609	8.82913	8.92052	9.53406	9.45848	9.55905
Up	ENSSSCG00000011828	0.578323	8.96e-05	FAM43A	13	protein_coding	7.81495	7.81015	7.73243	8.284	8.45849	8.31569
Up	ENSSSCG00000024000	0.577606	0.00323	EFCC1	13	protein_coding	6.92856	7.14532	7.47847	7.82706	7.76725	7.71769
Up	ENSSSCG00000009060	0.576565	8.87e-07	MAML3	8	protein_coding	9.17927	8.94525	9.36192	9.66871	9.81603	9.74322
Up	ENSSSCG00000008948	0.576441	0.00536	ALB	8	protein_coding	7.09027	7.02196	7.54975	8.01039	7.63569	7.74703
Up	ENSSSCG00000004648	0.57622	0.00611	FAM227B	1	protein_coding	6.73139	6.78233	6.98697	7.3024	7.32999	7.55304
Up	ENSSSCG00000016453	0.575613	1.26e-24	TCAF1	18	protein_coding	12.9482	12.9204	13.039	13.5289	13.5536	13.5538
Up	ENSSSCG00000016520	0.575057	2.48e-14	CREB3L2	18	protein_coding	11.8038	11.7838	12.0252	12.517	12.4224	12.408
Up	ENSSSCG00000010446	0.574813	0.0267	STAMBPL1	14	protein_coding	6.35408	6.11827	6.25293	6.96441	6.68558	6.70803
Up	ENSSSCG00000017392	0.574711	0.035		12	protein_coding	6.04968	6.24977	6.05154	6.4515	6.76726	6.7665
Up	ENSSSCG00000034332	0.574622	0.0374		12	protein_coding	6.41172	6.169	7.1147	7.32234	7.11801	7.08642
Up	ENSSSCG00000011076	0.574373	5.26e-14	OTUD1	10	protein_coding	10.752	10.7175	10.5756	11.226	11.2152	11.3255
Up	ENSSSCG00000000146	0.574155	0.0205	MYH11	3	protein_coding	6.55504	6.29615	6.67892	7.27195	6.80643	7.09785
Up	ENSSSCG00000017245	0.573117	0.000316	CDC42EP4	12	protein_coding	7.76423	8.06354	8.05505	8.71215	8.3074	8.56668
Up	ENSSSCG00000034993	0.57302	1.22e-24	NREP	2	protein_coding	12.3182	12.3199	12.2689	12.8944	12.8937	12.8364
Up	ENSSSCG00000012619	0.572734	1.94e-10	2019-09-06	X	protein_coding	9.51134	9.65348	9.70414	10.2323	10.1577	10.2023
Up	ENSSSCG00000013393	0.572692	1e-17	SPON1	2	protein_coding	11.6476	11.6312	11.7577	12.2946	12.1721	12.2871
Up	ENSSSCG00000033697	0.572261	2.96e-07		3	protein_coding	8.88921	8.82123	8.94717	9.43217	9.3389	9.58365
Up	ENSSSCG00000001816	0.571962	1.02e-06	BLM	7	protein_coding	8.54736	8.45966	8.65879	9.12942	9.09181	9.15068
Up	ENSSSCG00000040160	0.571559	1.63e-06	MMP24	17	protein_coding	8.46807	8.65619	8.67483	9.24889	9.07854	9.18592
Up	ENSSSCG00000008753	0.570726	2.58e-22	ADGRA3	8	protein_coding	12.4447	12.3752	12.4327	13.0249	12.9211	13.016
Up	ENSSSCG00000017159	0.570662	7.78e-08	TBC1D16	12	protein_coding	9.77379	9.7799	10.1334	10.5693	10.4169	10.4353
Up	ENSSSCG00000036935	0.569942	0.000213		14	misc_RNA	7.97647	7.61662	7.8444	8.32907	8.42951	8.36856
Up	ENSSSCG00000000006	0.569818	0.00186		5	protein_coding	8.18368	7.55438	8.24744	8.42905	8.72357	8.5871
Up	ENSSSCG00000003628	0.569765	0.000189	CLSPN	6	protein_coding	7.82206	8.18354	7.80997	8.47878	8.5498	8.51645
Up	ENSSSCG00000015144	0.569711	2.96e-06	GRAMD1B	9	protein_coding	8.39849	8.5325	8.68436	9.16576	9.0812	9.08327
Up	ENSSSCG00000027467	0.569331	6.85e-17	DZIP1L	13	protein_coding	11.1515	11.1414	11.2871	11.7497	11.7975	11.7427
Up	ENSSSCG00000009852	0.569195	1.33e-09	VSIG10	14	protein_coding	9.36338	9.24822	9.30331	9.87694	9.82082	9.913
Up	ENSSSCG00000030908	0.568917	0.0486		X	protein_coding	6.00044	6.49482	6.0117	7.002	6.49094	6.67787
Up	ENSSSCG00000009361	0.568856	2.61e-12	POSTN	11	protein_coding	9.92495	10.0686	9.98312	10.5172	10.598	10.5686
Up	ENSSSCG00000001865	0.567631	2.58e-14	SCAPER	7	protein_coding	10.2288	10.2106	10.245	10.7596	10.7796	10.842
Up	ENSSSCG00000003603	0.567597	1.78e-13	COL16A1	6	protein_coding	10.8944	10.9174	11.0153	11.5574	11.3822	11.5841
Up	ENSSSCG00000012376	0.567294	5.99e-06	GDPD2	X	protein_coding	9.25208	9.08169	9.60219	9.91849	9.82082	9.93707
Up	ENSSSCG00000022830	0.567177	1.16e-05	KANSL1L	15	protein_coding	8.38417	8.16283	8.25172	8.89311	8.76724	8.81891
Up	ENSSSCG00000016223	0.566825	4.21e-21	ACSL3	15	protein_coding	12.8692	12.7852	12.8966	13.3464	13.4386	13.4647
Up	ENSSSCG00000006071	0.564538	1.03e-07	VPS13B	4	protein_coding	11.5021	11.2287	11.7827	12.0357	12.1115	12.109
Up	ENSSSCG00000006874	0.564525	4.13e-24		4	protein_coding	12.0648	12.0522	12.0879	12.6524	12.6078	12.6371
Up	ENSSSCG00000002720	0.564233	4.25e-14		6	protein_coding	10.2735	10.2611	10.1958	10.8431	10.7878	10.7874
Up	ENSSSCG00000006169	0.564106	0.0125	ZFHX4	4	protein_coding	10.5063	10.2004	10.8856	11.0827	11.136	11.143
Up	ENSSSCG00000006642	0.563848	1.67e-06	MINDY1	4	protein_coding	8.85845	8.91337	9.11403	9.68421	9.45026	9.43609
Up	ENSSSCG00000029458	0.563756	0.000781	SLC16A2	X	protein_coding	7.37743	7.44884	7.3802	7.87512	8.05434	7.93085
Up	ENSSSCG00000003214	0.563553	0.00062	KCNC3	6	protein_coding	7.6168	7.5416	7.8669	8.13405	8.37843	8.18244
Up	ENSSSCG00000025689	0.563547	6.2e-19	DVL2	12	protein_coding	11.6851	11.7376	11.7334	12.3252	12.1987	12.3198
Up	ENSSSCG00000000612	0.563006	3.69e-16	ATF7IP	5	protein_coding	11.4509	11.3445	11.5112	11.9316	12.0301	12.0332
Up	ENSSSCG00000039107	0.562428	0.00116		1	protein_coding	7.30829	7.23535	7.49301	7.89524	7.87558	7.93085
Up	ENSSSCG00000000292	0.562383	3.52e-06	ZNF385A	5	protein_coding	8.47259	8.59258	8.75242	9.21993	9.20362	9.08327
Up	ENSSSCG00000010865	0.562179	0.0196	EXO1	10	protein_coding	6.46715	6.68111	6.93467	6.92581	7.36539	7.42274
Up	ENSSSCG00000012399	0.561338	1.19e-10	FOXO4	X	protein_coding	10.1589	10.1634	10.2621	10.8772	10.6238	10.7562
Up	ENSSSCG00000036136	0.56127	2.63e-19	BHLHE40	13	protein_coding	12.7469	12.797	12.8919	13.4384	13.3126	13.3698
Up	ENSSSCG00000038405	0.560752	0.0138	STMN3	17	protein_coding	6.87492	6.53405	6.54577	7.15445	7.09711	7.32884
Up	ENSSSCG00000004509	0.560711	1.49e-19	LIPG	1	protein_coding	11.8375	11.8897	11.9824	12.4669	12.4464	12.4818
Up	ENSSSCG00000036244	0.560286	2.26e-06	PRR33	2	protein_coding	9.09967	8.87569	9.15804	9.726	9.43784	9.63752
Up	ENSSSCG00000015462	0.560267	8.56e-06	TPK1	9	protein_coding	8.41738	8.53572	8.26024	8.94871	8.95325	8.99125
Up	ENSSSCG00000016782	0.559983	0.00429	OTULINL	16	protein_coding	7.73442	7.25896	7.74463	7.88186	8.39566	8.09956
Up	ENSSSCG00000001659	0.55996	1.14e-12	KLC4	7	protein_coding	10.1617	10.2776	10.3111	10.8611	10.7598	10.8119
Up	ENSSSCG00000011485	0.559617	2.41e-09	PTPRG	13	protein_coding	11.6148	11.3995	11.8203	12.1756	12.0958	12.2654
Up	ENSSSCG00000029339	0.558842	0.00186		6	protein_coding	7.45259	7.80482	8.01027	8.22163	8.53821	8.19845
Up	ENSSSCG00000033337	0.558824	0.0459		5	protein_coding	6.25258	6.13538	5.90701	6.5896	6.81926	6.46484
Up	ENSSSCG00000013248	0.558753	5.74e-07	LRP4	2	protein_coding	8.89259	8.96931	9.03177	9.39733	9.4889	9.6666
Up	ENSSSCG00000011401	0.558503	0.0331	LSMEM2	13	protein_coding	6.46715	6.413	6.07106	6.96441	6.62844	6.96683
Up	ENSSSCG00000009364	0.558477	2.95e-10	FREM2	11	protein_coding	11.5381	11.461	11.808	12.1625	12.0825	12.2546
Up	ENSSSCG00000037733	0.558407	0.00249	TRIQK	4	protein_coding	7.62495	7.30505	7.39576	7.90188	8.21823	7.81787
Up	ENSSSCG00000029359	0.558027	1.37e-11	PHLDA3	10	protein_coding	10.1162	10.2306	10.3274	10.7486	10.7598	10.8453
Up	ENSSSCG00000005971	0.557729	0.000126	ZNF572	4	protein_coding	7.94428	8.05907	8.36277	8.68159	8.67148	8.70766
Up	ENSSSCG00000011238	0.557452	3.64e-24	ARPP21	13	protein_coding	13.9228	13.9271	14.0388	14.5052	14.5313	14.5272
Up	ENSSSCG00000002260	0.556363	0.00123		7	protein_coding	8.28484	7.88793	8.62618	8.91626	8.71673	8.89951
Up	ENSSSCG00000007737	0.556308	1.52e-08	TPST1	3	protein_coding	9.56737	9.77309	9.49249	10.1143	10.2255	10.1715
Up	ENSSSCG00000015474	0.555827	4.6e-15	PPFIA4	9	protein_coding	13.9525	13.8653	14.1298	14.5578	14.4793	14.5882
Up	ENSSSCG00000007830	0.555426	1.7e-15	RBBP6	AEMK02000510.1	protein_coding	12.3471	12.2054	12.4367	12.8369	12.9379	12.8863
Up	ENSSSCG00000016564	0.555351	1.2e-27	UBE2H	18	protein_coding	13.6133	13.5802	13.6243	14.1337	14.163	14.1864
Up	ENSSSCG00000007700	0.555095	0.00135	HIP1	3	protein_coding	13.8716	13.6632	14.1891	14.484	14.4415	14.5114
Up	ENSSSCG00000008388	0.553894	5.88e-07	REL	3	protein_coding	8.90267	8.82387	9.02928	9.38078	9.46053	9.56524
Up	ENSSSCG00000037101	0.553318	1.08e-10	LRRC8B	4	protein_coding	10.5971	10.6137	10.8669	11.187	11.296	11.2666
Up	ENSSSCG00000017759	0.553206	7.52e-06	ALDOC	12	protein_coding	8.52141	8.56759	8.67483	9.29505	9.07854	9.03055
Up	ENSSSCG00000023665	0.55269	9.73e-10	FBXO25	15	protein_coding	9.98947	9.80016	10.0742	10.5334	10.5108	10.4819
Up	ENSSSCG00000039751	0.552476	5.75e-13	NLRC5	6	protein_coding	10.3393	10.2958	10.387	10.9528	10.8176	10.9035
Up	ENSSSCG00000014256	0.551099	1.14e-09	FBN2	2	protein_coding	12.9041	12.6874	13.1351	13.4539	13.4382	13.5203
Up	ENSSSCG00000018080	0.550669	1.17e-12		MT	protein_coding	10.0603	10.1861	10.1587	10.6846	10.6917	10.6831
Up	ENSSSCG00000033765	0.550532	0.00137	PCDHGA3	2	protein_coding	7.42486	7.64676	7.92704	8.10556	8.27983	8.28601
Up	ENSSSCG00000021384	0.550488	0.00838	BRIP1	12	protein_coding	7.21424	6.80389	7.08621	7.62505	7.35662	7.72508
Up	ENSSSCG00000014378	0.549883	0.0038		2	protein_coding	6.94166	7.31259	7.41879	7.77734	7.78696	7.78289
Up	ENSSSCG00000033411	0.549056	1.27e-19	ZBED5	2	protein_coding	12.9335	12.7699	12.8431	13.3644	13.4203	13.4109
Up	ENSSSCG00000037614	0.548843	7.88e-17		2	misc_RNA	13.398	13.3772	13.3835	14.0588	13.8256	13.9107
Up	ENSSSCG00000029438	0.548623	1.74e-10	SESN2	6	protein_coding	10.0176	9.89613	9.90914	10.5662	10.4979	10.393
Up	ENSSSCG00000014875	0.548608	4.2e-06	CAPN5	9	protein_coding	8.82348	8.72844	9.03674	9.51901	9.32773	9.38801
Up	ENSSSCG00000013879	0.548596	4.59e-09	SLC27A1	2	protein_coding	9.40182	9.58819	9.5051	10.1143	10.0242	10.0054
Up	ENSSSCG00000014176	0.548446	3.32e-17	RGMB	2	protein_coding	12.6976	12.7845	12.9154	13.357	13.3552	13.3391
Up	ENSSSCG00000012532	0.547823	8.56e-06	TCEAL1	X	protein_coding	8.45442	8.60491	8.4842	8.99605	9.1864	8.98818
Up	ENSSSCG00000002337	0.547127	1.3e-14	ZFYVE1	7	protein_coding	10.8342	10.934	10.8904	11.5126	11.3983	11.3874
Up	ENSSSCG00000002277	0.54705	7.44e-07	SPTB	7	protein_coding	8.93906	9.05272	9.26993	9.60703	9.64831	9.66275
Up	ENSSSCG00000033112	0.547026	7.78e-13	TSPYL5	4	protein_coding	10.1701	10.1157	10.1734	10.7132	10.7287	10.6515
Up	ENSSSCG00000009931	0.546616	2.05e-14	MVK	14	protein_coding	11.0462	11.1944	11.0884	11.7326	11.6078	11.6301
Up	ENSSSCG00000015311	0.545943	8.51e-20	CYP51A1	9	protein_coding	12.8983	12.8172	12.7638	13.3245	13.3714	13.4212
Up	ENSSSCG00000027331	0.545207	2.55e-11	COL6A3	15	protein_coding	14.0432	13.9426	14.3108	14.6889	14.6147	14.6529
Up	ENSSSCG00000023423	0.545197	1.41e-09	UBALD2	12	protein_coding	9.8171	9.91854	9.70726	10.4164	10.3741	10.2884
Up	ENSSSCG00000027565	0.544441	5.71e-06	ARHGAP45	2	protein_coding	8.44525	8.62322	8.73418	9.12942	9.1488	9.16705
Up	ENSSSCG00000014626	0.543917	0.048	HPX	9	protein_coding	6.43044	6.08343	6.20074	6.4515	6.95327	6.8227
Up	ENSSSCG00000024663	0.543565	0.000419		13	protein_coding	8.22714	7.75588	8.0052	8.58993	8.50685	8.5207
Up	ENSSSCG00000003828	0.543185	5.16e-12	FGGY	6	protein_coding	10.2234	10.3914	10.261	10.8293	10.8088	10.8722
Up	ENSSSCG00000024061	0.542792	8.87e-18	TNNI1	10	protein_coding	15.9705	16.1285	15.9943	16.6518	16.496	16.5748
Up	ENSSSCG00000011576	0.542389	0.0285	HRH1	13	protein_coding	6.25258	6.3989	6.60051	7.07437	6.96486	6.79487
Up	ENSSSCG00000024671	0.542208	4.6e-18	WNT9A	2	protein_coding	12.7865	12.7719	12.8919	13.4207	13.281	13.3745
Up	ENSSSCG00000038190	0.542014	0.00385	MPST	5	protein_coding	7.10199	7.46246	7.63745	8.07648	7.86943	7.91154
Up	ENSSSCG00000028169	0.541881	1.47e-06	NCAPG2	18	protein_coding	8.94883	8.88331	8.87684	9.3126	9.58213	9.41111
Up	ENSSSCG00000025224	0.54169	3.31e-08		3	protein_coding	9.40419	9.27934	9.23142	9.91849	9.79995	9.81077
Up	ENSSSCG00000040003	0.541443	3.25e-17	UAP1L1	AEMK02000682.1	protein_coding	11.2041	11.3063	11.2913	11.8372	11.7931	11.7976
Up	ENSSSCG00000035790	0.539679	5.87e-23		5	protein_coding	13.8977	13.8436	13.8359	14.3411	14.4503	14.4027
Up	ENSSSCG00000031856	0.53918	0.000103	DACT1	1	protein_coding	8.44984	8.3282	8.44734	8.98983	9.10758	8.69642
Up	ENSSSCG00000004738	0.539076	1.31e-12	MAPKBP1	1	protein_coding	11.5004	11.3034	11.5391	11.9806	11.9338	12.0506
Up	ENSSSCG00000006767	0.538004	2.81e-05	MAGI3	4	protein_coding	8.50385	8.65915	8.91243	9.23843	9.16144	9.31152
Up	ENSSSCG00000036340	0.537788	4.32e-13	ZBTB5	1	protein_coding	11.0873	11.0902	11.2517	11.677	11.6124	11.755
Up	ENSSSCG00000007391	0.537569	0.0216	MATN4	17	protein_coding	6.65389	6.53405	7.13339	7.34202	7.20852	7.40444
Up	ENSSSCG00000011787	0.537283	3.13e-09	MAGEF1	13	protein_coding	9.91999	10.0597	9.90235	10.5962	10.3784	10.5153
Up	ENSSSCG00000032601	0.53663	1.05e-22	RASSF2	17	protein_coding	13.1635	13.1823	13.2455	13.7229	13.704	13.7744
Up	ENSSSCG00000024416	0.536307	0.00375	MYH13	12	protein_coding	8.37936	7.81015	8.65233	8.70077	8.95615	8.87978
Up	ENSSSCG00000009938	0.536177	3.9e-05	UNG	14	protein_coding	8.61844	8.62019	8.30626	9.10659	8.95615	9.09187
Up	ENSSSCG00000037559	0.535862	5.13e-10	ACOT11	6	protein_coding	9.7535	9.66972	9.73963	10.1963	10.2434	10.3205
Up	ENSSSCG00000017382	0.535795	7.16e-07		12	protein_coding	9.52229	9.35979	9.7442	10.1085	10.0131	10.1276
Up	ENSSSCG00000012695	0.535751	3.66e-08	INTS6L	X	protein_coding	9.7956	9.62651	9.86231	10.1786	10.3903	10.3143
Up	ENSSSCG00000009523	0.535601	0.00427	GGACT	11	protein_coding	7.55845	7.46246	7.12407	7.88186	7.78042	8.07085
Up	ENSSSCG00000035774	0.53444	2.69e-14	ERRFI1	6	protein_coding	11.9709	12.143	12.1149	12.7054	12.5474	12.5814
Up	ENSSSCG00000010627	0.53422	1.01e-16	PDCD4	14	protein_coding	11.5278	11.4293	11.4337	11.9561	11.9888	12.0454
Up	ENSSSCG00000001538	0.533966	0.00778	DEF6	7	protein_coding	7.46171	6.94642	7.60435	7.89524	7.89388	7.85876
Up	ENSSSCG00000025408	0.53359	0.00857	ULK4	13	protein_coding	7.11362	6.76044	7.12407	7.46377	7.56131	7.54471
Up	ENSSSCG00000029811	0.53341	2.89e-21	PLCL2	13	protein_coding	12.5492	12.4644	12.5143	13.0483	13.0082	13.0705
Up	ENSSSCG00000009806	0.533315	1.36e-08	SETD1B	14	protein_coding	12.0188	11.7664	12.198	12.4638	12.5147	12.6297
Up	ENSSSCG00000004695	0.532992	2.39e-07	WDR76	1	protein_coding	9.12286	9.04369	9.12808	9.70715	9.6501	9.51921
Up	ENSSSCG00000037159	0.532202	2.16e-07	MNT	12	protein_coding	9.77379	9.87081	10.1587	10.528	10.4523	10.4454
Up	ENSSSCG00000016020	0.531963	0.000227	DUSP19	15	protein_coding	8.35017	8.25573	8.34685	8.57338	9.01864	8.89951
Up	ENSSSCG00000036396	0.531581	1.16e-19		2	misc_RNA	12.8461	12.8628	12.9534	13.4748	13.3859	13.3969
Up	ENSSSCG00000033489	0.530256	1.78e-09	C10orf71	14	protein_coding	11.8734	11.8017	12.1756	12.5078	12.4365	12.5227
Up	ENSSSCG00000015413	0.529375	1.18e-09		9	protein_coding	10.4638	10.6742	10.7131	11.0427	11.1658	11.2372
Up	ENSSSCG00000008803	0.528989	5.89e-06	ATP8A1	8	protein_coding	9.17095	9.01393	9.41443	9.70525	9.68204	9.81424
Up	ENSSSCG00000038643	0.52876	1.52e-06		3	protein_coding	8.78037	8.94039	8.94981	9.33241	9.48689	9.43384
Up	ENSSSCG00000034491	0.528421	2.98e-05	PRICKLE1	5	protein_coding	8.38896	8.69132	8.71879	9.11233	9.2085	9.08039
Up	ENSSSCG00000025500	0.528358	0.0242		6	protein_coding	6.58875	6.57224	6.78907	7.09771	7.39139	6.96683
Up	ENSSSCG00000006132	0.528274	0.000794	MMP16	4	protein_coding	8.48159	8.33191	8.68436	8.69695	9.07854	9.25648
Up	ENSSSCG00000026819	0.526949	6.82e-13	NID1	14	protein_coding	12.3062	12.2661	12.5149	12.949	12.8524	12.877
Up	ENSSSCG00000015247	0.526821	7.83e-12	ZBTB44	9	protein_coding	11.3013	11.2137	11.3608	11.7181	11.9419	11.7871
Up	ENSSSCG00000027232	0.526738	9.01e-05		1	protein_coding	8.30526	8.25573	8.56212	8.82132	8.99623	8.88308
Up	ENSSSCG00000001068	0.52654	2.54e-26	CAP2	7	protein_coding	14.4592	14.4808	14.4268	14.9593	14.9935	14.9936
Up	ENSSSCG00000009037	0.526216	7.03e-09	ZNF827	8	protein_coding	11.1766	11.0315	11.4219	11.7703	11.6973	11.7648
Up	ENSSSCG00000011521	0.526032	1.81e-22	PDZRN3	13	protein_coding	13.4984	13.4742	13.5745	14.0228	14.045	14.0586
Up	ENSSSCG00000015485	0.525443	1.74e-09	SUCO	9	protein_coding	10.7687	10.5648	10.8856	11.2093	11.2879	11.309
Up	ENSSSCG00000010745	0.52535	0.00125	FANK1	14	protein_coding	8.0749	8.01353	8.27294	8.58993	8.38707	8.90927
Up	ENSSSCG00000035692	0.525338	0.0105		3	protein_coding	7.18147	6.86671	6.9132	7.64894	7.39995	7.44081
Up	ENSSSCG00000028293	0.525315	3.24e-12	RCOR3	9	protein_coding	10.5625	10.4635	10.6035	11.0509	11.1264	11.0238
Up	ENSSSCG00000007425	0.524308	5.04e-07	SNX21	17	protein_coding	9.07014	9.26387	9.07107	9.70335	9.5971	9.68187
Up	ENSSSCG00000039348	0.523631	4.25e-16	H1F0	5	protein_coding	12.2941	12.3969	12.2543	12.9089	12.7849	12.8233
Up	ENSSSCG00000016426	0.52348	2.12e-13		18	protein_coding	12.1516	12.2431	12.0804	12.7944	12.6445	12.6039
Up	ENSSSCG00000032352	0.523248	0.00759		6	protein_coding	7.22499	7.68212	7.91088	8.30921	8.17897	7.9499
Up	ENSSSCG00000016157	0.52181	1.14e-17		15	protein_coding	16.3037	16.3017	16.1711	16.8567	16.7738	16.7116
Up	ENSSSCG00000040954	0.52151	5.66e-16		2	protein_coding	12.1083	12.1193	12.0139	12.5232	12.6659	12.6139
Up	ENSSSCG00000034913	0.521343	2.71e-05		17	protein_coding	9.12574	8.92818	8.87684	9.3126	9.67677	9.47387
Up	ENSSSCG00000010732	0.521337	3.76e-23	FAM53B	14	protein_coding	13.058	13.0718	13.1264	13.6157	13.5992	13.6059
Up	ENSSSCG00000039157	0.521203	3.25e-14	CLASP1	15	protein_coding	12.6402	12.5385	12.785	13.1933	13.1672	13.1763
Up	ENSSSCG00000001868	0.521029	4.86e-19		7	protein_coding	14.2179	14.2492	14.1103	14.7663	14.7037	14.6723
Up	ENSSSCG00000015537	0.520849	2.7e-08	XPR1	9	protein_coding	9.73103	9.67119	9.89963	10.2164	10.2868	10.3613
Up	ENSSSCG00000027669	0.52079	3.66e-09		15	protein_coding	14.0337	13.9668	14.376	14.6371	14.6547	14.6808
Up	ENSSSCG00000026110	0.520295	8.85e-14	SRPK2	9	protein_coding	11.3696	11.2167	11.3746	11.7937	11.8805	11.8472
Up	ENSSSCG00000003429	0.520129	8.17e-09	CLCN6	6	protein_coding	10.8936	10.6198	10.9757	11.3226	11.3555	11.3885
Up	ENSSSCG00000024018	0.520125	1.59e-05	SLC16A3	12	protein_coding	8.90936	9.07506	8.88237	9.52977	9.60268	9.27422
Up	ENSSSCG00000008857	0.518705	3.42e-16	MSMO1	8	protein_coding	13.4588	13.4129	13.2964	13.83	13.9511	13.9437
Up	ENSSSCG00000012755	0.518632	0.000188	GABRQ	X	protein_coding	8.27969	8.17529	8.57242	8.8318	8.8817	8.88308
Up	ENSSSCG00000000423	0.518511	0.0258	LRP1	5	protein_coding	14.4055	14.1893	14.8562	14.9984	15.0195	15.0694
Up	ENSSSCG00000020912	0.518397	2.78e-07	HECTD2	14	protein_coding	9.75906	9.47851	9.69473	10.1299	10.26	10.0923
Up	ENSSSCG00000022112	0.518255	1.19e-12	DOCK9	11	protein_coding	11.5952	11.495	11.7395	12.0985	12.1482	12.1456
Up	ENSSSCG00000029311	0.517963	1.11e-18	MYPN	14	protein_coding	15.1636	15.0604	15.2336	15.6457	15.6657	15.7043
Up	ENSSSCG00000010525	0.516973	4.92e-12		14	protein_coding	10.7057	10.6319	10.7814	11.2664	11.2499	11.1506
Up	ENSSSCG00000003341	0.51675	0.000182		6	protein_coding	8.30526	8.47654	8.50945	9.1435	8.77384	8.90277
Up	ENSSSCG00000036452	0.516332	1.73e-17	LRRC17	9	protein_coding	12.0875	12.0024	12.0063	12.4919	12.5824	12.5681
Up	ENSSSCG00000014979	0.51552	0.0395	CEP126	9	protein_coding	6.53788	6.35576	6.99721	7.23032	7.22789	6.99155
Up	ENSSSCG00000005857	0.515393	0.00613	CYSRT1	AEMK02000682.1	protein_coding	7.06654	7.06723	7.23204	7.66465	7.56892	7.64941
Up	ENSSSCG00000027528	0.515201	0.019	TMEM107	12	protein_coding	6.65389	7.04929	7.12407	7.38059	7.6644	7.31911
Up	ENSSSCG00000036531	0.514932	1.24e-05		4	protein_coding	8.46353	8.53572	8.6096	9.09504	9.01586	9.03651
Up	ENSSSCG00000015390	0.514762	2.98e-05		9	protein_coding	8.7246	8.62625	8.55521	9.30008	9.05704	9.06882
Up	ENSSSCG00000006338	0.514409	2.78e-07	DDR2	4	protein_coding	10.5678	10.3941	10.7983	11.0162	11.2012	11.1039
Up	ENSSSCG00000005627	0.514106	0.0222	AK1	1	protein_coding	7.04242	6.80389	6.55965	7.43657	7.30285	7.17544
Up	ENSSSCG00000008989	0.513518	1.92e-13	CNOT6L	8	protein_coding	12.8491	12.7675	12.9873	13.3	13.4239	13.4247
Up	ENSSSCG00000023297	0.512673	1.42e-12	SCRN3	15	protein_coding	10.4773	10.4301	10.4424	10.9938	10.977	10.9108
Up	ENSSSCG00000003081	0.512402	0.00205	CEACAM16	6	protein_coding	8.49499	8.58326	8.40951	9.24367	8.5613	9.12856
Up	ENSSSCG00000002440	0.511549	2.35e-10		7	protein_coding	12.4372	12.3754	12.7059	13.031	12.9999	13.0431
Up	ENSSSCG00000029838	0.511508	5.34e-13		12	protein_coding	11.9076	12.1112	12.1272	12.5908	12.5798	12.5203
Up	ENSSSCG00000004479	0.510482	2.26e-13	FILIP1	1	protein_coding	13.2754	13.1734	13.4038	13.7155	13.8384	13.8353
Up	ENSSSCG00000023955	0.510211	0.000454	RAD51C	12	protein_coding	7.96368	7.89296	7.88906	8.34378	8.53433	8.36383
Up	ENSSSCG00000008456	0.509258	0.00465	PLEKHH2	3	protein_coding	7.32838	7.50915	7.73854	7.85472	8.15893	8.0824
Up	ENSSSCG00000009971	0.507266	3.2e-10	ZNRF3	14	protein_coding	10.5636	10.5466	10.7747	11.1505	11.1354	11.1299
Up	ENSSSCG00000035791	0.507167	0.000153	SIX5	6	protein_coding	8.27452	8.65915	8.67483	9.08632	9.01864	9.06008
Up	ENSSSCG00000002648	0.507026	1.17e-10	CBFA2T3	6	protein_coding	10.6883	10.6022	10.7301	11.2658	11.0725	11.1965
Up	ENSSSCG00000027946	0.507011	1.27e-17	MVP	3	protein_coding	13.3986	13.5307	13.5027	14.0291	13.9283	13.9976
Up	ENSSSCG00000003909	0.50694	6.48e-10		6	protein_coding	10.1645	10.0885	10.0754	10.6989	10.5401	10.6011
Up	ENSSSCG00000027812	0.506661	1.93e-10	IQSEC1	13	protein_coding	11.3365	11.1629	11.4571	11.8446	11.8496	11.7933
Up	ENSSSCG00000036235	0.506358	1.1e-13		6	protein_coding	11.5392	11.7313	11.6544	12.1261	12.1879	12.1366
Up	ENSSSCG00000011629	0.506154	3.97e-06	ACAD11	13	protein_coding	8.83054	8.91337	8.92052	9.43676	9.45643	9.27674
Up	ENSSSCG00000034301	0.505845	1.26e-05	ZNF304	6	protein_coding	8.88243	8.73687	9.01675	9.37602	9.3142	9.46065
Up	ENSSSCG00000040450	0.505842	0.0473		6	protein_coding	6.44891	6.37028	6.23574	6.93879	6.65729	6.90309
Up	ENSSSCG00000036109	0.505774	0.000972		17	protein_coding	7.81495	8.17115	8.2039	8.53542	8.48287	8.70766
Up	ENSSSCG00000024417	0.505052	2.72e-06	ERC2	13	protein_coding	9.56101	9.63255	9.56998	9.92503	10.0283	10.2958
Up	ENSSSCG00000035148	0.504771	1e-07	ZNF268	14	protein_coding	9.53098	9.40634	9.62713	10.0544	10.0089	10.0145
Up	ENSSSCG00000002287	0.504409	4.04e-13	MPP5	7	protein_coding	11.0401	10.9576	11.0654	11.4646	11.5798	11.5276
Up	ENSSSCG00000014898	0.504329	0.0461	DDIAS	9	protein_coding	6.55504	6.20185	6.62712	7.09771	6.94159	6.80885
Up	ENSSSCG00000022773	0.504251	0.00737		13	protein_coding	7.62495	7.13685	7.57047	7.99804	8.01587	7.82477
Up	ENSSSCG00000007451	0.504189	0.000786	SLC2A10	17	protein_coding	7.97647	7.94726	7.76274	8.48764	8.27983	8.41042
Up	ENSSSCG00000006179	0.503806	1.13e-09		4	protein_coding	10.3868	10.2718	10.2374	10.7301	10.8961	10.7714
Up	ENSSSCG00000026606	0.503711	2.33e-14	PAIP2	2	protein_coding	12.9738	13.1291	12.9152	13.5464	13.502	13.4889
Up	ENSSSCG00000016331	0.503399	3.19e-08		15	protein_coding	10.2683	10.6007	10.4975	10.9528	11.0221	10.9221
Up	ENSSSCG00000010471	0.50317	6.04e-05	KIF11	14	protein_coding	8.81993	8.72562	8.60291	9.16851	9.38059	9.08039
Up	ENSSSCG00000027252	0.503051	1.29e-07	HCFC1R1	3	protein_coding	9.41597	9.58508	9.51404	10.0854	9.93126	10.0085
Up	ENSSSCG00000002923	0.502947	2.41e-06	WDR62	6	protein_coding	9.14852	9.05047	9.20074	9.71849	9.67148	9.50211
Up	ENSSSCG00000032464	0.5029	5.63e-07	PURB	18	protein_coding	11.5952	11.3893	11.8886	12.1218	12.1296	12.1718
Up	ENSSSCG00000010457	0.502624	0.000216	KIF20B	14	protein_coding	8.67838	8.89591	8.75845	9.06871	9.51672	9.21771
Up	ENSSSCG00000004144	0.5025	8.31e-09	HECA	1	protein_coding	11.2918	11.152	11.5166	11.8123	11.8156	11.8607
Up	ENSSSCG00000014291	0.501766	0.00396	AFF4	2	protein_coding	12.7182	12.3884	12.9328	13.1617	13.2004	13.2321
Up	ENSSSCG00000011683	0.501567	0.00112	PCOLCE2	13	protein_coding	8.05092	8.25963	8.39797	8.971	8.63568	8.59115
Up	ENSSSCG00000008529	0.500087	1.34e-17	YPEL5	3	protein_coding	12.2083	12.1726	12.1225	12.6358	12.7086	12.6575
Up	ENSSSCG00000012583	0.499312	4.01e-20	ACSL4	X	protein_coding	13.85	13.8413	13.8777	14.2878	14.3857	14.3909
Up	ENSSSCG00000026092	0.499306	4.03e-17	SREBF2	5	protein_coding	14.2895	14.3624	14.4163	14.8848	14.7791	14.9021
Up	ENSSSCG00000028180	0.499134	1.1e-13	DUSP28	15	protein_coding	11.0317	11.1158	11.1331	11.6035	11.6289	11.546
Up	ENSSSCG00000016701	0.499016	9.01e-12	HOXA7	18	protein_coding	10.3928	10.4413	10.3664	10.9335	10.884	10.878
Up	ENSSSCG00000032841	0.498863	6.82e-13		2	misc_RNA	13.0301	13.0818	13.109	13.6862	13.4361	13.5854
Up	ENSSSCG00000018007	0.497471	5.97e-14	MYH3	12	protein_coding	18.6965	18.7189	18.9106	19.2837	19.2185	19.324
Up	ENSSSCG00000008468	0.497151	4.99e-08	PKDCC	3	protein_coding	9.54178	9.54403	9.61055	10.137	10.0611	9.98094
Up	ENSSSCG00000006535	0.497097	9.97e-07	PMVK	4	protein_coding	9.35361	9.67265	9.49249	10.0136	10.0214	9.99477
Up	ENSSSCG00000023028	0.496668	5.51e-14	JAM2	13	protein_coding	11.1187	11.18	11.1127	11.6257	11.6842	11.5892
Up	ENSSSCG00000000431	0.495798	2.38e-09	MBD6	5	protein_coding	10.4762	10.4584	10.6999	11.0569	11.0325	11.0431
Up	ENSSSCG00000014820	0.49576	1.72e-12	FCHSD2	9	protein_coding	11.3064	11.2524	11.438	11.8664	11.8056	11.8159
Up	ENSSSCG00000027667	0.495401	7.28e-05	EML1	7	protein_coding	8.49499	8.60491	8.70948	9.00225	9.23267	9.04834
Up	ENSSSCG00000027312	0.495181	3.74e-05	PTCH1	10	protein_coding	9.53747	9.43426	9.90099	10.0258	10.1677	10.1957
Up	ENSSSCG00000025134	0.495172	0.000195	FAM171B	15	protein_coding	8.39373	8.33931	8.24744	8.86278	8.91194	8.66218
Up	ENSSSCG00000040749	0.495067	2.24e-14	C16orf70	6	protein_coding	11.1042	11.1254	11.0997	11.6242	11.5532	11.6345
Up	ENSSSCG00000007754	0.494883	0.0474	ITGAM	3	protein_coding	6.25258	6.91704	6.5734	7.10923	7.11801	7.05157
Up	ENSSSCG00000038829	0.494825	0.0234		8	protein_coding	6.98028	7.18694	6.67892	7.57604	7.4337	7.31911
Up	ENSSSCG00000029567	0.494016	1.5e-08	SLC8A2	6	protein_coding	10.3169	10.3472	10.5558	10.9883	10.8609	10.8597
Up	ENSSSCG00000037309	0.494008	2.71e-06	TIGD7	3	protein_coding	9.16816	9.03231	9.06378	9.48623	9.66793	9.57345
Up	ENSSSCG00000031307	0.493406	8.01e-06		12	protein_coding	9.17927	9.1839	9.47795	9.7166	9.77219	9.84509
Up	ENSSSCG00000000645	0.493238	1.18e-09		5	protein_coding	11.2169	11.1806	10.9549	11.6751	11.6031	11.5616
Up	ENSSSCG00000014088	0.493216	3.99e-10	IQGAP2	2	protein_coding	10.7878	10.7379	10.9244	11.2391	11.3881	11.3016
Up	ENSSSCG00000021606	0.493055	1.6e-11		7	protein_coding	10.6619	10.7274	10.6626	11.2522	11.1646	11.1103
Up	ENSSSCG00000023031	0.492274	1.45e-16		10	protein_coding	16.989	17.1228	16.9826	17.5874	17.4739	17.5119
Up	ENSSSCG00000004415	0.492263	4.54e-05		1	protein_coding	8.7246	9.03915	8.97592	9.52548	9.39566	9.3066
Up	ENSSSCG00000036675	0.492154	0.000838		12	protein_coding	7.97009	7.83655	8.10324	8.47433	8.3741	8.52494
Up	ENSSSCG00000011022	0.492044	4.19e-10	SVIL	10	protein_coding	13.1232	12.9742	13.3115	13.6254	13.5965	13.681
Up	ENSSSCG00000024960	0.491803	5.09e-13	PDGFC	8	protein_coding	10.8783	10.8491	10.7976	11.2938	11.3566	11.346
Up	ENSSSCG00000023436	0.491748	0.0138		AEMK02000437.1	protein_coding	6.8612	7.18694	7.13339	7.61699	7.59152	7.44081
Up	ENSSSCG00000021072	0.490874	1.58e-06	EPG5	1	protein_coding	10.5347	10.4593	10.8808	11.1775	11.0718	11.1299
Up	ENSSSCG00000026453	0.490208	5.92e-05	ACSM5	3	protein_coding	8.80208	8.62019	8.82318	9.1931	9.12833	9.37632
Up	ENSSSCG00000011440	0.489994	6.94e-19	SEMA3G	13	protein_coding	12.9587	12.9799	13.0168	13.5271	13.4468	13.4506
Up	ENSSSCG00000016049	0.488501	2.97e-13	HIBCH	15	protein_coding	10.8911	10.8874	10.8711	11.4015	11.3876	11.3219
Up	ENSSSCG00000005598	0.488438	0.00474	SCAI	1	protein_coding	8.10433	7.61662	8.11739	8.26351	8.4989	8.54596
Up	ENSSSCG00000014899	0.488276	0.00132	PRCP	9	protein_coding	7.97009	7.77238	7.91629	8.44278	8.22306	8.42864
Up	ENSSSCG00000006851	0.488049	0.028		4	protein_coding	7.10199	6.74937	7.25781	7.56771	7.6995	7.26942
Up	ENSSSCG00000009401	0.487466	7.21e-12	RB1	11	protein_coding	12.4354	12.3248	12.4848	12.7859	12.987	12.9299
Up	ENSSSCG00000033937	0.487028	0.042		9	protein_coding	7.72687	7.11114	7.92704	7.66465	8.13349	8.41499
Up	ENSSSCG00000008386	0.486993	2.92e-08	KIAA1841	3	protein_coding	9.8171	9.94182	9.75781	10.2816	10.35	10.3482
Up	ENSSSCG00000004490	0.486908	0.0366	SETBP1	1	protein_coding	7.69627	6.87691	7.89455	8.08818	7.99906	7.98726
Up	ENSSSCG00000011943	0.486501	4.53e-07	BBX	13	protein_coding	11.7236	11.4804	11.9235	12.1111	12.2558	12.2469
Up	ENSSSCG00000000549	0.486046	5.62e-16	PPFIBP1	5	protein_coding	13.0967	12.9832	13.1398	13.5361	13.5879	13.5567
Up	ENSSSCG00000003811	0.485969	0.000433	ROR1	6	protein_coding	8.10433	7.97603	8.1314	8.50083	8.55364	8.59519
Up	ENSSSCG00000031503	0.485768	2.59e-11	PRRX1	4	protein_coding	10.5731	10.5466	10.541	10.9946	11.0089	11.1081
Up	ENSSSCG00000037158	0.485553	3.04e-16	MTURN	18	protein_coding	11.9605	11.9965	12.0509	12.5094	12.5056	12.4498
Up	ENSSSCG00000037424	0.485441	8.08e-06	CDK19	1	protein_coding	8.92923	8.99531	8.92052	9.31011	9.4889	9.48697
Up	ENSSSCG00000038509	0.485196	7.52e-08	NOTCH1	AEMK02000682.1	protein_coding	13.3871	13.3978	13.7699	14.0053	13.9667	14.0703
Up	ENSSSCG00000010148	0.484898	0.0497	ERO1B	14	protein_coding	6.63788	7.26674	6.824	7.07437	7.64292	7.45865
Up	ENSSSCG00000027197	0.484667	7.47e-13	DYRK1B	6	protein_coding	11.6744	11.8183	11.8235	12.3159	12.2033	12.2549
Up	ENSSSCG00000017143	0.484214	3e-05	CEP131	12	protein_coding	8.69782	8.80795	8.66523	9.1463	9.16144	9.3066
Up	ENSSSCG00000007940	0.484177	0.000851		3	protein_coding	8.43602	8.31699	8.81163	9.06576	8.93569	9.04834
Up	ENSSSCG00000004390	0.48369	6.11e-16	SESN1	1	protein_coding	11.7739	11.6997	11.7118	12.1997	12.1978	12.2369
Up	ENSSSCG00000022728	0.483384	0.00011	HOXC10	5	protein_coding	8.34525	8.49985	8.40951	8.92281	8.82242	8.95399
Up	ENSSSCG00000032483	0.483358	3.62e-05		4	lincRNA	8.76202	8.6971	8.73723	9.34709	9.1488	9.12856
Up	ENSSSCG00000016444	0.483217	4.64e-12	TMEM176B	18	protein_coding	11.8278	11.9178	11.7448	12.3945	12.2505	12.2961
Up	ENSSSCG00000012600	0.483195	0.0422	AGTR2	X	protein_coding	6.44891	6.55962	6.47428	7.02653	6.95327	6.90309
Up	ENSSSCG00000003479	0.483158	0.0106	MFAP2	6	protein_coding	7.65708	7.47596	7.96404	8.33399	7.89993	8.29597
Up	ENSSSCG00000016742	0.482542	0.00387	MYO1G	18	protein_coding	7.87766	7.548	7.55669	8.162	8.18888	8.0592
Up	ENSSSCG00000011260	0.482117	1.32e-14	SCN10A	13	protein_coding	12.2171	12.2512	12.349	12.8004	12.7012	12.7636
Up	ENSSSCG00000037190	0.481214	4.61e-13	TAGLN3	13	protein_coding	12.2566	12.3232	12.1958	12.8159	12.6492	12.7519
Up	ENSSSCG00000024103	0.481012	2.23e-12	ADPRHL1	11	protein_coding	12.8743	13.0662	12.9233	13.5243	13.3915	13.3946
Up	ENSSSCG00000009021	0.480462	2.5e-08	LRBA	8	protein_coding	11.4837	11.3835	11.6859	11.8837	12.0705	12.0476
Up	ENSSSCG00000004205	0.480391	0.000112	ARHGAP18	1	protein_coding	8.40797	8.47318	8.39797	8.80723	8.97633	8.91897
Up	ENSSSCG00000023776	0.479732	4.98e-06	CCSAP	14	protein_coding	9.05816	9.01162	9.00665	9.4818	9.59337	9.42252
Up	ENSSSCG00000017753	0.479718	9.49e-06	KSR1	12	protein_coding	9.55036	9.42733	9.76532	10.1676	10.0557	9.96543
Up	ENSSSCG00000010302	0.479226	7.12e-10	USP54	14	protein_coding	11.1966	11.077	11.3216	11.6182	11.7342	11.6851
Up	ENSSSCG00000002935	0.478824	1.61e-05		6	protein_coding	8.97775	9.14852	9.24866	9.53406	9.5708	9.71194
Up	ENSSSCG00000039953	0.47854	2.42e-09	PNRC1	1	protein_coding	10.0767	10.2004	10.2036	10.6855	10.6027	10.6309
Up	ENSSSCG00000010648	0.478376	8.48e-08	CCDC186	14	protein_coding	10.7191	10.5191	10.791	11.0457	11.174	11.2455
Up	ENSSSCG00000000376	0.478	3.29e-07	SUOX	5	protein_coding	9.54393	9.47515	9.50689	10.0288	10.0366	9.88027
Up	ENSSSCG00000004314	0.477942	9.14e-08	PM20D2	1	protein_coding	10.1617	9.96114	10.0424	10.4722	10.4849	10.6339
Up	ENSSSCG00000030354	0.47754	0.000653	MAP3K2	15	protein_coding	8.67053	8.74525	9.17392	9.37363	9.43576	9.25393
Up	ENSSSCG00000017525	0.477417	4.57e-20	NFE2L1	12	protein_coding	15.3815	15.3962	15.4625	15.9086	15.8508	15.9136
Up	ENSSSCG00000006482	0.477266	2.18e-16	MEF2D	4	protein_coding	14.3455	14.2882	14.4423	14.856	14.7986	14.8564
Up	ENSSSCG00000027515	0.477257	0.00522		6	protein_coding	7.43416	7.67628	7.58411	8.1113	8.12318	7.87214
Up	ENSSSCG00000034407	0.476997	7.25e-09	AMN1	5	protein_coding	10.2045	10.2572	10.0874	10.6003	10.7012	10.6774
Up	ENSSSCG00000005247	0.476	6.13e-16		1	protein_coding	12.0181	11.9818	12.0482	12.468	12.47	12.5364
Up	ENSSSCG00000027459	0.47599	4.25e-11	RNF13	13	protein_coding	10.829	10.7132	10.7155	11.2606	11.2422	11.1785
Up	ENSSSCG00000005350	0.475956	3.76e-14	FBXO10	1	protein_coding	11.6665	11.5923	11.7184	12.1465	12.1459	12.1128
Up	ENSSSCG00000002430	0.475466	0.0221	EFCAB11	7	protein_coding	7.3482	7.32009	6.9132	7.50799	7.86943	7.60203
Up	ENSSSCG00000000700	0.474542	6.8e-11	ACRBP	5	protein_coding	10.9795	11.1201	10.941	11.4623	11.5202	11.4869
Up	ENSSSCG00000026506	0.47405	7.61e-06	RALGAPA2	17	protein_coding	8.88921	8.88077	8.91783	9.39968	9.38707	9.31152
Up	ENSSSCG00000014379	0.473692	0.0293	PCDHB2	2	protein_coding	6.71622	6.89712	6.95582	7.20905	7.49891	7.23877
Up	ENSSSCG00000006761	0.473523	0.00134	DCLRE1B	4	protein_coding	7.80064	8.1205	8.04522	8.48322	8.46666	8.4511
Up	ENSSSCG00000010882	0.473029	9.56e-08	CNST	10	protein_coding	9.76091	9.82673	9.91995	10.231	10.3232	10.3708
Up	ENSSSCG00000010981	0.472769	4.27e-08	NUDT2	10	protein_coding	10.2992	10.2601	10.1299	10.7814	10.5952	10.7252
Up	ENSSSCG00000004535	0.471651	5.91e-11	TCF4	1	protein_coding	11.1952	11.1372	11.2302	11.5537	11.7295	11.6866
Up	ENSSSCG00000002445	0.471485	8.43e-11	TRIP11	7	protein_coding	11.6531	11.5366	11.7418	12.0387	12.1513	12.1576
Up	ENSSSCG00000039802	0.471097	0.0395	FBXL2	13	protein_coding	6.70089	6.72697	6.5734	7.002	7.26586	7.08642
Up	ENSSSCG00000023085	0.470533	0.00622	STAC	13	protein_coding	7.54134	7.46246	7.8444	8.162	8.05976	8.04155
Up	ENSSSCG00000016237	0.470533	0.00504	DOCK10	15	protein_coding	7.94428	7.99021	8.47324	8.47878	8.71673	8.66218
Up	ENSSSCG00000010429	0.470382	6.64e-10	PRKG1	14	protein_coding	11.8123	11.6444	11.7952	12.1057	12.3235	12.2279
Up	ENSSSCG00000035602	0.469535	0.000882	GPR88	4	protein_coding	8.14455	8.24	8.53427	8.81781	8.75728	8.77329
Up	ENSSSCG00000010143	0.469288	1.74e-05	MTR	14	protein_coding	9.291	9.30035	9.6172	9.88535	9.86633	9.88523
Up	ENSSSCG00000006202	0.469264	3.35e-05	CSPP1	4	protein_coding	9.20667	9.28893	9.36983	9.56996	9.7606	9.92107
Up	ENSSSCG00000024777	0.46915	1e-09	HDAC4	15	protein_coding	11.1437	11.067	11.274	11.5943	11.5845	11.7151
Up	ENSSSCG00000014920	0.469017	3.33e-10	FZD4	9	protein_coding	11.7245	11.7362	11.9409	12.2464	12.2285	12.3413
Up	ENSSSCG00000000411	0.468698	3.76e-09	NAB2	5	protein_coding	11.2496	11.4812	11.4389	11.8681	11.7693	11.9454
Up	ENSSSCG00000000075	0.468565	8.5e-10	MRTFA	5	protein_coding	11.4173	11.4245	11.6295	12.0319	11.9063	11.9458
Up	ENSSSCG00000032453	0.468555	1.24e-05	SUV39H1	X	protein_coding	8.98092	8.86034	8.97851	9.42296	9.44613	9.34309
Up	ENSSSCG00000000958	0.468531	5.57e-17	DYRK2	5	protein_coding	13.371	13.3919	13.4779	13.856	13.9178	13.8739
Up	ENSSSCG00000007664	0.468451	7.42e-12	AGFG2	3	protein_coding	11.3309	11.4105	11.3145	11.8921	11.7498	11.8177
Up	ENSSSCG00000000272	0.468317	3.68e-08	SP1	5	protein_coding	11.3629	11.1598	11.5059	11.8233	11.7906	11.837
Up	ENSSSCG00000011589	0.467968	1.59e-08	IFT122	13	protein_coding	10.5551	10.7888	10.799	11.1775	11.1482	11.2352
Up	ENSSSCG00000017511	0.46748	0.000759	PLXDC1	12	protein_coding	8.0749	8.01815	8.04522	8.5139	8.56891	8.43316
Up	ENSSSCG00000003757	0.467316	2.21e-16	SSX2IP	6	protein_coding	13.3208	13.3244	13.3337	13.7123	13.836	13.8287
Up	ENSSSCG00000040728	0.467295	2.83e-09	EYA1	4	protein_coding	10.902	10.7827	10.9582	11.2818	11.4461	11.3121
Up	ENSSSCG00000040629	0.466508	0.00351	IL34	6	protein_coding	7.91135	7.75588	7.78655	8.46089	8.15388	8.19845
Up	ENSSSCG00000026852	0.466371	4.2e-05	NPPC	15	protein_coding	8.68619	8.69421	8.59619	9.1209	9.11019	9.13412
Up	ENSSSCG00000028108	0.465851	3.22e-06	ASAP3	6	protein_coding	9.17095	9.1273	9.24437	9.58449	9.6838	9.66275
Up	ENSSSCG00000026290	0.465843	0.0327	BBS12	8	protein_coding	7.95724	7.42817	8.27715	8.02872	8.55748	8.51218
Up	ENSSSCG00000018069	0.465814	2.02e-17		MT	protein_coding	16.3073	16.1836	16.228	16.667	16.7417	16.7092
Up	ENSSSCG00000032648	0.465719	5.9e-11	RBL2	6	protein_coding	10.8183	10.7827	10.9048	11.2881	11.3467	11.2666
Up	ENSSSCG00000013312	0.465591	3.79e-11	HIPK3	2	protein_coding	14.6431	14.4982	14.7322	14.9965	15.1361	15.1422
Up	ENSSSCG00000028492	0.465451	1.22e-05	C4orf46	8	protein_coding	9.55889	9.77445	9.49791	10.1882	10.0944	9.94816
Up	ENSSSCG00000037116	0.465214	0.00288	ZNRF2	18	protein_coding	7.94428	7.77238	7.9899	8.21097	8.50685	8.34955
Up	ENSSSCG00000013978	0.465125	1e-08	ZNF672	2	protein_coding	10.3868	10.3453	10.5056	10.9472	10.8008	10.8838
Up	ENSSSCG00000009366	0.464837	0.011	STOML3	11	protein_coding	7.37743	7.82077	7.44146	7.9085	8.12318	8.02368
Up	ENSSSCG00000014882	0.464493	9.15e-12		9	protein_coding	10.9028	10.8491	10.9542	11.352	11.3593	11.3868
Up	ENSSSCG00000001718	0.464464	0.00016		7	protein_coding	8.82348	8.73687	8.7494	9.02677	9.32548	9.31642
Up	ENSSSCG00000028682	0.464433	0.00453		6	protein_coding	7.80782	7.53517	7.78063	8.25834	8.06515	8.17166
Up	ENSSSCG00000022173	0.464078	1.43e-10	ANKRD50	8	protein_coding	13.4424	13.2549	13.5076	13.805	13.938	13.8618
Up	ENSSSCG00000039990	0.463977	0.00655		13	lincRNA	7.59209	7.37153	7.67619	7.96669	8.06515	7.9811
Up	ENSSSCG00000030642	0.463783	6.52e-09		17	protein_coding	10.5085	10.5313	10.5029	10.8713	11.0872	10.9633
Up	ENSSSCG00000025542	0.463287	0.00561	NEMP1	5	protein_coding	7.77158	7.93265	8.26024	8.59404	8.47884	8.30093
Up	ENSSSCG00000038964	0.463236	5.39e-07	COX19	3	protein_coding	9.6213	9.85412	9.72122	10.2244	10.2073	10.1647
Up	ENSSSCG00000003687	0.463235	2.02e-06	EPB41L3	6	protein_coding	9.72914	9.76761	9.95582	10.3043	10.1702	10.3696
Up	ENSSSCG00000001835	0.462614	8.01e-07	ABHD2	7	protein_coding	10.9555	10.7581	11.163	11.427	11.4497	11.4122
Up	ENSSSCG00000028109	0.461283	0.00664	SNTB2	6	protein_coding	8.13318	7.9179	8.55867	8.73837	8.58402	8.72619
Up	ENSSSCG00000023716	0.461226	0.0317		15	protein_coding	6.87492	6.88705	6.69158	7.3024	7.19874	7.29944
Up	ENSSSCG00000003128	0.46099	5.01e-05	LIG1	6	protein_coding	9.21748	9.33223	9.16032	9.86679	9.66971	9.53822
Up	ENSSSCG00000005749	0.46091	1.76e-13	BRD3	1	protein_coding	13.3723	13.3824	13.5432	13.9027	13.8633	13.9205
Up	ENSSSCG00000027595	0.460629	0.000429		1	protein_coding	9.26517	9.12302	9.63698	9.73346	9.78205	9.92749
Up	ENSSSCG00000016111	0.459672	4.09e-07	FZD7	15	protein_coding	9.92989	10.183	10.11	10.5992	10.5459	10.4676
Up	ENSSSCG00000031175	0.459325	3.24e-09	FNIP2	8	protein_coding	10.7105	10.6454	10.838	11.1386	11.192	11.243
Up	ENSSSCG00000013003	0.459039	1.26e-05	ZNHIT2	2	protein_coding	9.9233	10.2474	10.2705	10.6855	10.4758	10.6764
Up	ENSSSCG00000016069	0.459037	0.00125	CCDC150	15	protein_coding	8.11015	8.09449	8.05015	8.46539	8.67853	8.45555
Up	ENSSSCG00000007058	0.459019	0.00423	PLCB4	17	protein_coding	8.05695	7.68793	8.06482	8.46539	8.42951	8.28601
Up	ENSSSCG00000011531	0.459018	0.0108		13	protein_coding	7.54992	7.5157	7.2146	7.95396	7.81284	7.87878
Up	ENSSSCG00000010486	0.45896	0.00195	HELLS	14	protein_coding	8.39849	7.98077	8.30626	8.61036	8.69602	8.75536
Up	ENSSSCG00000014161	0.458666	0.0296		2	protein_coding	7.30829	7.32009	7.16097	7.56771	8.03798	7.45865
Up	ENSSSCG00000038772	0.458253	1.11e-08	IKBIP	5	protein_coding	10.2966	10.183	10.2482	10.7084	10.6275	10.7598
Up	ENSSSCG00000009090	0.458128	1.58e-06	KIAA1109	8	protein_coding	11.7785	11.6526	12.0786	12.2363	12.302	12.3749
Up	ENSSSCG00000015828	0.458126	4.24e-08	ZNF703	15	protein_coding	11.0493	11.3623	11.2792	11.7005	11.7333	11.6501
Up	ENSSSCG00000005575	0.457015	1.11e-09	RC3H2	1	protein_coding	12.608	12.6326	12.8262	13.0399	13.2102	13.1914
Up	ENSSSCG00000008577	0.45647	0.000568	DNAJC27	3	protein_coding	8.33038	8.39009	8.28134	8.79658	8.8969	8.65446
Up	ENSSSCG00000010403	0.456445	7.24e-09	2019-03-08	14	protein_coding	11.1194	10.895	11.0446	11.5049	11.3973	11.5266
Up	ENSSSCG00000012474	0.45625	1.94e-07	DIAPH2	X	protein_coding	11.1237	10.9785	11.2692	11.4612	11.6234	11.6593
Up	ENSSSCG00000001689	0.456238	1.09e-07	GTPBP2	7	protein_coding	11.0417	11.0457	10.919	11.5892	11.2919	11.4804
Up	ENSSSCG00000015851	0.455948	2.69e-09	TNKS	15	protein_coding	12.141	12.0215	12.2797	12.5264	12.6038	12.6855
Up	ENSSSCG00000030247	0.455852	5.63e-07	EPM2AIP1	13	protein_coding	11.4132	11.1744	11.5522	11.7712	11.8418	11.9126
Up	ENSSSCG00000027389	0.455101	1.65e-12	HERPUD2	18	protein_coding	11.3817	11.4284	11.3893	11.914	11.8465	11.8016
Up	ENSSSCG00000011888	0.455099	1.07e-05	GPR156	13	protein_coding	9.07906	9.0093	9.09509	9.5762	9.50685	9.45399
Up	ENSSSCG00000018086	0.454771	1.76e-11		MT	protein_coding	15.6941	15.4525	15.5893	16.0985	15.9983	16.0111
Up	ENSSSCG00000011361	0.454506	0.0178	SLC26A6	13	protein_coding	7.30829	7.14532	7.36447	7.50799	7.81924	7.80398
Up	ENSSSCG00000003216	0.454489	1.05e-06	POLD1	6	protein_coding	9.63144	9.47683	9.62383	10.0151	10.0825	9.99018
Up	ENSSSCG00000001070	0.454448	5.43e-08	FAM8A1	7	protein_coding	11.806	11.5826	11.6004	11.9893	12.2336	12.1255
Up	ENSSSCG00000032710	0.454273	1.93e-09	E2F2	6	protein_coding	10.4246	10.5101	10.5056	11.0039	10.8923	10.9059
Up	ENSSSCG00000021149	0.45392	1.09e-07	RNF217	1	protein_coding	12.2517	12.1478	12.4692	12.6293	12.81	12.8016
Up	ENSSSCG00000022901	0.452629	1.59e-13	KLHDC3	7	protein_coding	12.348	12.4282	12.2992	12.8315	12.7627	12.8409
Up	ENSSSCG00000038281	0.452515	3.37e-13		13	protein_coding	13.2065	13.2934	13.1361	13.6255	13.7275	13.6425
Up	ENSSSCG00000028696	0.452439	0.00324	FEN1	2	protein_coding	8.16145	8.354	8.23451	8.95191	8.50685	8.61123
Up	ENSSSCG00000037334	0.452213	4.42e-11	ADSSL1	AEMK02000452.1	protein_coding	12.3976	12.5045	12.5775	12.9825	12.8559	12.9999
Up	ENSSSCG00000027205	0.452103	3.11e-07	LPCAT3	5	protein_coding	10.3194	10.2095	10.0802	10.6807	10.5736	10.7104
Up	ENSSSCG00000038425	0.451539	0.000374		14	misc_RNA	8.79488	8.59567	8.84034	9.17127	9.33667	9.05715
Up	ENSSSCG00000038948	0.451084	5.32e-06	ETS2	13	protein_coding	9.55676	9.61131	9.5921	9.99195	9.92089	10.185
Up	ENSSSCG00000024396	0.450886	0.0343	NOVA1	7	protein_coding	7.42486	7.04024	7.55669	8.06469	7.69255	7.58588
Up	ENSSSCG00000036446	0.449999	3.35e-06	PALD1	14	protein_coding	9.73668	9.74131	9.89142	10.3596	10.2351	10.1164
Up	ENSSSCG00000017516	0.449827	1.62e-07	SP2	12	protein_coding	10.0052	10.083	10.219	10.5982	10.5392	10.5259
Up	ENSSSCG00000014207	0.449665	3.53e-09		2	protein_coding	14.1061	13.9873	14.2944	14.5143	14.6202	14.6161
Up	ENSSSCG00000025164	0.449641	8.14e-11	TSC22D4	3	protein_coding	12.1844	12.3573	12.3407	12.828	12.7021	12.705
Up	ENSSSCG00000025041	0.448985	0.00106		5	protein_coding	8.24839	8.40074	8.50587	8.94871	8.68205	8.86647
Up	ENSSSCG00000028304	0.448442	8.33e-13	ZFP36L1	7	protein_coding	12.1091	12.2202	12.272	12.6463	12.6541	12.6517
Up	ENSSSCG00000031117	0.448438	0.00213		2	protein_coding	8.02036	8.07689	7.91629	8.33399	8.53821	8.46441
Up	ENSSSCG00000011141	0.4483	0.00175	CALML5	10	protein_coding	8.02652	8.11188	8.2171	8.54819	8.45027	8.68888
Up	ENSSSCG00000012203	0.447635	0.000131	TAB3	X	protein_coding	9.55463	9.42037	9.81246	9.89537	10.1036	10.1401
Up	ENSSSCG00000001875	0.446866	3.22e-08	SNX33	7	protein_coding	10.2367	10.2689	10.3264	10.6514	10.703	10.8128
Up	ENSSSCG00000015310	0.446327	3.14e-07	AKAP9	9	protein_coding	15.0434	14.7723	15.1679	15.3526	15.4918	15.5009
Up	ENSSSCG00000035594	0.44594	2.75e-10	PRSS22	3	protein_coding	12.6673	12.6668	12.867	13.2107	13.1105	13.2245
Up	ENSSSCG00000017602	0.445284	0.00884	STXBP4	12	protein_coding	7.48875	7.58583	7.71392	7.92816	7.99341	8.18244
Up	ENSSSCG00000024240	0.444857	6.26e-06	CCDC9	6	protein_coding	10.1743	10.2523	10.1768	10.7913	10.4337	10.6907
Up	ENSSSCG00000013352	0.4448	0.0105	E2F8	2	protein_coding	7.64111	7.53517	7.52873	7.78455	8.09182	8.11089
Up	ENSSSCG00000017476	0.4448	6.45e-15	MSL1	12	protein_coding	12.5554	12.5068	12.5923	12.957	13.0159	13.0153
Up	ENSSSCG00000002350	0.44459	1.42e-07	ELMSAN1	7	protein_coding	11.4532	11.3709	11.6544	11.9716	11.8347	12.0137
Up	ENSSSCG00000010523	0.444141	1.4e-05		14	protein_coding	9.72914	9.92961	10.0633	10.4531	10.26	10.3566
Up	ENSSSCG00000012586	0.443901	7.93e-10	ALG13	X	protein_coding	11.3328	11.2939	11.4529	11.727	11.8667	11.8168
Up	ENSSSCG00000029082	0.443397	1.06e-06	KMT2E	9	protein_coding	12.2368	12.0157	12.4144	12.5805	12.6925	12.7451
Up	ENSSSCG00000020725	0.442773	2.1e-15	ERBB3	5	protein_coding	15.1053	15.0781	15.1645	15.5718	15.4925	15.6107
Up	ENSSSCG00000040422	0.442523	5.73e-08		14	protein_coding	10.4035	10.4257	10.2578	10.7778	10.8702	10.7652
Up	ENSSSCG00000029185	0.442427	4.45e-12	MAPRE3	3	protein_coding	12.8117	12.9969	12.933	13.4022	13.3263	13.3462
Up	ENSSSCG00000009378	0.442337	0.00116	CKAP2	11	protein_coding	8.8619	8.68262	8.64584	8.91626	9.32323	9.23593
Up	ENSSSCG00000010391	0.442308	0.000114	ERCC6	14	protein_coding	9.85048	9.652	10.1357	10.2866	10.3665	10.3458
Up	ENSSSCG00000010274	0.441949	3.52e-10	SGPL1	14	protein_coding	11.0688	11.0269	11.1302	11.5564	11.5527	11.4388
Up	ENSSSCG00000012686	0.441895	1.01e-09	MOSPD1	X	protein_coding	11.2568	11.164	11.1658	11.5553	11.7287	11.6202
Up	ENSSSCG00000009658	0.441625	7.94e-11	BNIP3L	14	protein_coding	12.1188	12.0304	11.9914	12.3919	12.5541	12.5147
Up	ENSSSCG00000007424	0.441467	8.43e-07		17	protein_coding	9.82242	9.97784	9.8665	10.3883	10.2375	10.3661
Up	ENSSSCG00000027466	0.441461	3.35e-09	PCOLCE	3	protein_coding	11.7131	11.8862	11.7079	12.2936	12.1212	12.2197
Up	ENSSSCG00000007516	0.441101	6.37e-13	STX16	17	protein_coding	13.5388	13.6031	13.5958	14.073	13.9169	14.0669
Up	ENSSSCG00000038598	0.440683	1.36e-08	ADRB2	2	protein_coding	10.3916	10.5224	10.4006	10.8275	10.8992	10.9116
Up	ENSSSCG00000028805	0.440418	1.03e-06	PTPRM	6	protein_coding	9.84526	9.8015	9.97796	10.303	10.3892	10.2505
Up	ENSSSCG00000038853	0.440301	7.03e-05	GPR137B	14	protein_coding	8.79127	8.91337	8.86291	9.36884	9.25644	9.25903
Up	ENSSSCG00000013753	0.43994	3.52e-07	IER2	2	protein_coding	9.79199	9.93451	9.87347	10.2828	10.2752	10.3637
Up	ENSSSCG00000010144	0.439776	3.81e-15		14	protein_coding	17.1405	17.112	17.2379	17.6024	17.5617	17.6474
Up	ENSSSCG00000005425	0.439725	2.15e-11	SLC44A1	1	protein_coding	12.2995	12.1985	12.3624	12.662	12.7645	12.7539
Up	ENSSSCG00000011286	0.439546	4.42e-08	KLHL40	13	protein_coding	13.4533	13.2871	13.6191	13.9395	13.8146	13.9391
Up	ENSSSCG00000007567	0.438964	0.000265	CHST12	3	protein_coding	8.69007	8.73967	8.59955	8.99294	9.14116	9.1966
Up	ENSSSCG00000031141	0.438806	0.0487	ABCA13	9	protein_coding	7.27762	7.17871	7.96404	7.84785	8.04891	7.94357
Up	ENSSSCG00000003763	0.438727	0.0145		6	protein_coding	8.08675	7.47596	7.8444	8.21631	8.21338	8.31569
Up	ENSSSCG00000013336	0.438488	3.41e-05	CCDC34	2	protein_coding	9.52229	9.33963	9.23359	9.77748	9.87249	9.7577
Up	ENSSSCG00000014173	0.438428	6.13e-08		2	protein_coding	11.544	11.4245	11.7265	11.9577	12.0455	12.0197
Up	ENSSSCG00000008581	0.437746	6.82e-10	NCOA1	3	protein_coding	13.5359	13.4209	13.6654	13.9051	14.0016	14.0353
Up	ENSSSCG00000014123	0.43758	0.00033	FAM151B	2	protein_coding	8.74343	8.6413	8.53075	8.98044	9.11279	9.12017
Up	ENSSSCG00000020749	0.437516	0.0316	KCNAB2	6	protein_coding	7.32838	7.53517	7.59763	8.1284	8.04891	7.51943
Up	ENSSSCG00000010814	0.436364	0.00206	ESRRG	10	protein_coding	8.65868	8.27129	8.43985	8.84565	8.79995	9.02458
Up	ENSSSCG00000035048	0.43632	0.00344		12	protein_coding	9.31133	9.04369	8.92052	9.32995	9.8256	9.38568
Up	ENSSSCG00000027525	0.435195	1.02e-15		6	protein_coding	13.1571	13.0793	13.1398	13.539	13.556	13.5864
Up	ENSSSCG00000001476	0.434868	8.83e-07	HSD17B8	7	protein_coding	10.0467	10.2055	10.0187	10.6125	10.4768	10.4895
Up	ENSSSCG00000008072	0.43468	0.000343	ASPN	3	protein_coding	8.58543	8.56759	8.45107	8.93905	8.93863	9.01857
Up	ENSSSCG00000003155	0.434636	2.55e-13	PPP1R15A	6	protein_coding	11.8269	11.8655	11.7834	12.2565	12.2505	12.273
Up	ENSSSCG00000016512	0.434626	4.12e-07	ZC3HAV1	18	protein_coding	10.5292	10.3708	10.5584	10.8196	10.9209	11.0162
Up	ENSSSCG00000015982	0.434594	0.0495	HOXD9	15	protein_coding	6.70089	6.76044	6.92397	7.3124	7.1076	7.23877
Up	ENSSSCG00000035281	0.43443	8.65e-07	ZNF292	1	protein_coding	11.6055	11.3605	11.7188	11.9364	12.0635	12.005
Up	ENSSSCG00000008866	0.433693	0.000246	GUCY1A1	8	protein_coding	8.75089	8.68553	8.87961	9.10946	9.21094	9.28676
Up	ENSSSCG00000028905	0.433447	0.0017	TNIK	13	protein_coding	8.11594	8.04556	8.22583	8.58168	8.56891	8.52494
Up	ENSSSCG00000011263	0.432569	0.0191	TTC21A	13	protein_coding	7.54992	7.73919	8.06968	8.39648	8.26584	8.00558
Up	ENSSSCG00000032594	0.432537	0.00308		6	lincRNA	7.94428	8.16283	8.18163	8.65036	8.46666	8.46882
Up	ENSSSCG00000029039	0.432473	0.00754	BRCA2	11	protein_coding	7.99544	7.83655	8.31037	8.39177	8.56511	8.49931
Up	ENSSSCG00000035488	0.431712	1.55e-12	WDR44	X	protein_coding	13.0855	13.0023	13.0973	13.4516	13.5738	13.452
Up	ENSSSCG00000023229	0.431627	2.84e-09	ETV5	13	protein_coding	10.8325	10.9636	10.9317	11.379	11.3703	11.2748
Up	ENSSSCG00000011678	0.431544	8.48e-06		13	protein_coding	9.84874	9.7799	10.0766	10.323	10.3741	10.3143
Up	ENSSSCG00000005194	0.431415	1.17e-07	PTPRD	1	protein_coding	10.3772	10.2631	10.433	10.7245	10.7999	10.8403
Up	ENSSSCG00000008988	0.431411	1.91e-09	CCNG2	8	protein_coding	10.8103	10.7996	10.7492	11.1877	11.2891	11.1704
Up	ENSSSCG00000008510	0.431261	2.76e-09	LTBP1	3	protein_coding	10.7978	10.7956	10.828	11.2722	11.2891	11.1472
Up	ENSSSCG00000018065	0.430586	2.19e-19		MT	protein_coding	15.2398	15.2713	15.2515	15.6911	15.6852	15.6782
Up	ENSSSCG00000002392	0.430586	1.45e-09	IRF2BPL	7	protein_coding	11.0363	11.1739	11.083	11.5933	11.4864	11.5074
Up	ENSSSCG00000009242	0.429966	4.35e-07	LIN54	8	protein_coding	10.6559	10.5281	10.7347	10.9576	11.1545	11.0918
Up	ENSSSCG00000015052	0.42992	1.18e-14	USP28	9	protein_coding	12.5388	12.5188	12.5777	12.9436	12.9767	13.0039
Up	ENSSSCG00000000199	0.429116	7.2e-12		5	protein_coding	11.3253	11.3417	11.3398	11.7999	11.7618	11.7304
Up	ENSSSCG00000016287	0.428749	2.16e-10	CHRND	15	protein_coding	14.5799	14.7097	14.7875	15.2056	15.0575	15.104
Up	ENSSSCG00000034373	0.428504	9.2e-07	TNRC6C	12	protein_coding	9.9989	10.0393	10.1553	10.5031	10.4053	10.5697
Up	ENSSSCG00000008444	0.427839	0.00576	PRKCE	3	protein_coding	8.31032	8.29432	8.69383	8.95511	8.97919	8.65058
Up	ENSSSCG00000012508	0.427383	0.000131		X	protein_coding	9.37551	9.19822	9.10223	9.7446	9.54208	9.66468
Up	ENSSSCG00000002396	0.427171	4.02e-08	GSTZ1	7	protein_coding	10.3999	10.4327	10.3193	10.873	10.7812	10.7768
Up	ENSSSCG00000034444	0.42713	5.33e-16	EIF4EBP2	14	protein_coding	14.2572	14.2298	14.3172	14.6658	14.7132	14.7072
Up	ENSSSCG00000017510	0.427113	6.4e-13	CACNB1	12	protein_coding	13.3314	13.3897	13.3851	13.8501	13.7083	13.826
Up	ENSSSCG00000017804	0.426705	3.77e-14	ABR	12	protein_coding	14.9364	14.9126	15.0115	15.4	15.3161	15.4241
Up	ENSSSCG00000027890	0.426614	0.00183		3	protein_coding	8.30526	8.25181	8.23018	8.80723	8.54595	8.68888
Up	ENSSSCG00000022039	0.426559	1.59e-05		1	protein_coding	10.8809	10.5609	10.9725	11.1864	11.2611	11.271
Up	ENSSSCG00000022318	0.426517	0.0105	ERG	13	protein_coding	7.6168	7.75588	8.04028	8.17303	8.23268	8.30586
Up	ENSSSCG00000021672	0.426511	3.44e-10	WBP2	12	protein_coding	11.46	11.5751	11.4399	11.9425	11.8625	11.9521
Up	ENSSSCG00000032620	0.426289	3.62e-08	PLCXD2	13	protein_coding	10.4996	10.4047	10.5593	10.8857	10.8969	10.9586
Up	ENSSSCG00000017962	0.426282	2.06e-06	KDM6B	12	protein_coding	11.8344	11.9316	12.2235	12.4719	12.4232	12.4017
Up	ENSSSCG00000033358	0.42599	0.0108	VPS37D	3	protein_coding	7.84316	7.83131	7.52166	8.25315	8.07587	8.13883
Up	ENSSSCG00000040524	0.425503	5.56e-11	ISYNA1	2	protein_coding	15.8139	15.9426	16.0014	16.4112	16.2681	16.358
Up	ENSSSCG00000032177	0.425481	0.0134	MYO3B	15	protein_coding	7.58375	7.50257	7.58411	8.1284	7.94743	7.83163
Up	ENSSSCG00000007682	0.425415	1.01e-06	SH2B2	3	protein_coding	10.1771	10.378	10.2364	10.7375	10.5971	10.738
Up	ENSSSCG00000024299	0.425186	3e-10	SCN3B	9	protein_coding	12.8316	12.7117	12.9387	13.2304	13.2849	13.2495
Up	ENSSSCG00000000396	0.425013	1.1e-06		5	protein_coding	10.5572	10.2939	10.4443	10.8029	10.8445	10.9237
Up	ENSSSCG00000016501	0.42491	9.78e-06	KDM7A	18	protein_coding	10.5368	10.6409	10.9055	11.0798	11.0984	11.2025
Up	ENSSSCG00000040678	0.424751	4.8e-07		6	protein_coding	10.5867	10.5976	10.3704	10.9969	10.9231	10.9149
Up	ENSSSCG00000010433	0.424676	2.69e-07	SGMS1	14	protein_coding	9.89663	9.84894	9.8804	10.2816	10.2833	10.329
Up	ENSSSCG00000009818	0.424036	0.00044	IFT81	14	protein_coding	9.48249	9.13795	9.17617	9.56787	9.68555	9.8125
Up	ENSSSCG00000027410	0.423963	7.97e-07	CBFA2T2	17	protein_coding	10.3529	10.1498	10.3375	10.6961	10.651	10.7643
Up	ENSSSCG00000017330	0.423702	2.48e-08	MAP3K14	12	protein_coding	10.3406	10.4249	10.473	10.8552	10.8383	10.8188
Up	ENSSSCG00000009705	0.423467	4.32e-10	GALNT7	14	protein_coding	12.4824	12.348	12.4065	12.7361	12.9134	12.8529
Up	ENSSSCG00000031125	0.423454	3.3e-10	AMPD2	4	protein_coding	13.7119	13.8917	13.9249	14.3159	14.2128	14.2778
Up	ENSSSCG00000022302	0.42316	0.000567	BICRA	6	protein_coding	9.47124	9.44802	9.90235	10.0604	9.98489	10.088
Up	ENSSSCG00000033732	0.423142	8.98e-10	ANKRD10	11	protein_coding	14.7499	14.6729	14.9357	15.2094	15.2225	15.2086
Up	ENSSSCG00000027052	0.4231	0.00114	PEX11A	7	protein_coding	8.70936	8.74804	8.51302	9.0834	9.21094	8.92861
Up	ENSSSCG00000039215	0.423038	0.0099	PHYHIPL	14	protein_coding	8.16704	8.13758	8.4622	8.39648	8.72015	8.88638
Up	ENSSSCG00000007720	0.422698	8.45e-08	GTF2IRD1	3	protein_coding	10.0527	10.0461	10.0312	10.4497	10.4879	10.4554
Up	ENSSSCG00000026055	0.422238	0.0316		5	protein_coding	7.47078	7.75588	7.18803	7.77009	7.97634	7.96246
Up	ENSSSCG00000007805	0.422117	2.24e-10	ATP2A1	3	protein_coding	13.5102	13.4172	13.6033	13.9609	13.8495	13.9885
Up	ENSSSCG00000035025	0.422043	0.000182	ADGRV1	2	protein_coding	8.78764	8.75359	8.70324	9.13225	9.15892	9.20719
Up	ENSSSCG00000016034	0.421986	5.49e-13		15	protein_coding	16.1998	16.2664	16.3732	16.7011	16.6835	16.7258
Up	ENSSSCG00000006745	0.421922	1.87e-18	CASQ2	4	protein_coding	15.7059	15.7354	15.7405	16.1618	16.1304	16.1554
Up	ENSSSCG00000010532	0.421883	0.00035	LOXL4	14	protein_coding	8.68619	8.55174	8.69383	9.03586	9.08916	9.06008
Up	ENSSSCG00000015531	0.421847	1.76e-05	CEP350	9	protein_coding	12.2919	12.0618	12.5227	12.6201	12.7865	12.7649
Up	ENSSSCG00000024578	0.421738	1.21e-10	PHLDB1	9	protein_coding	13.6115	13.6065	13.7837	14.1483	14.0423	14.0813
Up	ENSSSCG00000000205	0.421735	0.0008	FAM186B	5	protein_coding	8.54736	8.65323	8.62288	9.10946	9.09708	8.86312
Up	ENSSSCG00000033601	0.421538	0.000973		6	protein_coding	9.89326	9.5552	10.0325	10.3193	10.0503	10.3884
Up	ENSSSCG00000002921	0.421505	6.13e-06	CLIP3	6	protein_coding	9.94298	10.073	10.2342	10.514	10.5603	10.4532
Up	ENSSSCG00000004498	0.421461	0.000276		1	protein_coding	9.18754	9.21843	8.89611	9.49943	9.51278	9.56524
Up	ENSSSCG00000002357	0.420887	1.07e-07	ALDH6A1	7	protein_coding	10.9162	11.0941	11.1314	11.4073	11.4575	11.5465
Up	ENSSSCG00000014204	0.420885	1.95e-07	DCP2	2	protein_coding	12.0169	11.838	12.0789	12.2746	12.436	12.4859
Up	ENSSSCG00000012362	0.420828	0.0111	ARHGEF9	X	protein_coding	7.89797	7.82605	8.21272	8.33889	8.28446	8.57488
Up	ENSSSCG00000013022	0.420532	2.32e-12	PYGM	2	protein_coding	12.8007	12.7887	12.9283	13.2608	13.2693	13.253
Up	ENSSSCG00000000189	0.420286	3.97e-05	LMBR1L	5	protein_coding	9.41597	9.68142	9.47429	9.88367	9.98773	9.97321
Up	ENSSSCG00000013901	0.420203	2.39e-05		2	protein_coding	10.0678	10.2967	10.1194	10.7037	10.6193	10.4172
Up	ENSSSCG00000005316	0.420194	1.14e-14	TPM2	1	protein_coding	16.9123	16.9973	16.9032	17.4099	17.3194	17.3444
Up	ENSSSCG00000010494	0.41999	1.83e-07	SORBS1	14	protein_coding	14.334	14.1667	14.5207	14.717	14.7641	14.8198
Up	ENSSSCG00000006110	0.41982	3.01e-06	RBM12B	4	protein_coding	10.7057	10.4507	10.7484	10.9946	11.0984	11.0803
Up	ENSSSCG00000004658	0.419748	6.06e-06		1	protein_coding	13.8811	13.6771	14.1399	14.2871	14.3435	14.3627
Up	ENSSSCG00000008646	0.419372	1.05e-05	RNF144A	3	protein_coding	10.1104	10.0107	10.0523	10.3155	10.4758	10.6191
Up	ENSSSCG00000031629	0.419234	4.7e-08	MOSMO	3	protein_coding	10.9425	10.9352	10.9809	11.2541	11.4758	11.3751
Up	ENSSSCG00000038940	0.418379	8.98e-10	GNPDA1	2	protein_coding	11.3894	11.4405	11.3155	11.8643	11.7564	11.7796
Up	ENSSSCG00000003506	0.417929	4.11e-12	PINK1	6	protein_coding	12.685	12.8057	12.7431	13.1972	13.1059	13.1858
Up	ENSSSCG00000013622	0.417816	2.39e-05	TMEM205	2	protein_coding	9.81887	10.0764	9.83831	10.4314	10.3005	10.2658
Up	ENSSSCG00000000265	0.417461	0.0021	ESPL1	5	protein_coding	8.211	8.21607	8.20832	8.69695	8.65727	8.51218
Up	ENSSSCG00000008574	0.417178	7e-11	KIF3C	3	protein_coding	11.8683	11.9212	11.9987	12.3448	12.3025	12.3941
Up	ENSSSCG00000002274	0.416618	4.13e-06	HSPA2	7	protein_coding	10.0633	10.1571	10.2036	10.6749	10.4337	10.5594
Up	ENSSSCG00000023653	0.416436	1.69e-08	GLIS2	3	protein_coding	11.0523	11.2445	11.2149	11.6197	11.5455	11.6043
Up	ENSSSCG00000001539	0.416382	2.25e-08	PPARD	7	protein_coding	10.9945	11.1393	11.1906	11.5747	11.4849	11.5213
Up	ENSSSCG00000009787	0.41626	3.31e-08	CCDC62	14	protein_coding	10.4952	10.6022	10.4757	10.9318	10.9713	10.9205
Up	ENSSSCG00000007897	0.416177	0.000217	SNN	3	protein_coding	9.22822	9.44116	9.31768	9.85143	9.56891	9.80903
Up	ENSSSCG00000032575	0.416152	2.87e-06	ZBTB26	1	protein_coding	10.382	10.1872	10.4358	10.6759	10.8032	10.7759
Up	ENSSSCG00000003699	0.416107	0.0048	GREB1L	6	protein_coding	8.17816	8.00889	8.27294	8.58168	8.42951	8.6813
Up	ENSSSCG00000011765	0.415983	4.46e-10	USP13	13	protein_coding	12.2042	12.1134	12.266	12.5826	12.5622	12.6864
Up	ENSSSCG00000040546	0.415767	4.8e-10	PXN	14	protein_coding	12.348	12.2959	12.466	12.8358	12.7204	12.8034
Up	ENSSSCG00000014251	0.414842	0.000101		2	protein_coding	11.138	10.8149	11.3211	11.4962	11.4788	11.5826
Up	ENSSSCG00000035258	0.414139	0.00014	RABL3	13	protein_coding	9.44847	9.15273	9.2508	9.65107	9.75394	9.68566
Up	ENSSSCG00000029571	0.414009	0.00344	AVIL	5	protein_coding	8.02652	8.15026	8.1314	8.41518	8.59151	8.52917
Up	ENSSSCG00000002266	0.413989	2.23e-08		7	protein_coding	12.4089	12.2424	12.5013	12.7475	12.803	12.8523
Up	ENSSSCG00000009007	0.413731	5.32e-09	TMEM131L	8	protein_coding	11.138	11.02	11.1641	11.4841	11.5133	11.5652
Up	ENSSSCG00000014242	0.413238	2.06e-06	ZNF608	2	protein_coding	11.0302	11.0748	11.3083	11.4623	11.5632	11.6375
Up	ENSSSCG00000009839	0.413179	1.64e-07	CIT	14	protein_coding	12.1537	12.0595	12.3607	12.6455	12.5656	12.6171
Up	ENSSSCG00000013667	0.412831	7.18e-13	COL5A3	2	protein_coding	14.0576	14.1216	14.1441	14.577	14.4507	14.5329
Up	ENSSSCG00000032031	0.412645	6.53e-17	QARS	13	protein_coding	13.9776	14.0055	13.9947	14.4148	14.4001	14.4009
Up	ENSSSCG00000004813	0.412638	8.73e-09	TTC23	1	protein_coding	10.8076	10.7288	10.737	11.1117	11.1852	11.2091
Up	ENSSSCG00000032838	0.412292	1.98e-12	MYOZ2	8	protein_coding	14.8627	14.866	14.7391	15.281	15.2418	15.1836
Up	ENSSSCG00000016720	0.412236	3.29e-08	PGAM2	18	protein_coding	14.446	14.6865	14.4856	15.0524	14.8712	14.9373
Up	ENSSSCG00000004473	0.411775	6.42e-06	PHIP	1	protein_coding	11.1287	10.9558	11.3191	11.512	11.5187	11.6257
Up	ENSSSCG00000005631	0.411699	0.000179	FAM102A	1	protein_coding	8.82348	8.87823	8.96814	9.33241	9.29367	9.27674
Up	ENSSSCG00000025820	0.411637	6.26e-11	SLC15A4	14	protein_coding	11.6919	11.7505	11.7879	12.1122	12.2012	12.1517
Up	ENSSSCG00000008676	0.411606	5.2e-12	SLBP	8	protein_coding	11.9267	11.8932	11.8524	12.2691	12.3131	12.3232
Up	ENSSSCG00000027017	0.411508	1.33e-08	NR1D2	13	protein_coding	11.3501	11.3067	11.3499	11.6804	11.8613	11.6894
Up	ENSSSCG00000012181	0.411355	1.4e-06	PDK3	X	protein_coding	10.1922	10.1686	10.3822	10.6544	10.6599	10.6698
Up	ENSSSCG00000013570	0.410979	6.94e-06	MCOLN1	2	protein_coding	9.59043	9.56786	9.70257	10.0151	10.0047	10.0722
Up	ENSSSCG00000009379	0.410954	0.000387	NEK3	11	protein_coding	9.77562	9.5913	9.41252	9.84455	10.1206	10.0429
Up	ENSSSCG00000036709	0.410599	0.0155	OSCP1	6	protein_coding	7.53271	7.49597	7.72012	7.9085	8.02697	8.02966
Up	ENSSSCG00000038323	0.410129	1.24e-08	ACTN3	2	protein_coding	12.6387	12.6604	12.8401	13.1838	13.0361	13.1542
Up	ENSSSCG00000009276	0.410089	1.53e-08	XPO4	11	protein_coding	11.1122	11.1857	11.2923	11.5979	11.568	11.6593
Up	ENSSSCG00000017300	0.410076	1.02e-06	MRC2	12	protein_coding	11.3702	11.5135	11.67	12.0197	11.8582	11.9182
Up	ENSSSCG00000026425	0.409659	0.0318	ADAMTSL2	1	protein_coding	7.65708	7.97603	7.45638	8.31917	7.94158	8.07085
Up	ENSSSCG00000006194	0.409111	1.22e-05	NCOA2	4	protein_coding	10.8552	10.8445	11.163	11.2843	11.4264	11.3972
Up	ENSSSCG00000009593	0.408988	0.000644	ROR2	14	protein_coding	8.63467	8.54536	8.52368	8.9455	8.9706	9.00041
Up	ENSSSCG00000003428	0.408107	2.44e-06	MTHFR	6	protein_coding	10.7474	10.7746	11.0159	11.3232	11.203	11.2487
Up	ENSSSCG00000032478	0.40759	3.8e-07	MLLT6	12	protein_coding	12.1481	11.9721	12.2919	12.5805	12.5031	12.5663
Up	ENSSSCG00000021902	0.407076	0.000199	GABRP	16	protein_coding	9.31385	9.56154	9.45213	9.81493	9.99199	9.73957
Up	ENSSSCG00000010800	0.406838	0.0243	B3GALT2	10	protein_coding	7.39659	7.80482	7.57047	8.0528	8.09182	7.85876
Up	ENSSSCG00000014056	0.406744	3.35e-07	RNF44	2	protein_coding	11.4382	11.5406	11.73	11.9437	12.0022	11.9982
Up	ENSSSCG00000012323	0.406209	2.54e-06	TSPYL2	X	protein_coding	10.0083	9.87081	9.89963	10.3439	10.274	10.3732
Up	ENSSSCG00000011243	0.406129	9.73e-10	GOLGA4	13	protein_coding	13.7556	13.6481	13.8605	14.1016	14.1838	14.2024
Up	ENSSSCG00000029168	0.406074	7.59e-06	MARF1	3	protein_coding	11.4295	11.2992	11.6844	11.8736	11.8663	11.9162
Up	ENSSSCG00000003453	0.406063	0.013		6	protein_coding	8.06894	8.02734	8.54128	8.57338	8.64651	8.6813
Up	ENSSSCG00000038732	0.405941	0.0213	AGAP2	5	protein_coding	7.45259	7.49597	7.33248	7.88856	7.80642	7.78289
Up	ENSSSCG00000004610	0.405935	2.27e-08	CCPG1	1	protein_coding	10.9683	10.8536	10.9357	11.3938	11.3005	11.2767
Up	ENSSSCG00000032171	0.405698	4.25e-06	TCF20	5	protein_coding	10.7464	10.5751	10.8932	11.1386	11.1167	11.1892
Up	ENSSSCG00000017623	0.405629	5.21e-10	VEZF1	12	protein_coding	11.9899	11.8988	12.0613	12.35	12.4098	12.4091
Up	ENSSSCG00000025901	0.40534	0.000366		3	protein_coding	9.06416	8.93063	9.20737	9.43447	9.43576	9.54867
Up	ENSSSCG00000003859	0.405291	4.45e-10	TUT4	6	protein_coding	12.5388	12.4498	12.6172	12.8813	12.9804	12.9615
Up	ENSSSCG00000000910	0.405277	0.000104	CRADD	5	protein_coding	9.08498	9.11442	9.06621	9.57413	9.44199	9.45621
Up	ENSSSCG00000006732	0.405067	3.3e-10	TRIM45	4	protein_coding	11.7619	11.7698	11.8471	12.1628	12.1624	12.2673
Up	ENSSSCG00000035403	0.40475	0.000189	RFX2	2	protein_coding	9.09381	9.35979	9.35796	9.71849	9.69079	9.6336
Up	ENSSSCG00000001379	0.403983	3.31e-08		7	protein_coding	12.2999	12.3216	12.177	12.7832	12.5665	12.656
Up	ENSSSCG00000002425	0.403066	1.55e-09	PTPN21	7	protein_coding	13.7077	13.7036	13.9068	14.1679	14.1569	14.2113
Up	ENSSSCG00000031949	0.403039	6.46e-08	TP53BP1	1	protein_coding	12.7046	12.5395	12.8217	13.0767	13.0697	13.1401
Up	ENSSSCG00000035565	0.402463	9.18e-06	CCDC134	5	protein_coding	9.83652	9.85024	9.90235	10.3043	10.1424	10.341
Up	ENSSSCG00000009166	0.402458	0.0147	MANBA	8	protein_coding	7.64912	7.79408	7.66339	7.95396	8.13349	8.20375
Up	ENSSSCG00000009932	0.402231	7.81e-09	MMAB	14	protein_coding	11.4243	11.5637	11.4013	11.8787	11.8958	11.8263
Up	ENSSSCG00000025834	0.402001	6.33e-15	FNDC5	6	protein_coding	13.5725	13.6355	13.5996	14.0144	13.9997	14.0003
Up	ENSSSCG00000002142	0.401673	4.65e-06	TEP1	7	protein_coding	11.0568	11.0603	11.3593	11.5819	11.5416	11.5785
Up	ENSSSCG00000036516	0.401321	0.000626		2	protein_coding	9.35606	9.04369	9.21397	9.71849	9.61007	9.48044
Up	ENSSSCG00000007477	0.401212	0.0345	NFATC2	17	protein_coding	7.31837	7.57333	7.35654	7.64102	7.78696	7.9995
Up	ENSSSCG00000032377	0.400697	3.15e-05	RALGAPA1	7	protein_coding	11.3127	11.0825	11.5166	11.6799	11.7414	11.7216
Up	ENSSSCG00000021440	0.400656	7.4e-05	GPSM2	4	protein_coding	9.60903	9.53922	9.4428	9.91849	10.0407	9.81943
Up	ENSSSCG00000011309	0.400568	0.029	KIF15	13	protein_coding	7.43416	7.66455	7.34856	7.79172	8.02143	7.82477
Up	ENSSSCG00000028889	0.400372	8.1e-07		14	protein_coding	10.9087	11.0564	11.0715	11.5218	11.4079	11.3065
Up	ENSSSCG00000011261	0.400358	1.06e-06	WDR48	13	protein_coding	10.9245	10.7111	10.9575	11.2293	11.304	11.2666
Up	ENSSSCG00000017307	0.400132	2.77e-09	MYL4	12	protein_coding	12.5328	12.7197	12.5566	13.0198	12.9556	13.0409
Up	ENSSSCG00000035297	0.399789	0.037		7	protein_coding	7.51528	7.25896	7.3802	7.95396	7.77385	7.57774
Up	ENSSSCG00000035074	0.399577	1.78e-06	FOXO6	6	protein_coding	10.4058	10.2967	10.389	10.6855	10.8702	10.7233
Up	ENSSSCG00000011729	0.399484	4.93e-06	SCHIP1	13	protein_coding	9.81887	9.79074	9.78613	10.1157	10.2541	10.2142
Up	ENSSSCG00000017923	0.399466	0.0116	ALOX15	12	protein_coding	8.0749	7.95209	8.01027	8.58993	8.18888	8.41499
Up	ENSSSCG00000033528	0.39945	0.034	BPTF	12	protein_coding	12.459	12.2673	12.7582	12.7454	12.9709	12.9956
Up	ENSSSCG00000017260	0.398754	9.35e-08		12	protein_coding	10.5898	10.6786	10.7408	11.1023	11.0414	11.0658
Up	ENSSSCG00000005058	0.398491	0.00126	ATG14	1	protein_coding	8.92923	8.84742	9.21835	9.44132	9.34999	9.41796
Up	ENSSSCG00000003651	0.397821	0.0104	RHBDL2	6	protein_coding	8.24311	7.88793	8.07935	8.42905	8.58777	8.36856
Up	ENSSSCG00000015694	0.39723	0.00519	ZRANB3	15	protein_coding	8.44525	8.31699	8.09373	8.68159	8.6393	8.72619
Up	ENSSSCG00000028381	0.396219	0.0226	FLYWCH1	3	protein_coding	8.12745	8.23604	7.72012	8.29414	8.39566	8.59922
Up	ENSSSCG00000025545	0.395968	7.14e-05	HDAC6	X	protein_coding	9.88481	9.67412	9.84257	10.3242	10.1036	10.1525
Up	ENSSSCG00000014070	0.395787	1.69e-05	ANKRA2	2	protein_coding	9.95434	9.88984	9.76681	10.3524	10.2206	10.2207
Up	ENSSSCG00000027981	0.395454	0.00689	RTL9	X	protein_coding	8.02652	8.31324	8.33882	8.55242	8.58777	8.7372
Up	ENSSSCG00000010370	0.395238	0.00048		14	protein_coding	8.7657	8.73967	8.73111	9.1407	9.17148	9.09757
Up	ENSSSCG00000017787	0.39521	1.19e-11	GIT1	12	protein_coding	12.8255	12.8264	12.8888	13.3055	13.2032	13.2163
Up	ENSSSCG00000014347	0.395158	1.74e-08	PROB1	2	protein_coding	11.486	11.5478	11.6295	11.9157	11.9026	12.031
Up	ENSSSCG00000010151	0.394753	0.000822	LYST	14	protein_coding	10.7436	10.4396	10.9963	11.023	11.1627	11.2203
Up	ENSSSCG00000012277	0.394516	1.78e-07		X	protein_coding	12.8574	13.0317	12.8312	13.4219	13.2246	13.2583
Up	ENSSSCG00000038178	0.393559	0.0222	FUT10	AEMK02000697.1	protein_coding	7.54134	7.89296	7.65695	8.03477	8.03248	8.2143
Up	ENSSSCG00000002452	0.393181	2.14e-11	LGMN	7	protein_coding	14.7629	14.8327	14.7155	15.2359	15.1315	15.1228
Up	ENSSSCG00000037746	0.392949	0.000322	NHLRC3	11	protein_coding	9.37551	9.29084	9.41061	9.56578	9.83352	9.83317
Up	ENSSSCG00000031102	0.392717	3.02e-05	C1orf174	6	protein_coding	10.0557	10.3472	10.1813	10.6544	10.5138	10.6091
Up	ENSSSCG00000006540	0.392449	9.98e-11	PBXIP1	4	protein_coding	14.5104	14.618	14.4927	14.9955	14.8631	14.9402
Up	ENSSSCG00000002904	0.39244	0.00274	HAUS5	6	protein_coding	8.88582	9.05272	8.63277	9.26701	9.32098	9.18056
Up	ENSSSCG00000000874	0.391397	0.00037	GAS2L3	5	protein_coding	9.25208	9.28702	9.24652	9.46619	9.72867	9.74139
Up	ENSSSCG00000024873	0.390946	0.0103	PCDHB6	2	protein_coding	7.93775	8.03648	8.22147	8.37277	8.58777	8.40122
Up	ENSSSCG00000017152	0.39088	3.98e-05	SGSH	12	protein_coding	9.43695	9.35432	9.43341	9.75197	9.82401	9.8125
Up	ENSSSCG00000012234	0.390561	0.00992	SRPX	X	protein_coding	8.97775	8.92572	8.55174	9.4572	9.08651	9.07461
Up	ENSSSCG00000031176	0.390534	0.0187	GP9	13	protein_coding	8.09263	7.90798	7.83872	8.54819	8.16397	8.26081
Up	ENSSSCG00000016448	0.390239	9.32e-05	KCNH2	18	protein_coding	9.60079	9.48853	9.67574	10.0868	9.93863	9.90326
Up	ENSSSCG00000005241	0.389989	0.000213		1	protein_coding	9.76644	9.43599	9.5562	9.9364	10.0159	9.9794
Up	ENSSSCG00000020710	0.389524	1.14e-06		6	protein_coding	11.7325	11.5942	11.8782	12.0556	12.1696	12.1576
Up	ENSSSCG00000003465	0.389411	5.17e-05	FBLIM1	6	protein_coding	9.51792	9.70309	9.5247	10.0105	9.9547	9.95603
Up	ENSSSCG00000007426	0.389398	0.00142	ACOT8	17	protein_coding	8.80925	9.14219	9.15804	9.47958	9.46462	9.3598
Up	ENSSSCG00000032749	0.389387	2.67e-05	PCDH18	8	protein_coding	10.109	10.0279	10.1632	10.413	10.6293	10.4114
Up	ENSSSCG00000018058	0.388912	2.65e-05	ARHGAP23	12	protein_coding	11.2607	11.2277	11.5848	11.7607	11.7894	11.7156
Up	ENSSSCG00000013004	0.388289	1.84e-08	TM7SF2	2	protein_coding	11.1578	11.2622	11.159	11.6202	11.5295	11.5957
Up	ENSSSCG00000036402	0.38821	3.16e-10		17	protein_coding	13.3495	13.5247	13.4489	13.8643	13.8016	13.8272
Up	ENSSSCG00000014163	0.388136	1.01e-09	SLF1	2	protein_coding	12.8354	12.7236	12.7968	13.0849	13.2241	13.2078
Up	ENSSSCG00000005325	0.387478	0.000287	TMEM8B	1	protein_coding	9.14002	9.17358	9.26782	9.69381	9.54015	9.50211
Up	ENSSSCG00000012741	0.387213	0.000187	MAMLD1	X	protein_coding	9.67132	9.68287	9.95582	10.2097	10.1975	10.0765
Up	ENSSSCG00000006039	0.387027	2.9e-07	LRP12	4	protein_coding	11.0991	10.995	11.1839	11.4929	11.4174	11.5303
Up	ENSSSCG00000020871	0.386877	4.01e-05	ARSD	X	protein_coding	10.1963	10.2621	10.3213	10.7958	10.4919	10.6398
Up	ENSSSCG00000007949	0.386636	4.99e-12	SRL	3	protein_coding	16.4556	16.4916	16.5568	16.9285	16.8226	16.9124
Up	ENSSSCG00000001537	0.386557	0.012	ZNF76	7	protein_coding	8.12171	8.24	7.96925	8.35351	8.46258	8.65832
Up	ENSSSCG00000039549	0.38633	0.00021	PLEKHF2	4	protein_coding	9.18203	9.14641	9.09509	9.44815	9.59151	9.5298
Up	ENSSSCG00000033161	0.386239	1.5e-08	HNRNPH2	X	protein_coding	12.2352	12.1258	12.0339	12.5159	12.4844	12.557
Up	ENSSSCG00000031082	0.386099	0.000723	ATP13A2	6	protein_coding	9.15134	9.17565	9.40677	9.71094	9.50486	9.67997
Up	ENSSSCG00000015206	0.385941	0.0112	CCDC15	9	protein_coding	8.17261	7.84697	8.05995	8.42444	8.361	8.44216
Up	ENSSSCG00000008836	0.385749	0.000381	SCFD2	8	protein_coding	9.10841	9.10793	9.25933	9.53833	9.45232	9.63752
Up	ENSSSCG00000016113	0.385576	3.82e-06		15	protein_coding	14.0978	14.0055	14.3214	14.4092	14.5806	14.6022
Up	ENSSSCG00000003558	0.385512	0.0129	RPS6KA1	6	protein_coding	7.7494	7.85732	7.81576	8.12272	8.23268	8.20904
Up	ENSSSCG00000026326	0.385419	0.000881	CCNF	3	protein_coding	9.20938	9.09049	9.01926	9.54683	9.58401	9.32374
Up	ENSSSCG00000004651	0.385347	1.97e-07	GALK2	1	protein_coding	10.5205	10.5003	10.5532	10.9423	10.9305	10.853
Up	ENSSSCG00000031552	0.38525	0.000947		6	protein_coding	9.22286	9.05272	9.08553	9.41602	9.41056	9.66852
Up	ENSSSCG00000023890	0.385101	1.08e-05	ATG2A	2	protein_coding	11.0117	11.005	11.2692	11.5485	11.394	11.5101
Up	ENSSSCG00000022126	0.384867	6.86e-06		9	protein_coding	12.2184	12.0629	12.4306	12.5911	12.6626	12.6344
Up	ENSSSCG00000011163	0.38486	5.42e-09	DIP2C	10	protein_coding	13.431	13.3546	13.5771	13.8452	13.8432	13.8374
Up	ENSSSCG00000015755	0.384464	7.39e-10	AGPAT5	15	protein_coding	13.2545	13.1412	13.1957	13.4952	13.6376	13.609
Up	ENSSSCG00000037832	0.384348	5.6e-10	PMP22	12	protein_coding	12.5631	12.6742	12.577	13.0489	12.937	12.9823
Up	ENSSSCG00000009889	0.384079	2.1e-06		14	protein_coding	10.9441	10.803	10.7093	11.2587	11.1551	11.1972
Up	ENSSSCG00000027091	0.384079	0.0382		4	protein_coding	7.35801	7.32009	7.388	7.85472	7.74053	7.58588
Up	ENSSSCG00000008310	0.384058	6.36e-05	EXOC6B	3	protein_coding	10.0811	9.97546	10.219	10.4257	10.5952	10.4034
Up	ENSSSCG00000009714	0.383352	1.7e-07	NEK1	14	protein_coding	10.9929	10.8321	10.8704	11.2554	11.3011	11.2873
Up	ENSSSCG00000014046	0.383075	0.000294	ZNF346	2	protein_coding	9.12286	9.16111	9.02177	9.50816	9.42322	9.51921
Up	ENSSSCG00000009403	0.382842	2.67e-11	ITM2B	11	protein_coding	16.0647	16.1394	15.9842	16.4666	16.4612	16.4126
Up	ENSSSCG00000011553	0.382771	1.08e-05		13	protein_coding	11.486	11.4657	11.7528	12.0425	11.8744	11.9489
Up	ENSSSCG00000021585	0.38268	1.22e-06	OXTR	13	protein_coding	10.5561	10.6038	10.7401	10.9907	11.0665	10.995
Up	ENSSSCG00000036020	0.382399	0.000203		18	lincRNA	9.50031	9.27356	9.49249	9.8359	9.81123	9.76489
Up	ENSSSCG00000011314	0.382341	0.00111	LZTFL1	13	protein_coding	9.29611	9.37247	9.09271	9.51251	9.77548	9.61382
Up	ENSSSCG00000017406	0.382315	1.81e-09	STAT5B	12	protein_coding	11.6346	11.588	11.6158	12.0421	11.9331	12.0069
Up	ENSSSCG00000012595	0.382244	0.000103	LRCH2	X	protein_coding	9.65749	9.44631	9.50868	9.96682	9.9194	9.86697
Up	ENSSSCG00000039950	0.381798	0.0422	RMI1	10	protein_coding	7.47078	7.67043	7.61768	7.77734	8.22306	7.85203
Up	ENSSSCG00000015649	0.381474	0.0422	DYRK3	9	protein_coding	7.3482	7.56704	7.39576	8.00423	7.74726	7.68016
Up	ENSSSCG00000006311	0.381437	1.17e-09	DUSP27	4	protein_coding	13.0203	12.9345	12.923	13.3687	13.2539	13.3965
Up	ENSSSCG00000016125	0.381254	0.00587	INO80D	15	protein_coding	9.14852	9.05272	9.54577	9.52117	9.61007	9.78978
Up	ENSSSCG00000025425	0.381035	1.05e-05	FUK	6	protein_coding	9.85048	9.90613	9.83831	10.2584	10.1777	10.2983
Up	ENSSSCG00000040286	0.380793	2.47e-08	CYLD	6	protein_coding	10.9858	10.9791	11.0757	11.3986	11.4074	11.3774
Up	ENSSSCG00000032626	0.380776	2.6e-10		3	protein_coding	12.1435	12.2593	12.1952	12.5732	12.5639	12.6059
Up	ENSSSCG00000002455	0.380377	1.59e-07	GOLGA5	7	protein_coding	10.6115	10.6038	10.6865	11.0046	10.9913	11.0461
Up	ENSSSCG00000004221	0.380143	3.8e-06	HINT3	1	protein_coding	11.941	11.7671	11.6377	12.0876	12.1984	12.2095
Up	ENSSSCG00000016443	0.380097	9.22e-06	TMEM176A	18	protein_coding	10.3369	10.4344	10.2069	10.7113	10.6626	10.7507
Up	ENSSSCG00000026116	0.379537	1.01e-08	FHOD1	6	protein_coding	11.8405	11.7943	11.9002	12.25	12.1453	12.2761
Up	ENSSSCG00000011296	0.379094	3.23e-06	ANO10	13	protein_coding	10.0098	10.0675	10.0693	10.4176	10.4717	10.3918
Up	ENSSSCG00000017415	0.379074	0.00514	TTC25	12	protein_coding	8.42206	8.46981	8.54826	9.03284	8.74725	8.77685
Up	ENSSSCG00000000588	0.379016	0.000558	PLEKHA5	5	protein_coding	9.40891	9.16736	9.35597	9.77205	9.57837	9.71194
Up	ENSSSCG00000040562	0.379007	0.0472	C8orf88	4	protein_coding	7.87766	7.97128	7.3802	8.26866	8.05434	8.0824
Up	ENSSSCG00000009716	0.378929	2.9e-05	SH3RF1	14	protein_coding	9.70437	9.70596	9.84683	10.1524	10.1551	10.0866
Up	ENSSSCG00000002849	0.378405	0.0409	SHCBP1	6	protein_coding	7.74193	7.56072	7.39576	7.95396	8.09182	7.75427
Up	ENSSSCG00000035055	0.378402	0.0339		9	protein_coding	7.56694	7.55438	7.82728	8.0706	8.15388	7.83846
Up	ENSSSCG00000004554	0.378395	0.00497		1	protein_coding	8.92594	8.72279	8.59282	8.96149	9.25172	9.14793
Up	ENSSSCG00000004438	0.37832	4.2e-07	TSPYL1	1	protein_coding	10.6688	10.8249	10.81	11.1372	11.1348	11.1731
Up	ENSSSCG00000022265	0.377915	0.000666	C19orf25	2	protein_coding	9.09087	9.29275	9.25507	9.62922	9.46462	9.67997
Up	ENSSSCG00000005673	0.377605	7.13e-05	IER5L	1	protein_coding	9.77379	9.61893	9.61554	10.1071	10.0543	9.97165
Up	ENSSSCG00000005617	0.377261	6.68e-06	STXBP1	1	protein_coding	9.93645	10.0025	9.9921	10.2942	10.3632	10.4023
Up	ENSSSCG00000022140	0.377009	0.0276	TMPRSS11E	8	protein_coding	7.59209	7.548	7.52873	7.96034	7.81284	7.9995
Up	ENSSSCG00000017389	0.376971	0.00206		12	protein_coding	8.84456	8.81328	8.83464	9.37602	9.08651	9.13689
Up	ENSSSCG00000033351	0.376831	0.000777		6	protein_coding	8.98409	8.95733	9.12574	9.48401	9.3142	9.39498
Up	ENSSSCG00000009511	0.376825	4.87e-12	STK24	11	protein_coding	12.9859	13.0173	13.059	13.419	13.3722	13.4021
Up	ENSSSCG00000014955	0.376771	0.000137	MRE11	9	protein_coding	9.58626	9.44973	9.57853	9.81317	9.99199	9.92749
Up	ENSSSCG00000037673	0.376577	1.46e-09	BFAR	3	protein_coding	11.4623	11.5102	11.4742	11.8921	11.8418	11.8421
Up	ENSSSCG00000022429	0.376438	0.00488		14	protein_coding	8.50385	8.67386	8.45479	9.05387	8.90594	8.79453
Up	ENSSSCG00000010533	0.376358	0.0328	PYROXD2	14	protein_coding	7.50649	7.5416	7.85006	8.0528	7.92387	8.0592
Up	ENSSSCG00000034838	0.376294	0.00694	MAP1LC3C	10	protein_coding	8.55591	8.88331	8.50945	8.92281	9.12576	9.04834
Up	ENSSSCG00000016625	0.376285	0.0179	CTTNBP2	18	protein_coding	7.76423	7.67628	7.79244	8.07648	8.16397	8.09956
Up	ENSSSCG00000017473	0.376098	7.49e-05		12	protein_coding	10.2748	10.1592	10.2255	10.4349	10.7414	10.59
Up	ENSSSCG00000011755	0.375969	0.0248		13	protein_coding	8.0749	8.11188	8.3941	8.27379	8.69949	8.70392
Up	ENSSSCG00000017197	0.375572	0.000705	FBF1	12	protein_coding	9.41832	9.44116	9.71503	10.009	9.8771	9.82632
Up	ENSSSCG00000026665	0.375554	0.00013	PPM1D	12	protein_coding	9.64352	9.54883	9.47977	9.87526	9.88779	10.0265
Up	ENSSSCG00000014904	0.375489	1.03e-07	DLG2	9	protein_coding	12.2723	12.1998	12.4182	12.6236	12.6884	12.711
Up	ENSSSCG00000017428	0.375381	3.99e-07		12	protein_coding	12.9239	13.059	13.1994	13.4989	13.4092	13.4122
Up	ENSSSCG00000010534	0.375073	0.000123	HPS1	14	protein_coding	9.59458	9.65051	9.76382	10.1552	9.98204	9.99477
Up	ENSSSCG00000013321	0.37507	0.00265	ELP4	2	protein_coding	8.46353	8.45285	8.50228	8.78584	8.88475	8.85977
Up	ENSSSCG00000035366	0.374782	0.00418	MFHAS1	15	protein_coding	8.717	8.77558	9.11168	9.24628	9.2085	9.30167
Up	ENSSSCG00000031764	0.374708	0.000734	VMAC	2	protein_coding	8.90936	8.87059	8.92589	9.23053	9.3522	9.23334
Up	ENSSSCG00000033987	0.374476	2.07e-10	UBE2E3	15	protein_coding	13.4444	13.5057	13.3755	13.7907	13.8656	13.7941
Up	ENSSSCG00000008346	0.374374	9.3e-05	APLF	3	protein_coding	9.74605	9.60978	9.7876	9.99506	10.1437	10.1206
Up	ENSSSCG00000015498	0.374338	0.000329	RC3H1	9	protein_coding	11.9126	11.5942	12.0822	12.144	12.2902	12.3116
Up	ENSSSCG00000022401	0.373985	0.000436	AGTRAP	6	protein_coding	9.39231	9.47683	9.47612	9.97629	9.68905	9.78801
Up	ENSSSCG00000003582	0.373911	0.00282	SMPDL3B	6	protein_coding	8.96817	9.16528	8.98881	9.61109	9.33667	9.28176
Up	ENSSSCG00000004576	0.37363	0.0477	RORA	1	protein_coding	7.89123	7.35702	7.86131	7.99804	8.16898	8.0824
Up	ENSSSCG00000040401	0.373574	1.07e-09	EEF1A2	17	protein_coding	15.0985	15.2002	15.2555	15.6047	15.4914	15.581
Up	ENSSSCG00000008194	0.373555	3.33e-09	ACTR1B	3	protein_coding	11.5957	11.5942	11.6377	12.0361	11.9375	11.9728
Up	ENSSSCG00000029533	0.373483	0.00255	SEMA4G	14	protein_coding	8.70167	8.51626	8.7157	8.95191	9.03797	9.05422
Up	ENSSSCG00000025588	0.373284	6.26e-08	FJX1	2	protein_coding	10.9906	11.0553	11.0866	11.3832	11.4636	11.4053
Up	ENSSSCG00000009865	0.37299	0.0496	TBX3	14	protein_coding	7.42486	7.75033	7.78063	8.24795	8.02143	7.78995
Up	ENSSSCG00000023187	0.372649	0.000642		4	protein_coding	9.09674	9.01162	9.24007	9.45268	9.4969	9.51709
Up	ENSSSCG00000020846	0.372618	2.14e-10	SCARA3	14	protein_coding	11.8083	11.776	11.8127	12.1786	12.1708	12.164
Up	ENSSSCG00000005456	0.372296	2.84e-07	MUSK	1	protein_coding	11.8274	11.8262	12.0149	12.2211	12.3229	12.2469
Up	ENSSSCG00000002684	0.372185	3.18e-12		6	protein_coding	15.1393	15.0943	15.2083	15.5108	15.5155	15.5341
Up	ENSSSCG00000032632	0.371992	0.0201	CMTM4	6	protein_coding	8.39373	8.35765	8.91513	8.92607	9.00468	8.91251
Up	ENSSSCG00000031072	0.371936	0.00447	ZNF514	3	protein_coding	9.3012	8.91832	9.41252	9.55106	9.63749	9.58974
Up	ENSSSCG00000009430	0.371844	1.35e-06		11	protein_coding	12.37	12.1832	12.4745	12.6798	12.7295	12.7464
Up	ENSSSCG00000005524	0.371729	3.76e-05	DAB2IP	1	protein_coding	10.4164	10.3147	10.6069	10.8379	10.7763	10.8504
Up	ENSSSCG00000010483	0.371238	0.00161	PLCE1	14	protein_coding	10.4941	10.2316	10.7762	10.8135	10.8847	10.961
Up	ENSSSCG00000032196	0.371055	5.42e-05		6	protein_coding	9.64952	9.78398	9.78613	10.0912	10.179	10.0634
Up	ENSSSCG00000007804	0.370949	1.88e-08	SH2B1	3	protein_coding	11.2068	11.2182	11.195	11.6015	11.5206	11.6083
Up	ENSSSCG00000031299	0.37093	2.49e-10	TECR	2	protein_coding	12.9535	13.0721	12.995	13.4197	13.3615	13.3542
Up	ENSSSCG00000009408	0.370891	1.34e-05	LRCH1	11	protein_coding	10.2526	10.2186	10.1836	10.6836	10.5934	10.4797
Up	ENSSSCG00000037144	0.370829	2.36e-10		5	protein_coding	12.4972	12.5127	12.4393	12.8886	12.8054	12.867
Up	ENSSSCG00000025049	0.37074	1.67e-06	CYBRD1	15	protein_coding	10.9667	10.9217	11.1407	11.3784	11.3908	11.3798
Up	ENSSSCG00000039314	0.370546	5.17e-14		4	protein_coding	14.8297	14.7899	14.7971	15.1632	15.1734	15.1917
Up	ENSSSCG00000002259	0.370497	0.000353		7	protein_coding	12.5069	12.1721	12.6983	12.796	12.8775	12.8607
Up	ENSSSCG00000015785	0.370136	0.0346	CENPU	15	protein_coding	7.47078	7.61662	7.76274	7.88186	8.10758	7.96246
Up	ENSSSCG00000011463	0.370025	1.19e-05	IL17RD	13	protein_coding	11.1683	10.9744	11.2735	11.4774	11.5627	11.4967
Up	ENSSSCG00000023862	0.369687	0.00135	MTMR8	X	protein_coding	9.07609	8.83961	9.02428	9.36644	9.39993	9.27422
Up	ENSSSCG00000017665	0.369284	9.48e-06	DHX40	12	protein_coding	10.4258	10.2513	10.388	10.6951	10.6838	10.7909
Up	ENSSSCG00000022708	0.368835	2.24e-07	ZNF638	3	protein_coding	12.4905	12.3802	12.5394	12.7294	12.9147	12.8691
Up	ENSSSCG00000023974	0.368524	1.25e-05	PHF21A	2	protein_coding	10.2709	10.12	10.3132	10.6003	10.5821	10.628
Up	ENSSSCG00000033213	0.368179	0.0198	LYRM7	2	protein_coding	7.93775	8.01815	7.94301	8.1453	8.32997	8.49499
Up	ENSSSCG00000040838	0.368115	0.0475	AGBL2	2	protein_coding	7.31837	7.27449	7.39576	7.64102	7.64292	7.78289
Up	ENSSSCG00000011733	0.367587	0.000878	IFT80	13	protein_coding	9.02776	9.06839	9.08313	9.49504	9.48085	9.29175
Up	ENSSSCG00000023603	0.367577	5.41e-05	UBALD1	3	protein_coding	10.4524	10.7182	10.5558	11.0547	10.871	10.9124
Up	ENSSSCG00000029441	0.367489	1.67e-07		12	protein_coding	11.074	11.1759	11.1811	11.5537	11.4523	11.5292
Up	ENSSSCG00000039373	0.367028	0.00775	SNX24	2	protein_coding	8.53011	8.65323	8.29385	8.92607	8.83194	8.83266
Up	ENSSSCG00000040184	0.366925	9.35e-08	LMO7	11	protein_coding	14.4544	14.3867	14.6308	14.8243	14.8771	14.8815
Up	ENSSSCG00000005380	0.366896	4.6e-11	COL15A1	1	protein_coding	13.742	13.7026	13.813	14.1162	14.0937	14.1497
Up	ENSSSCG00000040339	0.366513	0.0489	ZFHX2	7	protein_coding	7.47979	7.29747	7.66339	7.92163	7.74053	7.87214
Up	ENSSSCG00000004505	0.366262	2.01e-07	SMAD2	1	protein_coding	10.9319	10.9309	11.0409	11.3226	11.3637	11.317
Up	ENSSSCG00000028117	0.366245	0.0013		1	protein_coding	9.33138	9.347	9.5051	9.61716	9.93274	9.7138
Up	ENSSSCG00000038202	0.366235	3.33e-06		AEMK02000328.1	protein_coding	12.117	12.1633	12.3701	12.5947	12.5031	12.6601
Up	ENSSSCG00000007094	0.36598	0.000101	DZANK1	17	protein_coding	9.83827	9.71879	9.93067	10.2662	10.1463	10.1729
Up	ENSSSCG00000022933	0.365964	0.000727	EFR3B	3	protein_coding	9.00297	9.05721	9.11873	9.48401	9.33667	9.45177
Up	ENSSSCG00000004242	0.365955	0.0169	TBC1D32	1	protein_coding	8.32039	8.36855	8.79705	8.82132	8.96772	8.83266
Up	ENSSSCG00000022345	0.365484	0.00255		15	protein_coding	9.15978	8.87823	8.89885	9.24889	9.41056	9.3669
Up	ENSSSCG00000003682	0.365367	4.8e-06	ANKRD12	6	protein_coding	12.4664	12.2966	12.5736	12.7108	12.8708	12.8576
Up	ENSSSCG00000016842	0.364669	6.42e-06	NIPBL	16	protein_coding	12.6579	12.4823	12.8077	12.9572	13.0597	13.0401
Up	ENSSSCG00000018081	0.364656	6.9e-11		MT	protein_coding	17.9159	17.8433	17.8137	18.1679	18.2782	18.2205
Up	ENSSSCG00000035518	0.364418	0.0166		3	protein_coding	7.89123	7.9665	7.82728	8.24795	8.21823	8.30093
Up	ENSSSCG00000014994	0.364145	1.75e-07	PDGFD	9	protein_coding	11.6822	11.6077	11.6389	11.9449	12.1086	11.9599
Up	ENSSSCG00000016532	0.364133	1.09e-05	WDR91	18	protein_coding	10.2644	10.1675	10.2124	10.6563	10.5098	10.5635
Up	ENSSSCG00000025253	0.36386	0.000418		Y	protein_coding	9.74791	9.71452	10.0287	10.1676	10.2146	10.2181
Up	ENSSSCG00000001474	0.36376	2.53e-06	RXRB	7	protein_coding	10.7787	10.8912	10.7085	11.1999	11.1121	11.1622
Up	ENSSSCG00000000076	0.363656	3.5e-08	SGSM3	5	protein_coding	11.8725	11.945	11.8865	12.3439	12.191	12.2575
Up	ENSSSCG00000030413	0.363583	2.38e-06	PIK3CA	13	protein_coding	11.8959	11.7875	12.0199	12.1728	12.2919	12.3323
Up	ENSSSCG00000022250	0.363307	0.0414	SPACA9	1	protein_coding	7.77158	8.00425	7.86131	8.50083	7.99906	8.1878
Up	ENSSSCG00000001418	0.363294	2.66e-06		7	protein_coding	10.5551	10.524	10.5951	10.986	10.8367	10.9365
Up	ENSSSCG00000002008	0.363202	3.7e-10	DCAF11	7	protein_coding	12.079	12.1515	12.1336	12.4769	12.4911	12.4867
Up	ENSSSCG00000002252	0.362945	0.00322	ARRDC4	7	protein_coding	8.80567	8.6971	8.57926	9.10083	9.0812	8.97894
Up	ENSSSCG00000021217	0.362943	8.01e-08		1	protein_coding	12.7096	12.6561	12.5102	12.9835	13.0352	12.9505
Up	ENSSSCG00000032282	0.362876	0.00325	ACP5	2	protein_coding	9.43926	9.53116	9.30949	10.0059	9.58964	9.74867
Up	ENSSSCG00000021920	0.362832	0.0144	SOX12	17	protein_coding	8.13318	8.23207	8.51302	8.64245	8.59897	8.74449
Up	ENSSSCG00000007151	0.362459	3.3e-10	CDC25B	17	protein_coding	13.3459	13.454	13.4756	13.7735	13.7996	13.7934
Up	ENSSSCG00000023727	0.362084	2.65e-06	TRIM37	12	protein_coding	10.5336	10.492	10.5951	10.8517	10.9684	10.8822
Up	ENSSSCG00000008687	0.361601	4.03e-06	MXD4	8	protein_coding	10.3614	10.2785	10.3996	10.7141	10.7329	10.6745
Up	ENSSSCG00000026129	0.361579	0.0154		8	protein_coding	8.09263	8.05007	8.36277	8.55242	8.46666	8.57897
Up	ENSSSCG00000037745	0.361503	0.0211	ZBTB3	2	protein_coding	7.85706	7.82077	7.8444	8.22694	8.08121	8.27598
Up	ENSSSCG00000008487	0.361292	8.81e-07	ATL2	3	protein_coding	11.6396	11.4954	11.5634	11.8437	12.0235	11.9089
Up	ENSSSCG00000009591	0.361002	0.0103	AUH	14	protein_coding	8.49499	8.84482	8.66844	9.20389	8.88475	9.00952
Up	ENSSSCG00000040416	0.360886	1.43e-05		2	protein_coding	10.0557	10.0619	10.1206	10.4811	10.3665	10.4698
Up	ENSSSCG00000002852	0.360782	0.00972	PLEKHF1	6	protein_coding	8.12745	8.16283	8.30213	8.57753	8.58402	8.5079
Up	ENSSSCG00000006829	0.360649	1.85e-08	SYPL2	4	protein_coding	11.884	11.9001	12.0205	12.2968	12.2818	12.3116
Up	ENSSSCG00000012663	0.360073	2.18e-05	ENOX2	X	protein_coding	10.087	10.0972	10.1892	10.4188	10.5622	10.4676
Up	ENSSSCG00000035364	0.360038	0.000159		3	protein_coding	10.184	10.3985	10.1041	10.6534	10.5943	10.5333
Up	ENSSSCG00000009422	0.360038	9.37e-08	TSC22D1	11	protein_coding	11.1718	11.0814	11.125	11.4476	11.5054	11.5021
Up	ENSSSCG00000022464	0.359915	8.06e-08	KBTBD2	18	protein_coding	11.5158	11.551	11.5987	11.8617	11.8908	11.9905
Up	ENSSSCG00000013863	0.359905	2.06e-09		2	protein_coding	12.9863	12.9107	12.8595	13.2306	13.2955	13.3102
Up	ENSSSCG00000024827	0.359879	0.000163	ABTB1	13	protein_coding	10.3602	10.2146	10.2058	10.7769	10.5118	10.5573
Up	ENSSSCG00000010319	0.35965	4.36e-07	SAMD8	14	protein_coding	11.5435	11.4474	11.6241	11.8527	11.8866	11.956
Up	ENSSSCG00000015969	0.35923	7.72e-13	CHRNA1	15	protein_coding	17.2401	17.2253	17.2966	17.6215	17.5907	17.6283
Up	ENSSSCG00000010829	0.35922	0.00077	2019-03-01	10	protein_coding	9.01851	9.20228	9.16714	9.47513	9.52653	9.46948
Up	ENSSSCG00000025353	0.359104	3.27e-07	TNNT1	6	protein_coding	15.828	15.9475	15.7182	16.2756	16.1154	16.1847
Up	ENSSSCG00000013862	0.358517	2.25e-05		2	protein_coding	9.98473	9.98729	10.1053	10.4234	10.3708	10.359
Up	ENSSSCG00000032369	0.358252	6.68e-07	HSD3B7	3	protein_coding	11.3007	11.3582	11.2307	11.7077	11.5694	11.6861
Up	ENSSSCG00000023010	0.357435	3.03e-07	TMOD1	1	protein_coding	12.5247	12.5602	12.6981	12.955	12.8735	13.0288
Up	ENSSSCG00000010267	0.357378	9.41e-06	LRRC20	14	protein_coding	10.3319	10.1882	10.281	10.6296	10.6465	10.5931
Up	ENSSSCG00000031899	0.357215	0.00145	JSRP1	2	protein_coding	9.83301	10.2356	9.87347	10.3764	10.2902	10.3837
Up	ENSSSCG00000005916	0.356941	0.0211		4	protein_coding	7.95724	8.03192	8.07935	8.42444	8.19382	8.49931
Up	ENSSSCG00000015581	0.356226	0.00333	CENPF	9	protein_coding	9.2833	9.11226	9.23791	9.38078	9.74892	9.54032
Up	ENSSSCG00000007360	0.355904	6.38e-05	CHD6	17	protein_coding	11.8362	11.626	12.0117	12.1762	12.1737	12.2151
Up	ENSSSCG00000030396	0.355865	1.71e-09	SETD7	8	protein_coding	15.6407	15.5934	15.7469	15.9719	16.026	16.0536
Up	ENSSSCG00000004249	0.355862	0.0313	CEP85L	1	protein_coding	8.0749	8.22808	8.66523	8.67384	8.70986	8.7151
Up	ENSSSCG00000011913	0.355553	0.00823	CCDC191	13	protein_coding	8.45898	8.59876	8.62288	8.87971	8.77713	9.0775
Up	ENSSSCG00000032367	0.354983	0.000976	CEBPD	4	protein_coding	10.1032	10.0416	9.86929	10.5493	10.2351	10.2796
Up	ENSSSCG00000012518	0.354955	0.000313	ARMCX5	X	protein_coding	9.27814	9.25607	9.25721	9.58861	9.63023	9.62966
Up	ENSSSCG00000005582	0.354446	0.0124	STRBP	1	protein_coding	8.4771	8.15026	8.42096	8.74208	8.67501	8.69265
Up	ENSSSCG00000018094	0.354342	2.26e-13		MT	protein_coding	17.3575	17.3279	17.3203	17.6928	17.708	17.6679
Up	ENSSSCG00000032231	0.354195	0.0295		6	protein_coding	7.64111	7.84177	7.87802	8.20023	8.06515	8.1608
Up	ENSSSCG00000034978	0.35409	0.0109	PNPLA7	AEMK02000682.1	protein_coding	8.43138	8.51626	8.73111	8.93582	8.76724	9.03947
Up	ENSSSCG00000014224	0.353812	1.66e-07	SEMA6A	2	protein_coding	12.2261	12.0469	12.2065	12.5232	12.4844	12.5372
Up	ENSSSCG00000033175	0.353316	7.26e-07	SASH1	1	protein_coding	12.3198	12.2066	12.401	12.5926	12.7405	12.6553
Up	ENSSSCG00000013620	0.352948	0.000687	PLPPR2	2	protein_coding	9.23887	9.21038	9.20296	9.66481	9.4969	9.53822
Up	ENSSSCG00000038933	0.352315	0.02	PURG	15	protein_coding	8.18368	8.12479	8.08416	8.2789	8.51869	8.61522
Up	ENSSSCG00000009545	0.352217	1.59e-07	COL4A2	11	protein_coding	14.3015	14.3986	14.5421	14.7914	14.7571	14.7605
Up	ENSSSCG00000010243	0.351802	3.27e-10	CCAR1	14	protein_coding	12.9164	12.8796	12.9372	13.2185	13.2715	13.2973
Up	ENSSSCG00000026152	0.351577	0.0131	PRKD2	6	protein_coding	8.49942	8.52603	8.8573	8.91626	8.91493	9.12017
Up	ENSSSCG00000027684	0.351434	4.69e-07		6	protein_coding	11.5801	11.6928	11.5193	11.9613	11.9078	11.9821
Up	ENSSSCG00000006163	0.351431	1.1e-10		4	protein_coding	16.067	15.9988	15.9848	16.3183	16.4169	16.3692
Up	ENSSSCG00000000693	0.351271	0.00374	NCAPD2	5	protein_coding	9.94461	9.54563	9.81535	10.2892	9.97919	10.0923
Up	ENSSSCG00000029578	0.35126	8.88e-05	NFATC3	6	protein_coding	11.3121	11.1356	11.4487	11.541	11.7021	11.7147
Up	ENSSSCG00000032080	0.350694	0.00688	ZNF35	13	protein_coding	9.81354	9.68723	10.1723	10.1228	10.1987	10.4274
Up	ENSSSCG00000028239	0.350388	0.0016	FBXL7	16	protein_coding	9.17927	9.25019	9.44654	9.66871	9.70813	9.55698
Up	ENSSSCG00000032580	0.35017	0.0108	MGST1	5	protein_coding	8.33038	8.3972	8.17263	8.61441	8.68205	8.65058
Up	ENSSSCG00000002502	0.349767	8.82e-07	ATG2B	7	protein_coding	11.7155	11.7331	11.882	12.0796	12.1086	12.195
Up	ENSSSCG00000025293	0.349594	2.87e-07	HLTF	13	protein_coding	11.2304	11.1276	11.1995	11.4951	11.5694	11.5387
Up	ENSSSCG00000039793	0.349527	0.0391	PATJ	6	protein_coding	7.98915	7.81015	8.26449	8.51823	8.27518	8.3303
Up	ENSSSCG00000014348	0.349415	3.22e-05	SPATA24	2	protein_coding	10.4615	10.4047	10.2567	10.7715	10.7038	10.6973
Up	ENSSSCG00000004332	0.349391	0.0122	BACH2	1	protein_coding	8.52141	8.49985	8.87961	9.05089	8.95034	8.97274
Up	ENSSSCG00000032180	0.349374	3.67e-07	MCM7	3	protein_coding	11.501	11.49	11.3965	11.882	11.7857	11.7657
Up	ENSSSCG00000010099	0.34898	0.0296		14	protein_coding	8.20558	8.24	8.23883	8.68544	8.26115	8.73354
Up	ENSSSCG00000024201	0.348816	8.1e-06	FAM208A	13	protein_coding	12.146	12.0562	12.3452	12.5007	12.5483	12.5586
Up	ENSSSCG00000014868	0.348744	5.25e-05	EMSY	9	protein_coding	10.9835	10.8987	11.1681	11.3195	11.3272	11.4573
Up	ENSSSCG00000014567	0.348727	0.00288	TRIM66	9	protein_coding	10.5041	10.4056	10.9061	10.9726	10.8886	11.0453
Up	ENSSSCG00000029837	0.348697	0.000483	VWA8	11	protein_coding	10.7267	10.4584	10.7408	10.8517	10.9976	11.1215
Up	ENSSSCG00000036781	0.348233	0.04	PRELID3A	6	protein_coding	7.92461	7.79946	8.15902	8.40118	8.1128	8.40583
Up	ENSSSCG00000014331	0.348159	0.0063	KDM3B	2	protein_coding	9.30627	9.10359	9.58702	9.68614	9.64471	9.74322
Up	ENSSSCG00000030626	0.348084	0.0199	ALDH1L1	7	protein_coding	8.11015	7.97128	7.92167	8.37754	8.3522	8.30093
Up	ENSSSCG00000025470	0.348035	0.0218	TSSK4	7	protein_coding	8.26412	8.58326	8.43609	8.95191	8.56511	8.80503
Up	ENSSSCG00000007575	0.34778	0.0273	RADIL	3	protein_coding	7.86396	8.13333	8.26872	8.47878	8.35661	8.49931
Up	ENSSSCG00000001852	0.347779	4.09e-10		7	protein_coding	12.611	12.6446	12.6288	13.0118	12.9704	12.9448
Up	ENSSSCG00000002311	0.347469	4.63e-08	SUSD6	7	protein_coding	11.9034	11.9945	12.0408	12.3488	12.3005	12.3356
Up	ENSSSCG00000014598	0.34719	2.39e-08	PPFIBP2	9	protein_coding	12.8228	12.785	12.9046	13.2063	13.117	13.2305
Up	ENSSSCG00000005585	0.347114	2.93e-05	DENND1A	1	protein_coding	10.4807	10.3726	10.5506	10.8586	10.8485	10.7362
Up	ENSSSCG00000029029	0.346684	0.00284	ZNF713	3	protein_coding	8.94558	8.99296	8.90701	9.19851	9.42322	9.24624
Up	ENSSSCG00000023296	0.346679	0.0125	CENPE	8	protein_coding	9.13147	8.74246	8.77936	9.08923	9.36319	9.23851
Up	ENSSSCG00000038569	0.346639	0.00576	ARMCX1	X	protein_coding	8.89596	8.61104	8.67163	9.05387	9.06245	9.09757
Up	ENSSSCG00000012642	0.34626	1.25e-08	STAG2	X	protein_coding	12.8148	12.7245	12.8349	13.0897	13.1895	13.1332
Up	ENSSSCG00000037592	0.346154	9.63e-06	SLF2	14	protein_coding	12.6654	12.5158	12.7968	12.9343	13.0815	13.0092
Up	ENSSSCG00000009854	0.34591	0.00154	RFC5	14	protein_coding	9.10841	9.05497	9.04909	9.51251	9.32773	9.39729
Up	ENSSSCG00000009720	0.345812	5.5e-06	DDX60	14	protein_coding	10.5614	10.5142	10.4711	10.8388	10.8256	10.9157
Up	ENSSSCG00000034465	0.345568	4.6e-08	LRP10	7	protein_coding	12.2411	12.3167	12.3991	12.6853	12.6458	12.6671
Up	ENSSSCG00000014321	0.345509	0.000666	KLHL3	2	protein_coding	9.37309	9.38504	9.47795	9.79722	9.64831	9.82115
Up	ENSSSCG00000005471	0.345504	0.00236	SNX30	1	protein_coding	9.89831	9.67412	10.1322	10.2507	10.2541	10.267
Up	ENSSSCG00000032055	0.345497	3.35e-05	TROVE2	10	protein_coding	11.9084	11.8549	12.1096	12.1868	12.3403	12.3866
Up	ENSSSCG00000004064	0.344977	4.49e-05	ARID1B	1	protein_coding	11.5365	11.5229	11.816	11.9537	11.9674	12.0077
Up	ENSSSCG00000020813	0.344566	2.46e-08	FAM20C	3	protein_coding	12.9922	13.1255	13.0973	13.4756	13.3792	13.3961
Up	ENSSSCG00000011313	0.34451	1.29e-06	LIMD1	13	protein_coding	12.0254	12.0355	12.1985	12.3618	12.4448	12.4897
Up	ENSSSCG00000039541	0.344304	2.83e-06	ANKRD11	6	protein_coding	13.077	13.0658	13.3148	13.5032	13.5182	13.4828
Up	ENSSSCG00000034386	0.344035	2.63e-09	ATP2A2	14	protein_coding	15.6702	15.6183	15.7432	16.0093	15.9759	16.0794
Up	ENSSSCG00000006850	0.344021	0.00519	FAM102B	4	protein_coding	8.70552	8.79186	8.61957	8.96783	9.13604	9.03651
Up	ENSSSCG00000016033	0.343934	0.000294	GULP1	15	protein_coding	9.89495	9.84244	9.80373	10.0574	10.2085	10.2921
Up	ENSSSCG00000002138	0.343898	0.0273	OSGEP	7	protein_coding	7.92461	8.12479	8.14066	8.53542	8.24699	8.43316
Up	ENSSSCG00000011346	0.343837	7.26e-08	PLXNB1	13	protein_coding	12.4805	12.3918	12.5158	12.8256	12.7395	12.854
Up	ENSSSCG00000028322	0.343784	1.35e-06		9	protein_coding	11.662	11.6585	11.6418	12.0785	11.8775	12.0298
Up	ENSSSCG00000024152	0.343748	5.72e-05	ETV6	5	protein_coding	10.2354	10.2126	10.4073	10.6632	10.6266	10.6021
Up	ENSSSCG00000036039	0.3436	1.09e-07	RAB4A	14	protein_coding	11.4486	11.5069	11.3999	11.791	11.7906	11.8059
Up	ENSSSCG00000012029	0.343262	8.36e-07	BACH1	13	protein_coding	12.1643	12.1533	12.3364	12.531	12.5447	12.6139
Up	ENSSSCG00000017822	0.341845	3.78e-09	RPA1	12	protein_coding	12.082	12.1298	12.0705	12.4491	12.4282	12.4308
Up	ENSSSCG00000017272	0.341518	0.000109	HELZ	12	protein_coding	11.0658	11.0372	11.3247	11.4149	11.5255	11.5255
Up	ENSSSCG00000013916	0.341501	0.0462	COMP	2	protein_coding	7.91135	7.85215	8.29385	8.46089	8.23268	8.41042
Up	ENSSSCG00000013147	0.34142	0.0435	FAM111B	2	protein_coding	7.96368	7.9949	7.99502	8.02263	8.49491	8.40122
Up	ENSSSCG00000001991	0.341348	0.0018	DHRS1	7	protein_coding	9.48473	9.29845	9.19631	9.71283	9.6211	9.67043
Up	ENSSSCG00000003736	0.341328	0.0354	ASXL3	6	protein_coding	8.34525	7.94726	8.41716	8.57753	8.48287	8.68888
Up	ENSSSCG00000038442	0.340623	0.000335	TMLHE	X	protein_coding	9.71586	9.90114	9.89142	10.0985	10.2458	10.1903
Up	ENSSSCG00000002506	0.340418	0.0147	VRK1	7	protein_coding	8.93252	8.82387	8.48783	9.00225	9.12576	9.15342
Up	ENSSSCG00000009482	0.339908	6.13e-06	SPRY2	11	protein_coding	11.6431	11.8834	11.7422	12.1447	12.0553	12.099
Up	ENSSSCG00000011940	0.339669	0.00292	DZIP3	13	protein_coding	10.3663	10.1114	10.6094	10.67	10.689	10.783
Up	ENSSSCG00000022837	0.339355	5.82e-05	TMUB2	12	protein_coding	10.5561	10.6084	10.3841	10.8293	10.8406	10.9027
Up	ENSSSCG00000016210	0.339074	1.48e-06	ABCB6	15	protein_coding	10.7557	10.8196	10.7917	11.1568	11.0984	11.1292
Up	ENSSSCG00000002467	0.339045	1.76e-07	ASB2	7	protein_coding	12.3887	12.4913	12.4458	12.844	12.6951	12.8023
Up	ENSSSCG00000032984	0.33899	0.0108		10	protein_coding	8.36484	8.52927	8.51302	8.87634	8.68905	8.85641
Up	ENSSSCG00000031384	0.338795	0.0121	PCDHGA2	2	protein_coding	8.4771	8.62019	8.64258	9.09214	8.82242	8.82923
Up	ENSSSCG00000004233	0.337751	0.00529	SMPDL3A	1	protein_coding	9.09967	8.91337	8.96031	9.46619	9.31193	9.1886
Up	ENSSSCG00000011881	0.33757	0.00105	IQCB1	13	protein_coding	9.55463	9.69878	9.8665	10.0013	10.057	10.0909
Up	ENSSSCG00000026636	0.337494	0.000745	ZBTB4	12	protein_coding	10.0253	9.88606	10.153	10.4755	10.2693	10.3326
Up	ENSSSCG00000009709	0.337399	0.0492	MFAP3L	14	protein_coding	8.20014	8.62019	8.57242	9.00225	8.4869	8.90603
Up	ENSSSCG00000006879	0.337388	2.12e-05	PTBP2	4	protein_coding	10.6022	10.5224	10.6472	10.8998	11.0082	10.8706
Up	ENSSSCG00000028406	0.337347	3.2e-06	FOCAD	1	protein_coding	11.7647	11.6552	11.8751	12.0858	12.0858	12.1414
Up	ENSSSCG00000039710	0.337173	5.07e-08	MYL2	14	protein_coding	15.2148	15.2248	15.0477	15.4839	15.5075	15.5139
Up	ENSSSCG00000008208	0.337168	0.000419	EIF2AK3	3	protein_coding	9.86946	10.1264	10.0559	10.2904	10.4295	10.3542
Up	ENSSSCG00000015432	0.33703	0.00102	ATXN7L1	9	protein_coding	9.25995	9.28893	9.40485	9.6232	9.61744	9.72306
Up	ENSSSCG00000038188	0.337012	0.0129		10	protein_coding	8.81993	8.65323	8.78233	9.30008	8.95905	8.97584
Up	ENSSSCG00000008873	0.336936	0.00994	FAM198B	8	protein_coding	8.60615	8.69997	8.53778	8.9773	9.05975	8.80153
Up	ENSSSCG00000030182	0.336865	0.0337	DEDD2	6	protein_coding	7.98282	8.167	8.02535	8.23748	8.34778	8.57897
Up	ENSSSCG00000002689	0.336733	0.000467	CMIP	6	protein_coding	9.39231	9.50508	9.48524	9.83242	9.79833	9.7631
Up	ENSSSCG00000001837	0.33612	0.00594	FANCI	7	protein_coding	8.68229	8.73687	8.87406	9.1931	9.07051	9.03651
Up	ENSSSCG00000021712	0.335885	0.00718	HERC6	8	protein_coding	9.16537	9.17151	9.37768	9.48623	9.77713	9.43834
Up	ENSSSCG00000011928	0.335867	6.59e-06	CCDC80	13	protein_coding	11.0187	11.1345	11.0147	11.419	11.4441	11.3121
Up	ENSSSCG00000031280	0.335807	0.00652	MRPL57	11	protein_coding	9.291	9.0883	8.99648	9.46843	9.58776	9.31397
Up	ENSSSCG00000015733	0.335282	0.00811	GLI2	15	protein_coding	9.05515	9.12516	9.47062	9.53833	9.52065	9.62966
Up	ENSSSCG00000023539	0.335194	5e-07	MBOAT2	3	protein_coding	12.8043	12.8015	12.9275	13.1111	13.266	13.1605
Up	ENSSSCG00000006550	0.335018	4.19e-06	ATP8B2	4	protein_coding	11.0394	11.0234	11.1624	11.3991	11.3735	11.4595
Up	ENSSSCG00000012262	0.33438	6.45e-05	KDM6A	X	protein_coding	10.5085	10.3609	10.5858	10.8301	10.8008	10.8317
Up	ENSSSCG00000016159	0.33422	0.000442	CPS1	15	protein_coding	9.84002	9.83723	10.0112	10.2765	10.1322	10.2834
Up	ENSSSCG00000007817	0.333961	0.000207	IL4R	3	protein_coding	10.3952	10.5093	10.6897	10.8982	10.8224	10.8912
Up	ENSSSCG00000034608	0.333148	9.24e-05	TMEM94	12	protein_coding	11.0598	10.9915	11.2829	11.4757	11.4237	11.4489
Up	ENSSSCG00000011387	0.332964	2.89e-06	RNF123	13	protein_coding	11.1613	11.2597	11.3398	11.5892	11.5849	11.5922
Up	ENSSSCG00000012606	0.33294	0.00395	ATP1B4	X	protein_coding	9.1171	9.31168	9.41634	9.73346	9.53821	9.58365
Up	ENSSSCG00000016543	0.332606	8.93e-08	EXOC4	18	protein_coding	11.9585	11.9386	12.0283	12.2617	12.3224	12.3386
Up	ENSSSCG00000020963	0.332542	1.68e-07		9	protein_coding	11.6963	11.6511	11.5975	12.0059	11.9849	11.9505
Up	ENSSSCG00000015599	0.332431	0.000119		9	protein_coding	10.1075	10.2415	10.062	10.444	10.4605	10.5089
Up	ENSSSCG00000025729	0.33218	2.81e-07	IRS1	15	protein_coding	11.9451	11.9313	12.0589	12.3512	12.2911	12.2918
Up	ENSSSCG00000012997	0.332121	0.00195		2	protein_coding	8.99041	9.04595	9.08793	9.39262	9.39137	9.33345
Up	ENSSSCG00000011867	0.332099	0.021	MYLK	13	protein_coding	8.09263	8.15447	8.16811	8.36798	8.48287	8.54596
Up	ENSSSCG00000008316	0.331707	4.21e-07	NAGK	3	protein_coding	11.7921	11.8196	11.7437	12.1912	12.0678	12.089
Up	ENSSSCG00000027973	0.331447	3.25e-08		6	protein_coding	12.1636	12.0941	12.0632	12.4415	12.4404	12.433
Up	ENSSSCG00000003120	0.331124	2.31e-07	NAPA	6	protein_coding	14.0907	14.2488	14.1277	14.5539	14.4232	14.4856
Up	ENSSSCG00000012816	0.331069	0.00245	MTCP1	X	protein_coding	9.13432	9.21642	9.13736	9.60091	9.48287	9.38801
Up	ENSSSCG00000030351	0.330635	0.000853		2	protein_coding	10.0376	10.2206	10.0074	10.4987	10.2763	10.4829
Up	ENSSSCG00000015494	0.330383	0.0288	ZBTB37	9	protein_coding	9.01851	8.73126	9.34198	9.3151	9.32098	9.49564
Up	ENSSSCG00000016527	0.330332	0.0278	SLC13A4	18	protein_coding	8.42206	8.34668	8.80581	8.89976	8.89084	8.80851
Up	ENSSSCG00000011560	0.330187	0.00167	CRELD1	13	protein_coding	9.80997	9.9707	9.69001	10.2803	10.0812	10.1051
Up	ENSSSCG00000034398	0.330048	0.011	C8orf37	4	protein_coding	8.76938	8.71143	8.61626	8.98983	9.17896	8.89296
Up	ENSSSCG00000021380	0.330023	5.53e-05		13	protein_coding	10.6786	10.5656	10.7754	11.0008	10.9547	11.0571
Up	ENSSSCG00000023912	0.329918	0.000418	ORAI2	3	protein_coding	9.54178	9.68287	9.60219	9.95728	9.91493	9.94816
Up	ENSSSCG00000006799	0.329807	0.000364	LRIF1	4	protein_coding	10.1363	9.93451	10.1392	10.3548	10.4697	10.3732
Up	ENSSSCG00000024222	0.329708	5.99e-05	MLH1	13	protein_coding	10.2552	10.2216	10.3724	10.6356	10.5784	10.626
Up	ENSSSCG00000006284	0.329687	0.00987	C1orf112	4	protein_coding	8.75832	8.53894	8.6096	8.88977	9.04345	8.94769
Up	ENSSSCG00000005082	0.329597	0.000149	PCNX4	1	protein_coding	10.2099	10.309	10.4054	10.6583	10.5603	10.6991
Up	ENSSSCG00000035332	0.329594	9.38e-06	ZNF436	6	protein_coding	10.6776	10.7553	10.7695	11.0747	11.0054	11.1117
Up	ENSSSCG00000037262	0.329478	0.0139	PTX4	3	protein_coding	8.46353	8.44943	8.65233	8.82831	8.76061	8.96027
Up	ENSSSCG00000012275	0.329471	3.86e-06	ARAF	X	protein_coding	12.3928	12.4384	12.5787	12.8871	12.7437	12.7705
Up	ENSSSCG00000023080	0.329308	5.49e-09	TPP1	9	protein_coding	12.6299	12.647	12.7036	13.0108	12.9907	12.9674
Up	ENSSSCG00000029774	0.329225	1.64e-06	RNF7	13	protein_coding	12.3788	12.3607	12.1877	12.6732	12.6266	12.6208
Up	ENSSSCG00000034607	0.328728	0.0358	OGN	3	protein_coding	8.30018	8.10321	8.35085	8.33889	8.67853	8.68888
Up	ENSSSCG00000004859	0.328269	7.94e-05	ZNF516	1	protein_coding	10.8447	10.7976	11.0115	11.2722	11.1296	11.241
Up	ENSSSCG00000008747	0.327994	0.0283	NCAPG	8	protein_coding	7.92461	7.96172	8.05015	8.28908	8.3074	8.31569
Up	ENSSSCG00000039473	0.327646	1.82e-05		12	protein_coding	11.8836	11.7359	11.9965	12.1597	12.2128	12.2353
Up	ENSSSCG00000017407	0.327507	0.0258	GHDC	12	protein_coding	8.14455	8.44943	8.35483	8.75315	8.52262	8.66602
Up	ENSSSCG00000011498	0.327107	0.000207	SLC25A26	13	protein_coding	10.0648	10.0585	9.90099	10.356	10.3478	10.302
Up	ENSSSCG00000004209	0.327018	3.98e-07	PTPRK	1	protein_coding	12.42	12.3873	12.5529	12.7956	12.7843	12.7663
Up	ENSSSCG00000003940	0.326984	0.000585	HYI	6	protein_coding	11.6229	11.812	11.4186	12.0413	11.9349	11.8802
Up	ENSSSCG00000032877	0.326911	1.9e-08		2	protein_coding	13.3932	13.3374	13.4723	13.7171	13.7208	13.7483
Up	ENSSSCG00000005178	0.326903	0.0135	CNTLN	1	protein_coding	9.03389	8.64429	8.78528	9.0746	9.18393	9.1886
Up	ENSSSCG00000040617	0.326604	0.0283	TNFAIP8	2	protein_coding	8.03266	8.17529	8.05995	8.3142	8.51476	8.40583
Up	ENSSSCG00000004114	0.326563	0.00531		1	protein_coding	9.04607	9.09924	9.01675	9.30008	9.53627	9.28426
Up	ENSSSCG00000040139	0.326259	0.0113	B3GNT9	6	protein_coding	9.06416	9.10576	9.17166	9.66676	9.38059	9.23851
Up	ENSSSCG00000035615	0.326151	0.00132		18	protein_coding	9.48697	9.69013	9.4614	9.87863	9.88931	9.86027
Up	ENSSSCG00000036348	0.325795	0.0329	PCDHB15	2	protein_coding	8.00796	8.02275	8.06968	8.32413	8.23746	8.49499
Up	ENSSSCG00000038779	0.32571	4.09e-06	C5orf30	2	protein_coding	11.2834	11.1883	11.1297	11.5028	11.5211	11.5543
Up	ENSSSCG00000017126	0.325499	2.1e-06	NARF	12	protein_coding	12.4412	12.6574	12.5618	12.9079	12.8486	12.8892
Up	ENSSSCG00000006294	0.325447	0.03	NME7	4	protein_coding	8.31536	8.06354	8.10324	8.50956	8.55748	8.37327
Up	ENSSSCG00000031498	0.325066	0.000451	PPP2R3C	7	protein_coding	10.6529	10.4994	10.4443	10.7366	10.9842	10.8411
Up	ENSSSCG00000038558	0.325031	4.9e-05	GOLPH3L	4	protein_coding	11.6753	11.6301	11.5711	11.8044	12.0779	11.9556
Up	ENSSSCG00000033154	0.324717	1.76e-08		13	protein_coding	15.3287	15.3696	15.2164	15.6396	15.6268	15.6266
Up	ENSSSCG00000009916	0.324647	1.67e-06	ACADS	14	protein_coding	11.4132	11.4061	11.536	11.7874	11.7564	11.7884
Up	ENSSSCG00000011287	0.324526	5.52e-06	HHATL	13	protein_coding	13.0947	12.9441	13.1848	13.4161	13.3458	13.443
Up	ENSSSCG00000015286	0.324522	0.000568	DSTYK	9	protein_coding	9.85222	9.84894	9.91995	10.2752	10.2446	10.0634
Up	ENSSSCG00000000736	0.324304	4.09e-07		5	protein_coding	14.0543	14.0216	14.209	14.4411	14.3866	14.4365
Up	ENSSSCG00000012653	0.32375	1.4e-05	ZDHHC9	X	protein_coding	10.6429	10.7232	10.7552	11.01	11.0785	11.0049
Up	ENSSSCG00000026910	0.323589	0.0277		18	miRNA	9.38033	8.87314	9.41061	9.43904	9.53821	9.69322
Up	ENSSSCG00000003076	0.323576	0.000932	ZNF226	6	protein_coding	9.51792	9.38325	9.47062	9.75197	9.7606	9.82287
Up	ENSSSCG00000032741	0.323445	0.000121	TBC1D9	8	protein_coding	10.7842	10.541	10.6193	11.0085	10.946	10.9633
Up	ENSSSCG00000015796	0.323406	3.24e-10	PDLIM3	15	protein_coding	14.9488	14.9223	14.9243	15.2905	15.2123	15.2618
Up	ENSSSCG00000037594	0.32332	5.98e-09	PNISR	1	protein_coding	13.5183	13.4395	13.5437	13.8126	13.8219	13.8382
Up	ENSSSCG00000005382	0.323282	9.61e-07	TGFBR1	1	protein_coding	12.9991	12.8744	12.9809	13.1879	13.3472	13.2862
Up	ENSSSCG00000012152	0.32316	0.0253		X	protein_coding	8.34525	8.33562	8.07935	8.56084	8.61376	8.55428
Up	ENSSSCG00000040773	0.322944	2.25e-07		12	protein_coding	12.2271	12.2625	12.1736	12.5657	12.4811	12.5844
Up	ENSSSCG00000025116	0.322686	0.00277	TONSL	4	protein_coding	9.17095	9.36524	9.29296	9.6919	9.53627	9.57345
Up	ENSSSCG00000010315	0.322647	0.000201	ADK	14	protein_coding	10.6844	10.8056	10.5358	10.9953	11.0489	10.9594
Up	ENSSSCG00000000531	0.322388	0.00494	BICD1	5	protein_coding	9.06116	8.99062	8.85449	9.23843	9.29826	9.33103
Up	ENSSSCG00000011358	0.32224	0.0305	TREX1	13	protein_coding	8.40797	8.33191	8.18163	8.6543	8.44614	8.76615
Up	ENSSSCG00000011199	0.322109	0.000787	TBC1D5	13	protein_coding	10.2072	10.2336	10.3704	10.4303	10.6995	10.6368
Up	ENSSSCG00000009543	0.322036	5.32e-06	MYO16	11	protein_coding	11.3402	11.2607	11.4319	11.6692	11.6456	11.687
Up	ENSSSCG00000035442	0.321824	5.12e-05	SLC36A1	16	protein_coding	10.856	10.7609	10.9757	11.1823	11.1545	11.2261
Up	ENSSSCG00000029621	0.32169	0.00853	BMPR1B	8	protein_coding	8.7246	8.70857	8.93391	9.0834	9.14371	9.10892
Up	ENSSSCG00000036954	0.321175	0.000147	MORN4	14	protein_coding	10.0129	10.1221	10.0645	10.4372	10.34	10.3872
Up	ENSSSCG00000034540	0.321004	0.00401		6	protein_coding	9.72157	9.54883	9.88316	10.0589	9.92238	10.1415
Up	ENSSSCG00000039506	0.320903	7.61e-06		5	protein_coding	13.3869	13.4003	13.2198	13.7463	13.5661	13.6585
Up	ENSSSCG00000040397	0.320897	0.0308	COLEC12	6	protein_coding	8.09263	7.97603	8.14066	8.46089	8.33891	8.35909
Up	ENSSSCG00000026392	0.320492	3.21e-07	BSDC1	6	protein_coding	11.7624	11.7526	11.8098	12.1193	12.0424	12.1234
Up	ENSSSCG00000037605	0.32044	0.000139	BRI3	3	protein_coding	10.8307	10.8308	10.6226	11.0276	11.1475	11.0738
Up	ENSSSCG00000018087	0.320187	3.77e-08		MT	protein_coding	18.3207	18.1581	18.2227	18.543	18.5825	18.5408
Up	ENSSSCG00000030420	0.320053	0.000544	GLG1	6	protein_coding	12.9399	12.7499	13.1739	13.2388	13.2666	13.3469
Up	ENSSSCG00000009779	0.319783	1.01e-05	MPHOSPH9	14	protein_coding	10.9843	10.8754	10.9608	11.2053	11.296	11.2748
Up	ENSSSCG00000035322	0.319766	0.0132		7	protein_coding	8.73593	8.6383	8.57242	8.90308	8.88475	9.10042
Up	ENSSSCG00000000553	0.319673	0.000292	TM7SF3	5	protein_coding	10.1075	9.98847	10.0362	10.2816	10.3599	10.4409
Up	ENSSSCG00000018078	0.319548	9.62e-07		MT	protein_coding	17.8627	17.8681	17.6702	18.1592	18.0892	18.1191
Up	ENSSSCG00000005426	0.319313	9.93e-05	FSD1L	1	protein_coding	10.6658	10.6573	10.8092	10.9464	11.1102	11.032
Up	ENSSSCG00000037015	0.319135	1.63e-05	SESN3	9	protein_coding	11.7698	11.7722	11.907	12.027	12.174	12.2029
Up	ENSSSCG00000010311	0.319081	5.36e-07	CAMK2G	14	protein_coding	12.2178	12.282	12.3319	12.5748	12.5546	12.6601
Up	ENSSSCG00000022742	0.318935	1.39e-07		9	protein_coding	13.2012	13.1935	13.0693	13.4544	13.5088	13.4599
Up	ENSSSCG00000017371	0.318783	0.0167	TMEM101	12	protein_coding	9.35606	9.72586	9.54053	10.1028	9.78041	9.68945
Up	ENSSSCG00000010900	0.318172	0.000319	DENND1B	10	protein_coding	10.5929	10.4609	10.6802	10.8594	10.8272	11.0011
Up	ENSSSCG00000009349	0.318165	0.0115	RFC3	11	protein_coding	8.89932	9.05721	8.70637	9.2012	9.22305	9.20983
Up	ENSSSCG00000016569	0.318053	2.69e-07	SMO	18	protein_coding	12.3382	12.3276	12.4008	12.7266	12.6101	12.6826
Up	ENSSSCG00000003055	0.318003	0.00121	XRCC1	6	protein_coding	9.71204	9.63556	9.64025	9.99661	10.0745	9.85523
Up	ENSSSCG00000023228	0.317921	1.69e-07	NUMBL	6	protein_coding	12.5482	12.5707	12.6306	12.9645	12.8771	12.8607
Up	ENSSSCG00000008192	0.317875	2.07e-05	TMEM131	3	protein_coding	13.4613	13.3285	13.6161	13.7659	13.8306	13.7761
Up	ENSSSCG00000007667	0.317543	1.55e-06	LRCH4	3	protein_coding	12.5792	12.7294	12.6977	13.044	12.9188	12.9986
Up	ENSSSCG00000009464	0.317511	4.28e-08		11	protein_coding	12.9079	12.9121	13.0074	13.2362	13.2813	13.264
Up	ENSSSCG00000001918	0.31724	3.11e-07	NPTN	7	protein_coding	12.7664	12.7587	12.8489	13.1149	13.041	13.1687
Up	ENSSSCG00000005076	0.31711	0.00118	KIAA0586	1	protein_coding	9.61926	9.71595	9.69316	9.86849	10.0338	10.0693
Up	ENSSSCG00000001137	0.316281	2.63e-05	HIST1H1D	7	protein_coding	10.6268	10.5813	10.5384	10.8671	10.8802	10.9444
Up	ENSSSCG00000025156	0.31617	0.00152	BRWD3	X	protein_coding	10.2234	10.0037	10.3315	10.4766	10.4656	10.5758
Up	ENSSSCG00000008761	0.316157	0.00141	TBC1D19	8	protein_coding	9.50694	9.50508	9.61886	9.82195	9.95033	9.80031
Up	ENSSSCG00000011681	0.31604	0.00596	TRPC1	13	protein_coding	8.80925	8.96931	8.93923	9.20389	9.27285	9.19127
Up	ENSSSCG00000012985	0.315846	0.000612	LTBP3	2	protein_coding	10.9457	11.0831	11.2597	11.5293	11.3703	11.3484
Up	ENSSSCG00000011236	0.315615	1.1e-07	CLASP2	13	protein_coding	12.5019	12.4171	12.516	12.7679	12.7961	12.8182
Up	ENSSSCG00000004996	0.315542	0.000287	KLHL28	1	protein_coding	11.8678	11.7509	11.9538	11.9963	12.2792	12.233
Up	ENSSSCG00000017087	0.315456	0.0208	GM2A	16	protein_coding	8.92923	8.70285	8.50945	9.00842	9.05704	9.03353
Up	ENSSSCG00000002533	0.315399	0.000203	WDR20	AEMK02000452.1	protein_coding	10.3093	10.2843	10.4073	10.7384	10.632	10.5727
Up	ENSSSCG00000003731	0.31527	5.3e-05	GAREM1	6	protein_coding	11.5743	11.5498	11.7369	11.832	11.9899	11.9855
Up	ENSSSCG00000010003	0.315169	0.0487	CCDC157	14	protein_coding	7.99544	7.88793	7.78655	8.16752	8.28908	8.13883
Up	ENSSSCG00000010894	0.315036	1.09e-06	TP53BP2	10	protein_coding	12.2188	12.1842	12.2987	12.4875	12.551	12.6074
Up	ENSSSCG00000001731	0.314804	0.00906	CENPQ	7	protein_coding	8.98409	9.16111	8.87684	9.24889	9.39351	9.33103
Up	ENSSSCG00000035520	0.314385	9.01e-09		X	protein_coding	15.6903	15.6629	15.6254	15.9355	16.037	15.9476
Up	ENSSSCG00000016217	0.31438	4.4e-05	DNAJB2	15	protein_coding	10.9563	10.9131	10.8394	11.3095	11.1652	11.1724
Up	ENSSSCG00000008976	0.314374	0.000224	ART3	8	protein_coding	10.0176	10.0841	10.0898	10.3018	10.419	10.4103
Up	ENSSSCG00000002646	0.314052	8.6e-05	TRAPPC2L	6	protein_coding	11.4589	11.4896	11.3175	11.8545	11.663	11.688
Up	ENSSSCG00000033655	0.313887	4.51e-09		7	protein_coding	15.5185	15.5383	15.4838	15.8843	15.7901	15.8066
Up	ENSSSCG00000001080	0.313548	0.000177	CDKAL1	7	protein_coding	9.96079	9.98964	10.0187	10.3218	10.3176	10.2683
Up	ENSSSCG00000004791	0.313419	0.0213	RASGRP1	1	protein_coding	8.45442	8.49654	8.49146	8.61845	8.90293	8.83607
Up	ENSSSCG00000017227	0.313404	0.0198	FDXR	12	protein_coding	8.53444	8.70857	8.75242	9.03586	8.80963	9.08614
Up	ENSSSCG00000009029	0.313385	5.09e-08	ARHGAP10	8	protein_coding	12.7915	12.8215	12.7964	13.1739	13.0742	13.0998
Up	ENSSSCG00000006779	0.313118	0.00243	ST7L	4	protein_coding	9.18479	9.21642	9.30949	9.56787	9.51672	9.56524
Up	ENSSSCG00000038423	0.312912	0.0163		X	protein_coding	8.77305	9.03687	8.96814	9.17401	9.12576	9.41568
Up	ENSSSCG00000014041	0.312912	0.0258	MXD3	2	protein_coding	8.3697	8.22009	8.2039	8.64245	8.53821	8.53759
Up	ENSSSCG00000004561	0.312759	0.000721	HERC1	1	protein_coding	13.4325	13.1784	13.6167	13.6885	13.7467	13.7623
Up	ENSSSCG00000010401	0.312266	4.47e-08		14	protein_coding	12.6299	12.5667	12.5499	12.9091	12.8792	12.8947
Up	ENSSSCG00000010024	0.312253	0.000143	RNF185	14	protein_coding	10.764	10.9732	10.8309	11.1471	11.2458	11.118
Up	ENSSSCG00000001880	0.312235	2.82e-05	SIN3A	7	protein_coding	11.3876	11.4202	11.5814	11.7251	11.7939	11.8129
Up	ENSSSCG00000023593	0.312234	0.000373	AFF1	8	protein_coding	10.8944	10.8334	11.1162	11.2086	11.2723	11.3121
Up	ENSSSCG00000004774	0.311797	5.22e-07		1	protein_coding	11.7278	11.7101	11.6672	11.9997	11.9902	12.0491
Up	ENSSSCG00000004237	0.311693	8.64e-07	SERINC1	1	protein_coding	13.9847	13.8036	13.8562	14.2025	14.2255	14.1559
Up	ENSSSCG00000023662	0.311669	0.000126	CHST3	14	protein_coding	11.0976	11.0038	11.2576	11.4679	11.441	11.3938
Up	ENSSSCG00000031576	0.31153	0.000566	TMEM42	13	protein_coding	10.087	10.0808	10.0584	10.514	10.3165	10.3192
Up	ENSSSCG00000000022	0.311235	0.00698	RTL6	5	protein_coding	9.81887	10.0176	10.2331	10.2841	10.4808	10.2581
Up	ENSSSCG00000008241	0.311128	0.00345	TCF7L1	3	protein_coding	9.39469	9.36705	9.58872	9.81317	9.79347	9.67997
Up	ENSSSCG00000009432	0.311042	6.61e-08	DGKD	15	protein_coding	13.9662	14.007	14.0937	14.324	14.31	14.3685
Up	ENSSSCG00000014436	0.310828	0.0352	ARHGEF37	2	protein_coding	8.12745	8.42529	8.4585	8.75315	8.58402	8.6271
Up	ENSSSCG00000033526	0.310456	2.36e-06	BAG2	7	protein_coding	12.5564	12.6309	12.7425	12.9685	12.9213	12.9775
Up	ENSSSCG00000007932	0.310192	0.018	ROGDI	3	protein_coding	8.48607	8.47318	8.40951	8.76777	8.83826	8.6775
Up	ENSSSCG00000000633	0.309971	9.86e-08	YBX3	5	protein_coding	15.0269	15.1006	14.9568	15.3798	15.3187	15.3184
Up	ENSSSCG00000012317	0.309786	0.000984	GSPT2	X	protein_coding	9.50914	9.52955	9.53878	9.87694	9.82877	9.79681
Up	ENSSSCG00000040631	0.309593	0.0135	LPL	14	protein_coding	9.20123	8.9501	8.93657	9.20658	9.45438	9.34309
Up	ENSSSCG00000027046	0.309419	0.000201		Y	protein_coding	12.1664	12.1486	12.4386	12.5088	12.5945	12.5951
[truncated: 3,973 more rows]

## Sheet: Sheet1
Accession number	subjects
SRR10257646	30_NC_1
SRR10257645	30_NC_2
SRR10257655	30_NC_3
SRR10257651	40_NC_1
SRR10257649	40_NC_2
SRR10257648	40_NC_3
log2 Fold Change	The difference multiple of the sample expression amount is taken as log2
padj	adjusted p-values
