# Supplementary material for: Long Noncoding Ribonucleic Acid MSTRG.59589 Promotes Porcine Skeletal Muscle Satellite Cells Differentiation by Enhancing the Function of PALLD
Source: Front Genet. 2019 Nov 26;10:1220. doi: 10.3389/fgene.2019.01220 (PMC6887656; doi:10.3389/fgene.2019.01220)
Supplement: Supplementary file 8 [file Table_8.xlsx]

## Sheet: Table S8
GO enrichment of differentially expressed genes between 30h and 40 h NC groups
	Direction	adj.Pval	nGenes	Pathways	Genes
1	Down regulated	2.08441e-75	282	RNA processing	ENSSSCG00000000635 ENSSSCG00000000696 ENSSSCG00000000895 ENSSSCG00000001024 ENSSSCG00000001504 ENSSSCG00000001564 ENSSSCG00000001877 ENSSSCG00000002020 ENSSSCG00000002426 ENSSSCG00000002719 ENSSSCG00000002748 ENSSSCG00000002753 ENSSSCG00000003339 ENSSSCG00000003643 ENSSSCG00000003701 ENSSSCG00000003779 ENSSSCG00000003849 ENSSSCG00000004050 ENSSSCG00000004311 ENSSSCG00000004394 ENSSSCG00000004711 …
2	Down regulated	5.45771e-62	187	NcRNA metabolic process	ENSSSCG00000000696 ENSSSCG00000001024 ENSSSCG00000001504 ENSSSCG00000001877 ENSSSCG00000002020 ENSSSCG00000002516 ENSSSCG00000002719 ENSSSCG00000002753 ENSSSCG00000002972 ENSSSCG00000003339 ENSSSCG00000003779 ENSSSCG00000003843 ENSSSCG00000004394 ENSSSCG00000004711 ENSSSCG00000004941 ENSSSCG00000005355 ENSSSCG00000005366 ENSSSCG00000005704 ENSSSCG00000005920 ENSSSCG00000005925 ENSSSCG00000006048 …
3	Down regulated	7.79949e-62	964	Heterocycle metabolic process	ENSSSCG00000000063 ENSSSCG00000000202 ENSSSCG00000000406 ENSSSCG00000000599 ENSSSCG00000000635 ENSSSCG00000000696 ENSSSCG00000000754 ENSSSCG00000000844 ENSSSCG00000000847 ENSSSCG00000000895 ENSSSCG00000000908 ENSSSCG00000000937 ENSSSCG00000001010 ENSSSCG00000001024 ENSSSCG00000001206 ENSSSCG00000001383 ENSSSCG00000001504 ENSSSCG00000001564 ENSSSCG00000001838 ENSSSCG00000001877 ENSSSCG00000002020 …
4	Down regulated	1.45391e-61	801	RNA metabolic process	ENSSSCG00000000063 ENSSSCG00000000202 ENSSSCG00000000635 ENSSSCG00000000696 ENSSSCG00000000844 ENSSSCG00000000895 ENSSSCG00000000937 ENSSSCG00000001010 ENSSSCG00000001024 ENSSSCG00000001206 ENSSSCG00000001383 ENSSSCG00000001504 ENSSSCG00000001564 ENSSSCG00000001877 ENSSSCG00000002020 ENSSSCG00000002267 ENSSSCG00000002426 ENSSSCG00000002516 ENSSSCG00000002703 ENSSSCG00000002719 ENSSSCG00000002748 …
5	Down regulated	2.12337e-60	944	Nucleobase-containing compound metabolic process	ENSSSCG00000000063 ENSSSCG00000000202 ENSSSCG00000000406 ENSSSCG00000000599 ENSSSCG00000000635 ENSSSCG00000000696 ENSSSCG00000000754 ENSSSCG00000000844 ENSSSCG00000000847 ENSSSCG00000000895 ENSSSCG00000000908 ENSSSCG00000000937 ENSSSCG00000001010 ENSSSCG00000001024 ENSSSCG00000001206 ENSSSCG00000001383 ENSSSCG00000001504 ENSSSCG00000001564 ENSSSCG00000001838 ENSSSCG00000001877 ENSSSCG00000002020 …
6	Down regulated	3.96293e-60	984	Organic cyclic compound metabolic process	ENSSSCG00000000063 ENSSSCG00000000202 ENSSSCG00000000406 ENSSSCG00000000599 ENSSSCG00000000635 ENSSSCG00000000696 ENSSSCG00000000754 ENSSSCG00000000844 ENSSSCG00000000847 ENSSSCG00000000895 ENSSSCG00000000908 ENSSSCG00000000937 ENSSSCG00000001010 ENSSSCG00000001024 ENSSSCG00000001206 ENSSSCG00000001383 ENSSSCG00000001504 ENSSSCG00000001564 ENSSSCG00000001838 ENSSSCG00000001877 ENSSSCG00000002020 …
7	Down regulated	1.70618e-59	865	Nucleic acid metabolic process	ENSSSCG00000000063 ENSSSCG00000000202 ENSSSCG00000000406 ENSSSCG00000000635 ENSSSCG00000000696 ENSSSCG00000000754 ENSSSCG00000000844 ENSSSCG00000000847 ENSSSCG00000000895 ENSSSCG00000000908 ENSSSCG00000000937 ENSSSCG00000001010 ENSSSCG00000001024 ENSSSCG00000001206 ENSSSCG00000001383 ENSSSCG00000001504 ENSSSCG00000001564 ENSSSCG00000001838 ENSSSCG00000001877 ENSSSCG00000002020 ENSSSCG00000002144 …
8	Down regulated	2.11387e-59	962	Cellular aromatic compound metabolic process	ENSSSCG00000000063 ENSSSCG00000000202 ENSSSCG00000000406 ENSSSCG00000000599 ENSSSCG00000000635 ENSSSCG00000000696 ENSSSCG00000000754 ENSSSCG00000000844 ENSSSCG00000000847 ENSSSCG00000000895 ENSSSCG00000000908 ENSSSCG00000000937 ENSSSCG00000001010 ENSSSCG00000001024 ENSSSCG00000001206 ENSSSCG00000001383 ENSSSCG00000001504 ENSSSCG00000001564 ENSSSCG00000001838 ENSSSCG00000001877 ENSSSCG00000002020 …
9	Down regulated	6.21432e-56	148	NcRNA processing	ENSSSCG00000000696 ENSSSCG00000001024 ENSSSCG00000001504 ENSSSCG00000001877 ENSSSCG00000002020 ENSSSCG00000002719 ENSSSCG00000002753 ENSSSCG00000003339 ENSSSCG00000003779 ENSSSCG00000004394 ENSSSCG00000004711 ENSSSCG00000004941 ENSSSCG00000005355 ENSSSCG00000005366 ENSSSCG00000005704 ENSSSCG00000005920 ENSSSCG00000005925 ENSSSCG00000006048 ENSSSCG00000006214 ENSSSCG00000006939 ENSSSCG00000007077 …
10	Down regulated	9.77858e-52	923	Gene expression	ENSSSCG00000000063 ENSSSCG00000000202 ENSSSCG00000000635 ENSSSCG00000000696 ENSSSCG00000000844 ENSSSCG00000000895 ENSSSCG00000000937 ENSSSCG00000001024 ENSSSCG00000001206 ENSSSCG00000001383 ENSSSCG00000001504 ENSSSCG00000001564 ENSSSCG00000001877 ENSSSCG00000002020 ENSSSCG00000002267 ENSSSCG00000002426 ENSSSCG00000002516 ENSSSCG00000002703 ENSSSCG00000002719 ENSSSCG00000002748 ENSSSCG00000002753 …
11	Down regulated	7.37383e-50	164	Ribonucleoprotein complex biogenesis	ENSSSCG00000000377 ENSSSCG00000000406 ENSSSCG00000000696 ENSSSCG00000001024 ENSSSCG00000001504 ENSSSCG00000001877 ENSSSCG00000002020 ENSSSCG00000002753 ENSSSCG00000003152 ENSSSCG00000003701 ENSSSCG00000004130 ENSSSCG00000004394 ENSSSCG00000004941 ENSSSCG00000004985 ENSSSCG00000004997 ENSSSCG00000005355 ENSSSCG00000005704 ENSSSCG00000005920 ENSSSCG00000006048 ENSSSCG00000006214 ENSSSCG00000006939 …
12	Down regulated	5.35114e-49	124	Ribosome biogenesis	ENSSSCG00000000377 ENSSSCG00000000696 ENSSSCG00000001024 ENSSSCG00000001504 ENSSSCG00000001877 ENSSSCG00000002020 ENSSSCG00000002753 ENSSSCG00000004130 ENSSSCG00000004394 ENSSSCG00000004941 ENSSSCG00000005355 ENSSSCG00000005704 ENSSSCG00000005920 ENSSSCG00000006048 ENSSSCG00000006214 ENSSSCG00000006939 ENSSSCG00000007077 ENSSSCG00000007704 ENSSSCG00000008043 ENSSSCG00000008635 ENSSSCG00000008887 …
13	Down regulated	5.98977e-44	99	RRNA metabolic process	ENSSSCG00000000696 ENSSSCG00000001024 ENSSSCG00000001504 ENSSSCG00000001877 ENSSSCG00000002020 ENSSSCG00000002719 ENSSSCG00000002753 ENSSSCG00000004394 ENSSSCG00000004941 ENSSSCG00000005355 ENSSSCG00000005704 ENSSSCG00000005920 ENSSSCG00000005925 ENSSSCG00000006048 ENSSSCG00000006214 ENSSSCG00000006939 ENSSSCG00000007077 ENSSSCG00000007704 ENSSSCG00000008635 ENSSSCG00000008637 ENSSSCG00000008990 …
14	Down regulated	3.35305e-42	89	RRNA processing	ENSSSCG00000000696 ENSSSCG00000001024 ENSSSCG00000001504 ENSSSCG00000001877 ENSSSCG00000002020 ENSSSCG00000002753 ENSSSCG00000004394 ENSSSCG00000004941 ENSSSCG00000005355 ENSSSCG00000005704 ENSSSCG00000005920 ENSSSCG00000006048 ENSSSCG00000006214 ENSSSCG00000006939 ENSSSCG00000007077 ENSSSCG00000007704 ENSSSCG00000008635 ENSSSCG00000008990 ENSSSCG00000009137 ENSSSCG00000009358 ENSSSCG00000009460 …
15	Down regulated	1.29552e-39	921	Cellular component organization or biogenesis	ENSSSCG00000000024 ENSSSCG00000000036 ENSSSCG00000000040 ENSSSCG00000000092 ENSSSCG00000000176 ENSSSCG00000000365 ENSSSCG00000000377 ENSSSCG00000000406 ENSSSCG00000000529 ENSSSCG00000000600 ENSSSCG00000000696 ENSSSCG00000000769 ENSSSCG00000000798 ENSSSCG00000000937 ENSSSCG00000000972 ENSSSCG00000001010 ENSSSCG00000001024 ENSSSCG00000001025 ENSSSCG00000001382 ENSSSCG00000001504 ENSSSCG00000001838 …
16	Up regulated	2.35136e-35	832	Developmental process	ENSSSCG00000000006 ENSSSCG00000000075 ENSSSCG00000000528 ENSSSCG00000000866 ENSSSCG00000001027 ENSSSCG00000001068 ENSSSCG00000001379 ENSSSCG00000001539 ENSSSCG00000001816 ENSSSCG00000001835 ENSSSCG00000002684 ENSSSCG00000002923 ENSSSCG00000003211 ENSSSCG00000003506 ENSSSCG00000003580 ENSSSCG00000003627 ENSSSCG00000003736 ENSSSCG00000003811 ENSSSCG00000004434 ENSSSCG00000004473 ENSSSCG00000004535 …
17	Up regulated	2.35136e-35	872	Positive regulation of biological process	ENSSSCG00000000006 ENSSSCG00000000078 ENSSSCG00000000114 ENSSSCG00000000373 ENSSSCG00000000614 ENSSSCG00000000736 ENSSSCG00000000884 ENSSSCG00000000910 ENSSSCG00000000950 ENSSSCG00000001027 ENSSSCG00000001539 ENSSSCG00000001816 ENSSSCG00000001917 ENSSSCG00000003088 ENSSSCG00000003112 ENSSSCG00000003133 ENSSSCG00000003144 ENSSSCG00000003155 ENSSSCG00000003211 ENSSSCG00000003468 ENSSSCG00000003486 …
18	Up regulated	2.35136e-35	716	Negative regulation of cellular process	ENSSSCG00000000006 ENSSSCG00000000399 ENSSSCG00000000555 ENSSSCG00000000910 ENSSSCG00000000950 ENSSSCG00000001539 ENSSSCG00000001816 ENSSSCG00000001880 ENSSSCG00000001947 ENSSSCG00000002648 ENSSSCG00000002651 ENSSSCG00000003088 ENSSSCG00000003211 ENSSSCG00000003413 ENSSSCG00000003580 ENSSSCG00000003583 ENSSSCG00000003861 ENSSSCG00000004387 ENSSSCG00000004390 ENSSSCG00000004422 ENSSSCG00000004663 …
19	Up regulated	7.58897e-35	895	Regulation of cellular metabolic process	ENSSSCG00000000006 ENSSSCG00000000062 ENSSSCG00000000078 ENSSSCG00000000114 ENSSSCG00000000272 ENSSSCG00000000292 ENSSSCG00000000399 ENSSSCG00000000411 ENSSSCG00000000736 ENSSSCG00000000884 ENSSSCG00000000910 ENSSSCG00000000950 ENSSSCG00000001027 ENSSSCG00000001075 ENSSSCG00000001539 ENSSSCG00000001816 ENSSSCG00000001880 ENSSSCG00000001947 ENSSSCG00000002540 ENSSSCG00000002648 ENSSSCG00000003088 …
20	Up regulated	1.51527e-34	888	Regulation of macromolecule metabolic process	ENSSSCG00000000006 ENSSSCG00000000062 ENSSSCG00000000078 ENSSSCG00000000114 ENSSSCG00000000272 ENSSSCG00000000292 ENSSSCG00000000393 ENSSSCG00000000399 ENSSSCG00000000411 ENSSSCG00000000736 ENSSSCG00000000884 ENSSSCG00000000910 ENSSSCG00000000950 ENSSSCG00000001027 ENSSSCG00000001075 ENSSSCG00000001539 ENSSSCG00000001816 ENSSSCG00000001880 ENSSSCG00000001947 ENSSSCG00000002540 ENSSSCG00000002648 …
21	Up regulated	1.7245e-34	790	Anatomical structure development	ENSSSCG00000000006 ENSSSCG00000000075 ENSSSCG00000000528 ENSSSCG00000000866 ENSSSCG00000001027 ENSSSCG00000001068 ENSSSCG00000001379 ENSSSCG00000001539 ENSSSCG00000001816 ENSSSCG00000001835 ENSSSCG00000002684 ENSSSCG00000002923 ENSSSCG00000003211 ENSSSCG00000003506 ENSSSCG00000003580 ENSSSCG00000003627 ENSSSCG00000003736 ENSSSCG00000003811 ENSSSCG00000004473 ENSSSCG00000004535 ENSSSCG00000004663 …
22	Up regulated	2.65915e-34	886	Cellular component organization	ENSSSCG00000000059 ENSSSCG00000000094 ENSSSCG00000000114 ENSSSCG00000000190 ENSSSCG00000000194 ENSSSCG00000000265 ENSSSCG00000000444 ENSSSCG00000000528 ENSSSCG00000000580 ENSSSCG00000000645 ENSSSCG00000000693 ENSSSCG00000000866 ENSSSCG00000001068 ENSSSCG00000001379 ENSSSCG00000001816 ENSSSCG00000001867 ENSSSCG00000001880 ENSSSCG00000001947 ENSSSCG00000002285 ENSSSCG00000002412 ENSSSCG00000002430 …
23	Up regulated	1.13241e-33	873	Regulation of primary metabolic process	ENSSSCG00000000006 ENSSSCG00000000062 ENSSSCG00000000078 ENSSSCG00000000272 ENSSSCG00000000292 ENSSSCG00000000399 ENSSSCG00000000411 ENSSSCG00000000736 ENSSSCG00000000884 ENSSSCG00000000910 ENSSSCG00000000950 ENSSSCG00000001027 ENSSSCG00000001075 ENSSSCG00000001539 ENSSSCG00000001816 ENSSSCG00000001880 ENSSSCG00000001947 ENSSSCG00000002540 ENSSSCG00000002648 ENSSSCG00000003088 ENSSSCG00000003112 …
24	Up regulated	1.36019e-33	717	Multicellular organism development	ENSSSCG00000000006 ENSSSCG00000000528 ENSSSCG00000000866 ENSSSCG00000001379 ENSSSCG00000001539 ENSSSCG00000001816 ENSSSCG00000002684 ENSSSCG00000002923 ENSSSCG00000003211 ENSSSCG00000003736 ENSSSCG00000004535 ENSSSCG00000004663 ENSSSCG00000004919 ENSSSCG00000005997 ENSSSCG00000006197 ENSSSCG00000006540 ENSSSCG00000006635 ENSSSCG00000006719 ENSSSCG00000007391 ENSSSCG00000007675 ENSSSCG00000007727 …
25	Up regulated	1.36019e-33	673	System development	ENSSSCG00000000528 ENSSSCG00000000866 ENSSSCG00000001379 ENSSSCG00000001816 ENSSSCG00000002684 ENSSSCG00000002923 ENSSSCG00000003736 ENSSSCG00000004535 ENSSSCG00000004663 ENSSSCG00000004919 ENSSSCG00000005997 ENSSSCG00000006197 ENSSSCG00000006540 ENSSSCG00000006635 ENSSSCG00000006719 ENSSSCG00000007391 ENSSSCG00000007675 ENSSSCG00000007727 ENSSSCG00000007864 ENSSSCG00000007917 ENSSSCG00000008197 …
26	Up regulated	2.11871e-33	857	Regulation of nitrogen compound metabolic process	ENSSSCG00000000006 ENSSSCG00000000062 ENSSSCG00000000078 ENSSSCG00000000272 ENSSSCG00000000292 ENSSSCG00000000399 ENSSSCG00000000411 ENSSSCG00000000736 ENSSSCG00000000884 ENSSSCG00000000910 ENSSSCG00000000950 ENSSSCG00000001027 ENSSSCG00000001075 ENSSSCG00000001539 ENSSSCG00000001816 ENSSSCG00000001880 ENSSSCG00000001947 ENSSSCG00000002540 ENSSSCG00000002648 ENSSSCG00000003112 ENSSSCG00000003155 …
27	Up regulated	2.46797e-33	765	Negative regulation of biological process	ENSSSCG00000000006 ENSSSCG00000000062 ENSSSCG00000000078 ENSSSCG00000000393 ENSSSCG00000000399 ENSSSCG00000000555 ENSSSCG00000000910 ENSSSCG00000000950 ENSSSCG00000001539 ENSSSCG00000001816 ENSSSCG00000001880 ENSSSCG00000001947 ENSSSCG00000002648 ENSSSCG00000002651 ENSSSCG00000003088 ENSSSCG00000003211 ENSSSCG00000003413 ENSSSCG00000003461 ENSSSCG00000003580 ENSSSCG00000003583 ENSSSCG00000003861 …
28	Up regulated	2.93902e-33	782	Positive regulation of cellular process	ENSSSCG00000000006 ENSSSCG00000000078 ENSSSCG00000000114 ENSSSCG00000000373 ENSSSCG00000000614 ENSSSCG00000000736 ENSSSCG00000000884 ENSSSCG00000000910 ENSSSCG00000000950 ENSSSCG00000001027 ENSSSCG00000001539 ENSSSCG00000001816 ENSSSCG00000003088 ENSSSCG00000003112 ENSSSCG00000003133 ENSSSCG00000003144 ENSSSCG00000003155 ENSSSCG00000003211 ENSSSCG00000003468 ENSSSCG00000003486 ENSSSCG00000003506 …
29	Up regulated	3.15978e-33	529	Animal organ development	ENSSSCG00000000528 ENSSSCG00000000866 ENSSSCG00000001816 ENSSSCG00000003736 ENSSSCG00000004663 ENSSSCG00000005997 ENSSSCG00000006197 ENSSSCG00000006540 ENSSSCG00000006635 ENSSSCG00000006719 ENSSSCG00000007391 ENSSSCG00000007727 ENSSSCG00000008197 ENSSSCG00000008575 ENSSSCG00000008842 ENSSSCG00000008919 ENSSSCG00000009148 ENSSSCG00000011286 ENSSSCG00000011355 ENSSSCG00000011386 ENSSSCG00000011398 …
30	Up regulated	1.63387e-31	894	Cellular component organization or biogenesis	ENSSSCG00000000059 ENSSSCG00000000094 ENSSSCG00000000114 ENSSSCG00000000190 ENSSSCG00000000194 ENSSSCG00000000265 ENSSSCG00000000444 ENSSSCG00000000528 ENSSSCG00000000580 ENSSSCG00000000645 ENSSSCG00000000693 ENSSSCG00000000866 ENSSSCG00000001068 ENSSSCG00000001379 ENSSSCG00000001816 ENSSSCG00000001867 ENSSSCG00000001880 ENSSSCG00000001947 ENSSSCG00000002285 ENSSSCG00000002412 ENSSSCG00000002430 …

## Sheet: Sheet1
Accession number	subjects
SRR10257646	30_NC_1
SRR10257645	30_NC_2
SRR10257655	30_NC_3
SRR10257651	40_NC_1
SRR10257649	40_NC_2
SRR10257648	40_NC_3
