# Supplementary material for: Long Noncoding Ribonucleic Acid MSTRG.59589 Promotes Porcine Skeletal Muscle Satellite Cells Differentiation by Enhancing the Function of PALLD
Source: Front Genet. 2019 Nov 26;10:1220. doi: 10.3389/fgene.2019.01220 (PMC6887656; doi:10.3389/fgene.2019.01220)
Supplement: Supplementary file 9 [file Table_9.xlsx]

## Sheet: Enriched
KEGG pathway analysis of differentially expressed genes between 30h and 40 h NC groups
Direction	Pathways	nGenes	Pvalue	Genes
Down regulated	Ribosome biogenesis in eukaryotes	47	1.45544e-22	ENSSSCG00000004847 ENSSSCG00000005217 ENSSSCG00000006727 ENSSSCG00000010145 ENSSSCG00000011449 ENSSSCG00000011827 ENSSSCG00000022225 ENSSSCG00000010460 ENSSSCG00000010198 ENSSSCG00000001024 ENSSSCG00000012823 ENSSSCG00000009084 ENSSSCG00000010990 ENSSSCG00000013304 ENSSSCG00000016036 ENSSSCG00000036529 ENSSSCG00000007119 ENSSSCG00000014068 ENSSSCG00000002753 ENSSSCG00000014450 ENSSSCG00000009137 …
Down regulated	Spliceosome	62	3.09005e-22	ENSSSCG00000017155 ENSSSCG00000030507 ENSSSCG00000001376 ENSSSCG00000013107 ENSSSCG00000009906 ENSSSCG00000000895 ENSSSCG00000028509 ENSSSCG00000002034 ENSSSCG00000027323 ENSSSCG00000005786 ENSSSCG00000006665 ENSSSCG00000015867 ENSSSCG00000030119 ENSSSCG00000015140 ENSSSCG00000003643 ENSSSCG00000038587 ENSSSCG00000017289 ENSSSCG00000025323 ENSSSCG00000013602 ENSSSCG00000008996 ENSSSCG00000011134 …
Down regulated	RNA transport	67	1.8786e-20	ENSSSCG00000017155 ENSSSCG00000011803 ENSSSCG00000017957 ENSSSCG00000040825 ENSSSCG00000010189 ENSSSCG00000005667 ENSSSCG00000026034 ENSSSCG00000028202 ENSSSCG00000006063 ENSSSCG00000001679 ENSSSCG00000033295 ENSSSCG00000009770 ENSSSCG00000028509 ENSSSCG00000002034 ENSSSCG00000027323 ENSSSCG00000010460 ENSSSCG00000010679 ENSSSCG00000001877 ENSSSCG00000006251 ENSSSCG00000011783 ENSSSCG00000016970 …
Down regulated	Metabolic pathways	234	3.24197e-09	ENSSSCG00000010292 ENSSSCG00000008207 ENSSSCG00000010874 ENSSSCG00000005383 ENSSSCG00000013389 ENSSSCG00000034952 ENSSSCG00000004672 ENSSSCG00000021408 ENSSSCG00000024484 ENSSSCG00000005024 ENSSSCG00000007739 ENSSSCG00000006717 ENSSSCG00000010310 ENSSSCG00000010495 ENSSSCG00000011456 ENSSSCG00000004349 ENSSSCG00000010435 ENSSSCG00000005666 ENSSSCG00000002235 ENSSSCG00000034351 ENSSSCG00000007056 …
Down regulated	MRNA surveillance pathway	34	1.50351e-08	ENSSSCG00000017155 ENSSSCG00000001654 ENSSSCG00000040825 ENSSSCG00000006490 ENSSSCG00000006063 ENSSSCG00000028509 ENSSSCG00000002034 ENSSSCG00000027323 ENSSSCG00000010430 ENSSSCG00000007119 ENSSSCG00000012486 ENSSSCG00000021118 ENSSSCG00000000635 ENSSSCG00000026896 ENSSSCG00000003849 ENSSSCG00000031442 ENSSSCG00000004311 ENSSSCG00000014337 ENSSSCG00000032947 ENSSSCG00000031636 ENSSSCG00000026382 …
Down regulated	Aminoacyl-tRNA biosynthesis	22	2.03018e-07	ENSSSCG00000006835 ENSSSCG00000038950 ENSSSCG00000016677 ENSSSCG00000003843 ENSSSCG00000004542 ENSSSCG00000014893 ENSSSCG00000002516 ENSSSCG00000012857 ENSSSCG00000014375 ENSSSCG00000014376 ENSSSCG00000010797 ENSSSCG00000013745 ENSSSCG00000016226 ENSSSCG00000014411 ENSSSCG00000016817 ENSSSCG00000002972 ENSSSCG00000030369 ENSSSCG00000027429 ENSSSCG00000038717 ENSSSCG00000004374 ENSSSCG00000027153 …
Down regulated	Protein processing in endoplasmic reticulum	45	8.32051e-06	ENSSSCG00000000084 ENSSSCG00000006193 ENSSSCG00000004382 ENSSSCG00000001022 ENSSSCG00000005436 ENSSSCG00000006730 ENSSSCG00000028227 ENSSSCG00000009502 ENSSSCG00000011621 ENSSSCG00000033295 ENSSSCG00000008633 ENSSSCG00000038914 ENSSSCG00000015140 ENSSSCG00000011000 ENSSSCG00000007187 ENSSSCG00000006165 ENSSSCG00000005838 ENSSSCG00000013627 ENSSSCG00000015106 ENSSSCG00000003288 ENSSSCG00000014020 …
Down regulated	Herpes simplex virus 1 infection	70	8.25712e-05	ENSSSCG00000039139 ENSSSCG00000034378 ENSSSCG00000000799 ENSSSCG00000001398 ENSSSCG00000012981 ENSSSCG00000004156 ENSSSCG00000000087 ENSSSCG00000009906 ENSSSCG00000001554 ENSSSCG00000033295 ENSSSCG00000009770 ENSSSCG00000005890 ENSSSCG00000011783 ENSSSCG00000030289 ENSSSCG00000032506 ENSSSCG00000002877 ENSSSCG00000005838 ENSSSCG00000034239 ENSSSCG00000016434 ENSSSCG00000013715 ENSSSCG00000008484 …
Down regulated	RNA degradation	24	0.000522515	ENSSSCG00000012014 ENSSSCG00000005355 ENSSSCG00000001757 ENSSSCG00000006063 ENSSSCG00000006983 ENSSSCG00000009358 ENSSSCG00000003412 ENSSSCG00000005925 ENSSSCG00000004941 ENSSSCG00000007109 ENSSSCG00000017102 ENSSSCG00000005346 ENSSSCG00000014338 ENSSSCG00000011158 ENSSSCG00000009460 ENSSSCG00000005704 ENSSSCG00000032220 ENSSSCG00000031882 ENSSSCG00000002719 ENSSSCG00000022343 ENSSSCG00000021652 …
Down regulated	Cell cycle	33	0.000522515	ENSSSCG00000008638 ENSSSCG00000014329 ENSSSCG00000035249 ENSSSCG00000007381 ENSSSCG00000040178 ENSSSCG00000010035 ENSSSCG00000030222 ENSSSCG00000010726 ENSSSCG00000004432 ENSSSCG00000016961 ENSSSCG00000016835 ENSSSCG00000017308 ENSSSCG00000002787 ENSSSCG00000007692 ENSSSCG00000005706 ENSSSCG00000026103 ENSSSCG00000009560 ENSSSCG00000020899 ENSSSCG00000003613 ENSSSCG00000037900 ENSSSCG00000006014 …
Down regulated	Proximal tubule bicarbonate reclamation	11	0.000522515	ENSSSCG00000010368 ENSSSCG00000011676 ENSSSCG00000033620 ENSSSCG00000006391 ENSSSCG00000006296 ENSSSCG00000039413 ENSSSCG00000006740 ENSSSCG00000016056 ENSSSCG00000002009 ENSSSCG00000033190 ENSSSCG00000008943
Down regulated	Viral carcinogenesis	40	0.00175971	ENSSSCG00000008638 ENSSSCG00000001398 ENSSSCG00000012981 ENSSSCG00000000084 ENSSSCG00000001383 ENSSSCG00000029425 ENSSSCG00000038308 ENSSSCG00000009769 ENSSSCG00000007381 ENSSSCG00000010035 ENSSSCG00000001661 ENSSSCG00000006926 ENSSSCG00000004432 ENSSSCG00000016835 ENSSSCG00000036702 ENSSSCG00000005838 ENSSSCG00000011672 ENSSSCG00000012252 ENSSSCG00000026969 ENSSSCG00000000971 ENSSSCG00000004583 …
Down regulated	IL-17 signaling pathway	24	0.00318492	ENSSSCG00000040648 ENSSSCG00000012981 ENSSSCG00000037914 ENSSSCG00000013592 ENSSSCG00000005838 ENSSSCG00000000765 ENSSSCG00000004520 ENSSSCG00000012967 ENSSSCG00000036321 ENSSSCG00000024623 ENSSSCG00000031076 ENSSSCG00000021068 ENSSSCG00000001701 ENSSSCG00000014985 ENSSSCG00000004624 ENSSSCG00000008953 ENSSSCG00000008957 ENSSSCG00000002535 ENSSSCG00000001952 ENSSSCG00000032474 ENSSSCG00000028157 …
Down regulated	Hippo signaling pathway	35	0.00736581	ENSSSCG00000008638 ENSSSCG00000027206 ENSSSCG00000007381 ENSSSCG00000010035 ENSSSCG00000005027 ENSSSCG00000011745 ENSSSCG00000003521 ENSSSCG00000035456 ENSSSCG00000000759 ENSSSCG00000016140 ENSSSCG00000006780 ENSSSCG00000004507 ENSSSCG00000007692 ENSSSCG00000000107 ENSSSCG00000003342 ENSSSCG00000035852 ENSSSCG00000029201 ENSSSCG00000039221 ENSSSCG00000037900 ENSSSCG00000039568 ENSSSCG00000039166 …
Down regulated	Proteoglycans in cancer	42	0.00736581	ENSSSCG00000016635 ENSSSCG00000039139 ENSSSCG00000004058 ENSSSCG00000010212 ENSSSCG00000001518 ENSSSCG00000001814 ENSSSCG00000007022 ENSSSCG00000030289 ENSSSCG00000003521 ENSSSCG00000039535 ENSSSCG00000000759 ENSSSCG00000026969 ENSSSCG00000016140 ENSSSCG00000008601 ENSSSCG00000006780 ENSSSCG00000032434 ENSSSCG00000011884 ENSSSCG00000012034 ENSSSCG00000016809 ENSSSCG00000013297 ENSSSCG00000014878 …
Up regulated	Autophagy	40	3.31072e-06	ENSSSCG00000025744 ENSSSCG00000017670 ENSSSCG00000003413 ENSSSCG00000013645 ENSSSCG00000009742 ENSSSCG00000022099 ENSSSCG00000012382 ENSSSCG00000002337 ENSSSCG00000016211 ENSSSCG00000005058 ENSSSCG00000010440 ENSSSCG00000004318 ENSSSCG00000005386 ENSSSCG00000009994 ENSSSCG00000005997 ENSSSCG00000002502 ENSSSCG00000023890 ENSSSCG00000025210 ENSSSCG00000000645 ENSSSCG00000017936 ENSSSCG00000017260 …
Up regulated	Human papillomavirus infection	75	3.31072e-06	ENSSSCG00000015801 ENSSSCG00000033041 ENSSSCG00000007030 ENSSSCG00000027331 ENSSSCG00000015599 ENSSSCG00000000488 ENSSSCG00000017670 ENSSSCG00000003413 ENSSSCG00000037905 ENSSSCG00000009401 ENSSSCG00000001565 ENSSSCG00000002287 ENSSSCG00000009545 ENSSSCG00000031577 ENSSSCG00000033894 ENSSSCG00000004425 ENSSSCG00000000373 ENSSSCG00000000068 ENSSSCG00000010440 ENSSSCG00000006052 ENSSSCG00000015955 …
Up regulated	Pathways in cancer	110	3.31072e-06	ENSSSCG00000025652 ENSSSCG00000033041 ENSSSCG00000025744 ENSSSCG00000007030 ENSSSCG00000000488 ENSSSCG00000017670 ENSSSCG00000003413 ENSSSCG00000004766 ENSSSCG00000006824 ENSSSCG00000002383 ENSSSCG00000009401 ENSSSCG00000001565 ENSSSCG00000001963 ENSSSCG00000009545 ENSSSCG00000040435 ENSSSCG00000033894 ENSSSCG00000004425 ENSSSCG00000000373 ENSSSCG00000004505 ENSSSCG00000010586 ENSSSCG00000006115 …
Up regulated	Gastric cancer	44	3.31072e-06	ENSSSCG00000025652 ENSSSCG00000025744 ENSSSCG00000009317 ENSSSCG00000017670 ENSSSCG00000003413 ENSSSCG00000009401 ENSSSCG00000001565 ENSSSCG00000000373 ENSSSCG00000004505 ENSSSCG00000001474 ENSSSCG00000006052 ENSSSCG00000009148 ENSSSCG00000024222 ENSSSCG00000029838 ENSSSCG00000009048 ENSSSCG00000009751 ENSSSCG00000003909 ENSSSCG00000006095 ENSSSCG00000024671 ENSSSCG00000030680 ENSSSCG00000016111 …
Up regulated	FoxO signaling pathway	40	4.95588e-06	ENSSSCG00000007030 ENSSSCG00000000488 ENSSSCG00000001565 ENSSSCG00000000373 ENSSSCG00000004505 ENSSSCG00000000068 ENSSSCG00000010440 ENSSSCG00000006703 ENSSSCG00000000645 ENSSSCG00000017936 ENSSSCG00000014113 ENSSSCG00000003909 ENSSSCG00000025729 ENSSSCG00000016494 ENSSSCG00000007665 ENSSSCG00000002707 ENSSSCG00000008988 ENSSSCG00000023665 ENSSSCG00000030413 ENSSSCG00000038732 ENSSSCG00000016958 …
Up regulated	Cushing syndrome	44	4.95588e-06	ENSSSCG00000033041 ENSSSCG00000006824 ENSSSCG00000009401 ENSSSCG00000001565 ENSSSCG00000011755 ENSSSCG00000006331 ENSSSCG00000000373 ENSSSCG00000034510 ENSSSCG00000006052 ENSSSCG00000009148 ENSSSCG00000029838 ENSSSCG00000009751 ENSSSCG00000006095 ENSSSCG00000024671 ENSSSCG00000030680 ENSSSCG00000017562 ENSSSCG00000016111 ENSSSCG00000016494 ENSSSCG00000007058 ENSSSCG00000000555 ENSSSCG00000014207 …
Up regulated	Prostate cancer	32	5.87786e-06	ENSSSCG00000007030 ENSSSCG00000000488 ENSSSCG00000003413 ENSSSCG00000009401 ENSSSCG00000001565 ENSSSCG00000000373 ENSSSCG00000000068 ENSSSCG00000010440 ENSSSCG00000009148 ENSSSCG00000003909 ENSSSCG00000006095 ENSSSCG00000030680 ENSSSCG00000016494 ENSSSCG00000024960 ENSSSCG00000017497 ENSSSCG00000016520 ENSSSCG00000008241 ENSSSCG00000014994 ENSSSCG00000030413 ENSSSCG00000023229 ENSSSCG00000016958 …
Up regulated	DNA replication	17	1.47308e-05	ENSSSCG00000009854 ENSSSCG00000025488 ENSSSCG00000006273 ENSSSCG00000009349 ENSSSCG00000001493 ENSSSCG00000026055 ENSSSCG00000012997 ENSSSCG00000003583 ENSSSCG00000028696 ENSSSCG00000011624 ENSSSCG00000003128 ENSSSCG00000017822 ENSSSCG00000003216 ENSSSCG00000033051 ENSSSCG00000022823 ENSSSCG00000012916 ENSSSCG00000032180
Up regulated	Apelin signaling pathway	39	1.47308e-05	ENSSSCG00000028771 ENSSSCG00000025652 ENSSSCG00000017670 ENSSSCG00000003413 ENSSSCG00000006824 ENSSSCG00000002315 ENSSSCG00000004505 ENSSSCG00000006482 ENSSSCG00000006703 ENSSSCG00000000645 ENSSSCG00000017936 ENSSSCG00000017366 ENSSSCG00000007058 ENSSSCG00000017307 ENSSSCG00000016566 ENSSSCG00000000555 ENSSSCG00000029567 ENSSSCG00000014336 ENSSSCG00000002707 ENSSSCG00000000175 ENSSSCG00000039336 …
Up regulated	AMPK signaling pathway	36	1.55722e-05	ENSSSCG00000017670 ENSSSCG00000003413 ENSSSCG00000014080 ENSSSCG00000009742 ENSSSCG00000009937 ENSSSCG00000006703 ENSSSCG00000011353 ENSSSCG00000003909 ENSSSCG00000025729 ENSSSCG00000007665 ENSSSCG00000016520 ENSSSCG00000015660 ENSSSCG00000028983 ENSSSCG00000008573 ENSSSCG00000002540 ENSSSCG00000030413 ENSSSCG00000016958 ENSSSCG00000033185 ENSSSCG00000032029 ENSSSCG00000031498 ENSSSCG00000010554 …
Up regulated	Axon guidance	48	1.55722e-05	ENSSSCG00000016113 ENSSSCG00000007477 ENSSSCG00000006824 ENSSSCG00000030130 ENSSSCG00000011398 ENSSSCG00000006635 ENSSSCG00000010651 ENSSSCG00000011681 ENSSSCG00000009362 ENSSSCG00000011440 ENSSSCG00000036402 ENSSSCG00000026516 ENSSSCG00000001921 ENSSSCG00000008919 ENSSSCG00000004663 ENSSSCG00000003909 ENSSSCG00000017012 ENSSSCG00000036520 ENSSSCG00000016569 ENSSSCG00000014430 ENSSSCG00000000896 …
Up regulated	Breast cancer	41	1.57515e-05	ENSSSCG00000022101 ENSSSCG00000017670 ENSSSCG00000003413 ENSSSCG00000002383 ENSSSCG00000009401 ENSSSCG00000001565 ENSSSCG00000010440 ENSSSCG00000006052 ENSSSCG00000009148 ENSSSCG00000029838 ENSSSCG00000009751 ENSSSCG00000003909 ENSSSCG00000024671 ENSSSCG00000030680 ENSSSCG00000016111 ENSSSCG00000016494 ENSSSCG00000017497 ENSSSCG00000014207 ENSSSCG00000014920 ENSSSCG00000002555 ENSSSCG00000008241 …
Up regulated	Longevity regulating pathway	29	1.9452e-05	ENSSSCG00000038466 ENSSSCG00000017670 ENSSSCG00000003413 ENSSSCG00000009742 ENSSSCG00000006703 ENSSSCG00000003909 ENSSSCG00000025729 ENSSSCG00000007665 ENSSSCG00000013257 ENSSSCG00000016520 ENSSSCG00000000175 ENSSSCG00000004390 ENSSSCG00000037015 ENSSSCG00000029438 ENSSSCG00000030413 ENSSSCG00000028902 ENSSSCG00000040920 ENSSSCG00000016958 ENSSSCG00000003144 ENSSSCG00000013566 ENSSSCG00000029275 …
Up regulated	Arrhythmogenic right ventricular cardiomyopathy (ARVC)	24	4.62211e-05	ENSSSCG00000037905 ENSSSCG00000008833 ENSSSCG00000010144 ENSSSCG00000015955 ENSSSCG00000009148 ENSSSCG00000017063 ENSSSCG00000030680 ENSSSCG00000017510 ENSSSCG00000017578 ENSSSCG00000004241 ENSSSCG00000038323 ENSSSCG00000003257 ENSSSCG00000004961 ENSSSCG00000008241 ENSSSCG00000000528 ENSSSCG00000024784 ENSSSCG00000011245 ENSSSCG00000020785 ENSSSCG00000010142 ENSSSCG00000017357 ENSSSCG00000015402 …
Up regulated	Pancreatic cancer	25	5.14849e-05	ENSSSCG00000007030 ENSSSCG00000017670 ENSSSCG00000003413 ENSSSCG00000004766 ENSSSCG00000009401 ENSSSCG00000001565 ENSSSCG00000004505 ENSSSCG00000003909 ENSSSCG00000005738 ENSSSCG00000016494 ENSSSCG00000017497 ENSSSCG00000030413 ENSSSCG00000030460 ENSSSCG00000016958 ENSSSCG00000029039 ENSSSCG00000032710 ENSSSCG00000003144 ENSSSCG00000016057 ENSSSCG00000005382 ENSSSCG00000022126 ENSSSCG00000003809 …

## Sheet: Sheet1
Accession number	subjects
SRR10257654	40_LL_1
SRR10257653	40_LL_2
SRR10257652	40_LL_3
SRR10257651	40_NC_1
SRR10257649	40_NC_2
SRR10257648	40_NC_3
