# Supplementary material for: Long Noncoding Ribonucleic Acid MSTRG.59589 Promotes Porcine Skeletal Muscle Satellite Cells Differentiation by Enhancing the Function of PALLD
Source: Front Genet. 2019 Nov 26;10:1220. doi: 10.3389/fgene.2019.01220 (PMC6887656; doi:10.3389/fgene.2019.01220)
Supplement: Supplementary file 10 [file Table_10.xlsx]

## Sheet: enrichment
GO enrichment and KEGG pathway analysis of all differentially expressed genes
30H GO
Category	Pathways	nGenes	PValue	Genes
GOTERM_BP_DIRECT	ventricular cardiac muscle tissue morphogenesis	7	0.000197433	ENSG00000118194, ENSG00000111245, ENSG00000159173, ENSG00000134571, ENSG00000114854, ENSG00000057294, ENSG00000197616
GOTERM_BP_DIRECT	skeletal muscle tissue development	6	0.0344519	ENSG00000196465, ENSG00000129170, ENSG00000124743, ENSG00000129152, ENSG00000123600, ENSG00000170162
GOTERM_BP_DIRECT	skeletal muscle contraction	5	0.00959528	ENSG00000159173, ENSG00000105048, ENSG00000173991, ENSG00000130598, ENSG00000114854
GOTERM_BP_DIRECT	sarcomere organization	6	0.00329081	ENSG00000184009, ENSG00000122367, ENSG00000112658, ENSG00000173991, ENSG00000170807, ENSG00000197616
GOTERM_BP_DIRECT	regulation of striated muscle contraction	5	0.000173921	ENSG00000111245, ENSG00000133055, ENSG00000159173, ENSG00000134571, ENSG00000196296
GOTERM_BP_DIRECT	regulation of muscle contraction	4	0.0121976	ENSG00000118194, ENSG00000105048, ENSG00000130598, ENSG00000114854
GOTERM_BP_DIRECT	regulation of heart contraction	5	0.0233762	ENSG00000118194, ENSG00000175084, ENSG00000266964, ENSG00000197616, ENSG00000173641
GOTERM_BP_DIRECT	positive regulation of synaptic transmission, glutamatergic	4	0.028472	ENSG00000189056, ENSG00000073756, ENSG00000196338, ENSG00000184845
GOTERM_BP_DIRECT	positive regulation of myoblast differentiation	4	0.0370915	ENSG00000129170, ENSG00000146674, ENSG00000129152, ENSG00000090554
GOTERM_BP_DIRECT	positive regulation of cell differentiation	6	0.00956766	ENSG00000112964, ENSG00000107831, ENSG00000112658, ENSG00000168621, ENSG00000118523, ENSG00000143816
GOTERM_BP_DIRECT	muscle filament sliding	16	1.14505e-12	ENSG00000118194, ENSG00000168530, ENSG00000111245, ENSG00000159173, ENSG00000134571, ENSG00000105048, ENSG00000196465, ENSG00000173991, ENSG00000197616, ENSG00000130598, ENSG00000198336, ENSG00000114854, ENSG00000175084, ENSG00000198467, ENSG00000248746, ENSG00000143632
GOTERM_BP_DIRECT	muscle contraction	20	6.64264e-09	ENSG00000081248, ENSG00000138119, ENSG00000168530, ENSG00000196465, ENSG00000099957, ENSG00000036448, ENSG00000266964, ENSG00000108823, ENSG00000170807, ENSG00000130528, ENSG00000135636, ENSG00000197616, ENSG00000163380, ENSG00000175084, ENSG00000177238, ENSG00000198467, ENSG00000133392, ENSG00000248746, ENSG00000143632, ENSG00000120729
GOTERM_BP_DIRECT	memory	10	0.000326	ENSG00000005884, ENSG00000175344, ENSG00000160716, ENSG00000096433, ENSG00000073756, ENSG00000166664, ENSG00000145632, ENSG00000064687, ENSG00000082482, ENSG00000184845
GOTERM_BP_DIRECT	extracellular matrix organization	22	7.07e-06	ENSG00000005884, ENSG00000187955, ENSG00000166145, ENSG00000106366, ENSG00000139626, ENSG00000058085, ENSG00000138080, ENSG00000125398, ENSG00000139329, ENSG00000108622, ENSG00000132470, ENSG00000115414, ENSG00000026508, ENSG00000113083, ENSG00000196739, ENSG00000124159, ENSG00000137801, ENSG00000144810, ENSG00000138685, ENSG00000038427, ENSG00000129038, ENSG00000041982
GOTERM_BP_DIRECT	cell migration	17	0.000439	ENSG00000159753, ENSG00000183087, ENSG00000120332, ENSG00000140368, ENSG00000102890, ENSG00000000938, ENSG00000142627, ENSG00000205336, ENSG00000182580, ENSG00000160867, ENSG00000137801, ENSG00000134982, ENSG00000186765, ENSG00000118523, ENSG00000168615, ENSG00000151388, ENSG00000156299
GOTERM_BP_DIRECT	cell adhesion	41	1.78635e-07	ENSG00000183087, ENSG00000174136, ENSG00000133055, ENSG00000058085, ENSG00000205336, ENSG00000106927, ENSG00000108622, ENSG00000115414, ENSG00000026508, ENSG00000187244, ENSG00000181790, ENSG00000137801, ENSG00000166589, ENSG00000118523, ENSG00000144810, ENSG00000177707, ENSG00000168615, ENSG00000010327, ENSG00000041982, ENSG00000005884, ENSG00000148357, ENSG00000118946, ENSG00000049130, ENSG0000…
GOTERM_BP_DIRECT	cardiac myofibril assembly	4	0.00777295	ENSG00000111245, ENSG00000112658, ENSG00000173991, ENSG00000129170
GOTERM_BP_DIRECT	cardiac muscle contraction	11	3.14823e-06	ENSG00000118194, ENSG00000168530, ENSG00000111245, ENSG00000159173, ENSG00000134571, ENSG00000173991, ENSG00000130598, ENSG00000129170, ENSG00000198336, ENSG00000114854, ENSG00000197616
GOTERM_BP_DIRECT	branching involved in ureteric bud morphogenesis	8	0.000639	ENSG00000166923, ENSG00000125931, ENSG00000107831, ENSG00000168621, ENSG00000138685, ENSG00000147257, ENSG00000125398, ENSG00000145536
GOTERM_BP_DIRECT	B cell activation	9	5.46e-06	ENSG00000160683, ENSG00000175344, ENSG00000160716, ENSG00000166664, ENSG00000086730, ENSG00000160223, ENSG00000048052, ENSG00000122188, ENSG00000277117
30H KEGG
Category	Pathways	nGenes	PValue	Genes
KEGG_PATHWAY	Regulation of actin cytoskeleton	15	0.0481365	ENSG00000005884, ENSG00000169750, ENSG00000111245, ENSG00000184009, ENSG00000107831, ENSG00000139626, ENSG00000136002, ENSG00000156427, ENSG00000132470, ENSG00000115414, ENSG00000160867, ENSG00000134982, ENSG00000138685, ENSG00000248746, ENSG00000156299
KEGG_PATHWAY	PI3K-Akt signaling pathway	26	0.00359351	ENSG00000005884, ENSG00000107831, ENSG00000049130, ENSG00000120332, ENSG00000135679, ENSG00000139626, ENSG00000058085, ENSG00000167965, ENSG00000142627, ENSG00000156427, ENSG00000112964, ENSG00000132470, ENSG00000115414, ENSG00000189056, ENSG00000160867, ENSG00000196739, ENSG00000141510, ENSG00000137801, ENSG00000145623, ENSG00000160447, ENSG00000182578, ENSG00000138685, ENSG00000184371, ENSG0000…
KEGG_PATHWAY	p53 signaling pathway	9	0.00563922	ENSG00000172667, ENSG00000106366, ENSG00000181790, ENSG00000137801, ENSG00000141510, ENSG00000135679, ENSG00000147082, ENSG00000146674, ENSG00000026103
KEGG_PATHWAY	Hypertrophic cardiomyopathy (HCM)	13	6.62375e-05	ENSG00000081248, ENSG00000005884, ENSG00000118194, ENSG00000111245, ENSG00000184009, ENSG00000134571, ENSG00000139626, ENSG00000264813, ENSG00000108823, ENSG00000159640, ENSG00000132470, ENSG00000114854, ENSG00000175084, ENSG00000198467
KEGG_PATHWAY	Hematopoietic cell lineage	11	0.00272771	ENSG00000115008, ENSG00000005884, ENSG00000115590, ENSG00000026508, ENSG00000049130, ENSG00000095752, ENSG00000178732, ENSG00000182578, ENSG00000124334, ENSG00000184371, ENSG00000090554
KEGG_PATHWAY	ECM-receptor interaction	12	0.000765531	ENSG00000005884, ENSG00000132470, ENSG00000115414, ENSG00000026508, ENSG00000189056, ENSG00000120332, ENSG00000196739, ENSG00000178732, ENSG00000137801, ENSG00000139626, ENSG00000058085, ENSG00000041982
KEGG_PATHWAY	Dilated cardiomyopathy	12	0.00056594	ENSG00000081248, ENSG00000118194, ENSG00000005884, ENSG00000132470, ENSG00000111245, ENSG00000184009, ENSG00000134571, ENSG00000139626, ENSG00000114854, ENSG00000175084, ENSG00000108823, ENSG00000198467
KEGG_PATHWAY	Cytokine-cytokine receptor interaction	21	0.00212801	ENSG00000115008, ENSG00000113594, ENSG00000127863, ENSG00000160683, ENSG00000095752, ENSG00000116678, ENSG00000124334, ENSG00000026103, ENSG00000174564, ENSG00000125657, ENSG00000112964, ENSG00000115590, ENSG00000115604, ENSG00000135503, ENSG00000121966, ENSG00000186810, ENSG00000145623, ENSG00000182578, ENSG00000184371, ENSG00000122641, ENSG00000135409
KEGG_PATHWAY	Cardiac muscle contraction	8	0.0327528	ENSG00000081248, ENSG00000118194, ENSG00000111245, ENSG00000198712, ENSG00000198336, ENSG00000114854, ENSG00000198467, ENSG00000197616
KEGG_PATHWAY	Arrhythmogenic right ventricular cardiomyopathy (ARVC)	8	0.0188614	ENSG00000081248, ENSG00000005884, ENSG00000132470, ENSG00000184009, ENSG00000139626, ENSG00000057294, ENSG00000175084, ENSG00000108823
40H GO
Category	Pathways	nGenes	PValue	Genes
GOTERM_BP_DIRECT	ventricular cardiac muscle cell action potential	5	0.00898156	ENSG00000049759, ENSG00000176076, ENSG00000053918, ENSG00000057294, ENSG00000055118
GOTERM_BP_DIRECT	smooth muscle tissue development	4	0.0222375	ENSG00000137868, ENSG00000163659, ENSG00000106991, ENSG00000075711
GOTERM_BP_DIRECT	skeletal muscle tissue development	10	0.00230788	ENSG00000105974, ENSG00000049540, ENSG00000198947, ENSG00000081189, ENSG00000124743, ENSG00000129152, ENSG00000123600, ENSG00000197321, ENSG00000170162, ENSG00000105357
GOTERM_BP_DIRECT	skeletal muscle contraction	7	0.00198276	ENSG00000101470, ENSG00000080824, ENSG00000159173, ENSG00000130598, ENSG00000185482, ENSG00000152413, ENSG00000105357
GOTERM_BP_DIRECT	skeletal muscle cell differentiation	12	8.50535e-05	ENSG00000186174, ENSG00000123358, ENSG00000148677, ENSG00000115593, ENSG00000122877, ENSG00000081189, ENSG00000170345, ENSG00000100628, ENSG00000129152, ENSG00000159388, ENSG00000148400, ENSG00000120738
GOTERM_BP_DIRECT	positive regulation of myotube differentiation	4	0.0123419	ENSG00000161021, ENSG00000115593, ENSG00000176909, ENSG00000126351
GOTERM_BP_DIRECT	positive regulation of myoblast differentiation	5	0.0299424	ENSG00000182621, ENSG00000115593, ENSG00000081189, ENSG00000144857, ENSG00000129152
GOTERM_BP_DIRECT	palate development	17	5.4055e-06	ENSG00000106571, ENSG00000107679, ENSG00000162496, ENSG00000081189, ENSG00000178860, ENSG00000133216, ENSG00000124216, ENSG00000166224, ENSG00000069702, ENSG00000163659, ENSG00000186480, ENSG00000183337, ENSG00000144655, ENSG00000122641, ENSG00000162878, ENSG00000119699, ENSG00000164107
GOTERM_BP_DIRECT	negative regulation of smooth muscle cell migration	4	0.0431436	ENSG00000106366, ENSG00000109819, ENSG00000123384, ENSG00000115461
GOTERM_BP_DIRECT	muscle organ development	11	0.0319162	ENSG00000154645, ENSG00000179388, ENSG00000198947, ENSG00000081189, ENSG00000092529, ENSG00000141161, ENSG00000196569, ENSG00000129152, ENSG00000163359, ENSG00000184481, ENSG00000196557
GOTERM_BP_DIRECT	muscle contraction	19	3.75316e-05	ENSG00000006788, ENSG00000099957, ENSG00000136546, ENSG00000172164, ENSG00000036448, ENSG00000131730, ENSG00000266964, ENSG00000130528, ENSG00000186439, ENSG00000196557, ENSG00000196811, ENSG00000163380, ENSG00000198668, ENSG00000144681, ENSG00000089159, ENSG00000101608, ENSG00000087258, ENSG00000198467, ENSG00000120729
GOTERM_BP_DIRECT	extracellular matrix organization	50	6.852e-19	ENSG00000084636, ENSG00000058085, ENSG00000130635, ENSG00000142173, ENSG00000091986, ENSG00000196569, ENSG00000139329, ENSG00000115414, ENSG00000182492, ENSG00000124159, ENSG00000138829, ENSG00000161638, ENSG00000117122, ENSG00000122335, ENSG00000091136, ENSG00000005884, ENSG00000166147, ENSG00000188157, ENSG00000130508, ENSG00000106366, ENSG00000139626, ENSG00000142798, ENSG00000087303, ENSG0000…
GOTERM_BP_DIRECT	cell adhesion	71	5.8745e-14	ENSG00000134762, ENSG00000084636, ENSG00000126500, ENSG00000142173, ENSG00000130635, ENSG00000058085, ENSG00000196569, ENSG00000113805, ENSG00000115414, ENSG00000102181, ENSG00000077522, ENSG00000089159, ENSG00000161638, ENSG00000133026, ENSG00000091136, ENSG00000005884, ENSG00000140937, ENSG00000178732, ENSG00000081277, ENSG00000139626, ENSG00000106991, ENSG00000140368, ENSG00000112655, ENSG0000…
GOTERM_BP_DIRECT	angiogenesis	33	1.6944e-06	ENSG00000138798, ENSG00000105974, ENSG00000107731, ENSG00000071246, ENSG00000112715, ENSG00000073756, ENSG00000173546, ENSG00000205336, ENSG00000133216, ENSG00000156427, ENSG00000087245, ENSG00000115414, ENSG00000185215, ENSG00000183943, ENSG00000161638, ENSG00000161791, ENSG00000164107, ENSG00000165025, ENSG00000150782, ENSG00000108691, ENSG00000106366, ENSG00000142798, ENSG00000134871, ENSG0000…
GOTERM_BP_DIRECT	aging	29	2.42302e-07	ENSG00000158528, ENSG00000176890, ENSG00000170345, ENSG00000135744, ENSG00000184481, ENSG00000129757, ENSG00000168610, ENSG00000109819, ENSG00000109861, ENSG00000118689, ENSG00000115457, ENSG00000132386, ENSG00000108602, ENSG00000119699, ENSG00000035862, ENSG00000108691, ENSG00000196839, ENSG00000001084, ENSG00000189058, ENSG00000175567, ENSG00000198947, ENSG00000123384, ENSG00000138685, ENSG0000…
40H KEGG
Category	Pathways	nGenes	PValue	Genes
KEGG_PATHWAY	TGF-beta signaling pathway	12	0.015862	ENSG00000143768, ENSG00000136997, ENSG00000138696, ENSG00000101665, ENSG00000183682, ENSG00000243709, ENSG00000185591, ENSG00000122641, ENSG00000135409, ENSG00000116985, ENSG00000119699, ENSG00000090539
KEGG_PATHWAY	Regulation of actin cytoskeleton	27	0.000675483	ENSG00000138798, ENSG00000145949, ENSG00000113721, ENSG00000156427, ENSG00000130402, ENSG00000141298, ENSG00000115414, ENSG00000145703, ENSG00000089159, ENSG00000077522, ENSG00000259207, ENSG00000161638, ENSG00000101608, ENSG00000169032, ENSG00000005884, ENSG00000169750, ENSG00000175866, ENSG00000259753, ENSG00000114279, ENSG00000139626, ENSG00000134853, ENSG00000154620, ENSG00000115232, ENSG0000…
KEGG_PATHWAY	PI3K-Akt signaling pathway	49	1.13899e-07	ENSG00000138798, ENSG00000142173, ENSG00000130635, ENSG00000058085, ENSG00000196569, ENSG00000115414, ENSG00000151247, ENSG00000127920, ENSG00000160447, ENSG00000118689, ENSG00000161638, ENSG00000169032, ENSG00000091136, ENSG00000005884, ENSG00000139626, ENSG00000134853, ENSG00000182158, ENSG00000108821, ENSG00000160867, ENSG00000081913, ENSG00000091409, ENSG00000186340, ENSG00000077238, ENSG0000…
KEGG_PATHWAY	Notch signaling pathway	8	0.0295421	ENSG00000161021, ENSG00000105245, ENSG00000196782, ENSG00000074181, ENSG00000106003, ENSG00000134250, ENSG00000196498, ENSG00000148400
KEGG_PATHWAY	Hypertrophic cardiomyopathy (HCM)	13	0.00329247	ENSG00000005884, ENSG00000259753, ENSG00000139626, ENSG00000106617, ENSG00000264813, ENSG00000159640, ENSG00000115232, ENSG00000132470, ENSG00000198947, ENSG00000259207, ENSG00000161638, ENSG00000067191, ENSG00000091409, ENSG00000198467, ENSG00000119699
KEGG_PATHWAY	FoxO signaling pathway	16	0.0211598	ENSG00000138798, ENSG00000116717, ENSG00000135679, ENSG00000051128, ENSG00000147082, ENSG00000106617, ENSG00000184481, ENSG00000168610, ENSG00000152413, ENSG00000118689, ENSG00000121691, ENSG00000176171, ENSG00000204060, ENSG00000119699, ENSG00000169032, ENSG00000118515
KEGG_PATHWAY	Focal adhesion	37	1.48924e-08	ENSG00000138798, ENSG00000145949, ENSG00000105974, ENSG00000112715, ENSG00000058085, ENSG00000113721, ENSG00000130635, ENSG00000142173, ENSG00000196569, ENSG00000163359, ENSG00000130402, ENSG00000115414, ENSG00000080573, ENSG00000089159, ENSG00000077522, ENSG00000161638, ENSG00000259207, ENSG00000101608, ENSG00000060718, ENSG00000169032, ENSG00000041982, ENSG00000091136, ENSG00000005884, ENSG0000…
KEGG_PATHWAY	Dilated cardiomyopathy	13	0.0060855	ENSG00000005884, ENSG00000259753, ENSG00000139626, ENSG00000115232, ENSG00000072062, ENSG00000132470, ENSG00000121281, ENSG00000198947, ENSG00000161638, ENSG00000259207, ENSG00000067191, ENSG00000091409, ENSG00000198467, ENSG00000119699
KEGG_PATHWAY	Arrhythmogenic right ventricular cardiomyopathy (ARVC)	11	0.0087241	ENSG00000005884, ENSG00000132470, ENSG00000259753, ENSG00000081059, ENSG00000198947, ENSG00000139626, ENSG00000057294, ENSG00000161638, ENSG00000259207, ENSG00000067191, ENSG00000091409, ENSG00000115232
KEGG_PATHWAY	Amoebiasis	19	9.64609e-05	ENSG00000058085, ENSG00000130635, ENSG00000134871, ENSG00000196569, ENSG00000108821, ENSG00000072062, ENSG00000182621, ENSG00000135862, ENSG00000130402, ENSG00000115414, ENSG00000115590, ENSG00000080573, ENSG00000115594, ENSG00000112769, ENSG00000077522, ENSG00000060558, ENSG00000060718, ENSG00000119699, ENSG00000091136
30H and 40H common GO
Category	Pathways	nGenes	PValue	Genes
GOTERM_BP_DIRECT	GO:0007519~skeletal muscle tissue development	4	0.0359539	ENSG00000124743, ENSG00000129152, ENSG00000123600, ENSG00000170162
GOTERM_BP_DIRECT	GO:0006942~regulation of striated muscle contraction	3	0.00679914	ENSG00000133055, ENSG00000159173, ENSG00000196296
GOTERM_BP_DIRECT	GO:1902414~protein localization to cell junction	3	0.0006	ENSG00000140832, ENSG00000177707, ENSG00000110400
GOTERM_BP_DIRECT	GO:0050885~neuromuscular process controlling balance	4	0.0275877	ENSG00000119508, ENSG00000169750, ENSG00000184254, ENSG00000181656
GOTERM_BP_DIRECT	GO:0010951~negative regulation of endopeptidase activity	9	0.000339	ENSG00000224389, ENSG00000106366, ENSG00000100767, ENSG00000156535, ENSG00000244731, ENSG00000132386, ENSG00000117601, ENSG00000166401, ENSG00000035862
GOTERM_BP_DIRECT	GO:0007518~myoblast fate determination	2	0.0282642	ENSG00000006652, ENSG00000129152
GOTERM_BP_DIRECT	GO:0006936~muscle contraction	7	0.004271	ENSG00000163380, ENSG00000099957, ENSG00000036448, ENSG00000266964, ENSG00000198467, ENSG00000130528, ENSG00000120729
GOTERM_BP_DIRECT	GO:0007626~locomotory behavior	5	0.0318892	ENSG00000160716, ENSG00000184254, ENSG00000181656, ENSG00000167191, ENSG00000091536
GOTERM_BP_DIRECT	GO:0030198~extracellular matrix organization	15	8.52e-07	ENSG00000005884, ENSG00000187955, ENSG00000106366, ENSG00000139626, ENSG00000058085, ENSG00000138080, ENSG00000139329, ENSG00000108622, ENSG00000132470, ENSG00000115414, ENSG00000124159, ENSG00000138685, ENSG00000038427, ENSG00000129038, ENSG00000041982
GOTERM_BP_DIRECT	GO:0007155~cell adhesion	24	1.8e-07	ENSG00000005884, ENSG00000183087, ENSG00000133055, ENSG00000049130, ENSG00000178732, ENSG00000138185, ENSG00000139626, ENSG00000138080, ENSG00000058085, ENSG00000140368, ENSG00000110400, ENSG00000167851, ENSG00000205336, ENSG00000132470, ENSG00000108622, ENSG00000115414, ENSG00000189056, ENSG00000186810, ENSG00000166589, ENSG00000038427, ENSG00000177707, ENSG00000136235, ENSG00000010327, ENSG0000…
30H and 40H common KEGG
Category	Pathways	nGenes	PValue	Genes
KEGG_PATHWAY	hsa05205:Proteoglycans in cancer	8	0.0459611	ENSG00000139329, ENSG00000115414, ENSG00000135679, ENSG00000096433, ENSG00000138685, ENSG00000150995, ENSG00000147257, ENSG00000143816
KEGG_PATHWAY	hsa04151:PI3K-Akt signaling pathway	15	0.00145959	ENSG00000005884, ENSG00000049130, ENSG00000135679, ENSG00000139626, ENSG00000058085, ENSG00000198121, ENSG00000156427, ENSG00000132470, ENSG00000115414, ENSG00000189056, ENSG00000160867, ENSG00000160447, ENSG00000138685, ENSG00000165025, ENSG00000041982
KEGG_PATHWAY	hsa05410:Hypertrophic cardiomyopathy (HCM)	5	0.0389241	ENSG00000005884, ENSG00000132470, ENSG00000139626, ENSG00000264813, ENSG00000159640, ENSG00000198467
KEGG_PATHWAY	hsa04640:Hematopoietic cell lineage	6	0.0139073	ENSG00000005884, ENSG00000115590, ENSG00000049130, ENSG00000095752, ENSG00000178732, ENSG00000124334
KEGG_PATHWAY	hsa00010:Glycolysis / Gluconeogenesis	5	0.0239586	ENSG00000164708, ENSG00000184254, ENSG00000108515, ENSG00000156510, ENSG00000108602
KEGG_PATHWAY	hsa04510:Focal adhesion	8	0.0524003	ENSG00000005884, ENSG00000169750, ENSG00000132470, ENSG00000115414, ENSG00000189056, ENSG00000139626, ENSG00000058085, ENSG00000041982
KEGG_PATHWAY	hsa04512:ECM-receptor interaction	8	0.00053	ENSG00000005884, ENSG00000132470, ENSG00000115414, ENSG00000189056, ENSG00000178732, ENSG00000139626, ENSG00000058085, ENSG00000041982
KEGG_PATHWAY	hsa04060:Cytokine-cytokine receptor interaction	10	0.0181288	ENSG00000048462, ENSG00000160683, ENSG00000115590, ENSG00000115604, ENSG00000095752, ENSG00000186810, ENSG00000124334, ENSG00000122641, ENSG00000174564, ENSG00000135409
KEGG_PATHWAY	hsa05204:Chemical carcinogenesis	6	0.00990085	ENSG00000197838, ENSG00000175344, ENSG00000184254, ENSG00000073756, ENSG00000255974, ENSG00000108602
KEGG_PATHWAY	hsa00590:Arachidonic acid metabolism	5	0.0175727	ENSG00000186529, ENSG00000211445, ENSG00000186115, ENSG00000073756, ENSG00000157870

## Sheet: Sheet2
Accession number	subjects
SRR10257656	30_LL_1
SRR10257650	30_LL_2
SRR10257647	30_LL_3
SRR10257646	30_NC_1
SRR10257645	30_NC_2
SRR10257655	30_NC_3
SRR10257654	40_LL_1
SRR10257653	40_LL_2
SRR10257652	40_LL_3
SRR10257651	40_NC_1
SRR10257649	40_NC_2
SRR10257648	40_NC_3
